# Supplementary material for: Patient Plasma–Based Immunoproteomics Reveals Novel Echinococcus granulosus Antigens for Diagnosis of Cystic Echinococcosis
Source: Mol Cell Proteomics. 2025 Dec 8;25(1):101485. doi: 10.1016/j.mcpro.2025.101485 (PMC12809694; doi:10.1016/j.mcpro.2025.101485)
Supplement: Supplemental Table 1 [file mmc1.xlsx]

## Sheet: Sheet1
Protein	Protein.names	Length	Mass	Peptide.counts.(razor+unique)	coverage (%)	subtissues	MS.Band ID(P1/2/3/4/5 represent 5 CE patient)	Patient1_HF	Patient2_HF	Patient3_HF	Patient4_HF	Patient5_HF	Patient1-PS	Patient2-PS	Patient3-PS	Patient4-PS	Patient5-PS	Cellular.component.or.Subcellular.location.[CC]	SignalP1_Prediction	TMHMM1_Number_of_predicted_TMHs	TMHMM1_TMHMM2_0_outside_regions	SignalP1_OTHER_Score	SignalP1_SP_Score	SignalP1_CS_Position	SignalP1_CS_Probability	GPI_Localization	GPI_Score	candidate.group	Annotate.summary
W6UJZ0	Uncharacterized protein	55	5952	2	55.44	HF	P3HF10	N	N	Y	N	N	N	N	N	N	N	Unannotate	OTHER	0	1	0.994088	0.005913			No GPI-anchor found	0	None
W6UA53	Uncharacterized protein	66	7500	2	44	HF	P3HF5	N	N	Y	N	N	N	N	N	N	N	Unannotate	OTHER	0	0	1	0			No GPI-anchor found	0	None
U6JNT9	Expressed conserved protein	68	7943	2	41.55	PS	P5PS10	N	N	N	N	N	N	N	N	N	Y	Unannotate	OTHER	0	1	1	0			No GPI-anchor found	0	None
W6UZX2	Calcium-binding protein SPEC 2C (EpC1)	68	7549	4	87.43	PS&HF	P5HF10;P5PS10	N	N	N	N	Y	N	N	N	N	Y	Unannotate	OTHER	0	1	1	1e-6			No GPI-anchor found	0	None
W6U127	Uncharacterized protein	72	8302	2	39.75	PS&HF	P3HF9;P1PS5	N	N	Y	N	N	Y	N	N	N	N	Unannotate	OTHER	0	1	1	5e-6			No GPI-anchor found	0	None
W6UNU2	Uncharacterized protein	75	8774	2	37.61	PS&HF	P4HF9;P5HF5;P5HF8;P5HF9;P5HF10;P4PS9	N	N	N	Y	Y	N	N	N	Y	N	Unannotate	SP	0	1	0.000203	0.999762	21-22	0.5918	No GPI-anchor found	0	None	membrane or secreted
W6U476	LIM and SH3 domain protein	77	8794	2	37.53	HF	P5HF9	N	N	N	N	Y	N	N	N	N	N	Unannotate	OTHER	0	1	1	0			No GPI-anchor found	0	None
W6UDK1	Venom basic protease inhibitor 2	79	8897	2	37.09	HF	P5HF9;P5HF10	N	N	N	N	Y	N	N	N	N	N	Unannotate	SP	0	1	0.000285	0.999715	18-19	0.9807	No GPI-anchor found	0	None	membrane or secreted
W6UU76	Acyl-CoA-binding protein	82	9080	3	54.52	HF	P5HF9;P5HF10	N	N	N	N	Y	N	N	N	N	N	Unannotate	OTHER	0	1	1	0			No GPI-anchor found	0	None
U6JQF4	AntigenB (Tapeworm specific antigen B)	85	9733	3	50.86	PS&HF	P1HF10;P2HF10;P3HF10;P4HF10;P5HF10;P1PS10;P2PS10;P3PS10;P4PS9;P5PS10	Y	Y	Y	Y	Y	Y	Y	Y	Y	Y	Unannotate	SP	0	1	0.000197	0.999763	20-21	0.9814	No GPI-anchor found	0	targetII	membrane or secreted
W6UIH0	Uncharacterized protein	87	9866	2	33.45	PS	P1PS1	N	N	N	N	N	Y	N	N	N	N	Unannotate	OTHER	0	1	1	6e-6			No GPI-anchor found	0	None
W6VAZ7	Calcium-binding protein	88	9717	4	67.92	PS&HF	P5HF10;P5PS10	N	N	N	N	Y	N	N	N	N	Y	Unannotate	OTHER	0	0	1	0			No GPI-anchor found	0	None
W6UXV8	AntigenB	90	10311	2	32	PS&HF	P2HF4;P2HF5;P2HF6;P2HF7;P2HF8;P2HF9;P2HF10;P4HF8;P4HF9;P5HF9;P5HF10;P4PS9	N	Y	N	Y	Y	N	N	N	Y	N	Unannotate	OTHER	0	1	1	7e-6			No GPI-anchor found	0	targetII
W6UGY6	Pyruvate kinase isozyme R	90	9978	3	49.61	PS&HF	P2HF2;P2HF3;P2HF4;P2HF5;P2HF6;P2HF7;P2HF8;P2HF9;P5PS3	N	Y	N	N	N	N	N	N	N	Y	Unannotate	OTHER	0	1	1	0			No GPI-anchor found	0	None
W6UGV8	Fatty acid-binding protein	102	11433	5	72.16	PS&HF	P2HF8;P2HF9;P5HF8;P5HF9;P5PS8;P5PS9	N	Y	N	N	Y	N	N	N	N	Y	Unannotate	OTHER	0	1	1	0			No GPI-anchor found	0	None
W6URB1	Neuropeptide	105	12322	4	53.56	PS&HF	P1HF10;P5PS8;P5PS9;P5PS10	Y	N	N	N	N	N	N	N	N	Y	Unannotate	SP	1	1	0.000193	0.999784	22-23	0.9759	No GPI-anchor found	0	None	membrane or secreted
W6U828	Thioredoxin domain-containing protein	108	12582	5	65.57	PS&HF	P5HF10;P5PS10	N	N	N	N	Y	N	N	N	N	Y	Unannotate	OTHER	0	1	1	0			No GPI-anchor found	0	None
W6US64	Ubiquitin hydrolase	109	12327	2	26.77	HF	P2HF4	N	Y	N	N	N	N	N	N	N	N	Unannotate	OTHER	0	1	1	0			No GPI-anchor found	0	None
W6U4R5	Cystatin domain-containing protein	113	12742	4	51.8	PS&HF	P1HF8;P1HF9;P2HF8;P2HF9;P3HF8;P3HF9;P4HF8;P4HF9;P5HF8;P5HF9;P1PS8;P2PS7;P3PS8;P3PS9;P4PS8;P4PS9;P5PS8;P5PS9	Y	Y	Y	Y	Y	Y	Y	Y	Y	Y	Unannotate	OTHER	0	1	1	0			No GPI-anchor found	0	targetIII
W6UG94	Uncharacterized protein	115	12920	2	25.54	HF	P4HF8;P4HF9	N	N	N	Y	N	N	N	N	N	N	Unannotate	SP	0	1	0.00021	0.999761	23-24	0.8028	GPI-anchor	1	None	membrane or secreted
U6JGY4	BHLH domain-containing protein	124	14653	2	22.52	HF	P2HF2;P5HF1	N	Y	N	N	Y	N	N	N	N	N	Unannotate	OTHER	0	0	1	0			No GPI-anchor found	0	None
W6UXL9	Transmembrane protein	124	14632	3	33.83	PS&HF	P1HF10;P3HF10;P4HF9;P5HF9;P5HF10;P1PS9;P1PS10;P3PS10;P4PS9;P5PS8;P5PS9;P5PS10	Y	N	Y	Y	Y	Y	N	Y	Y	Y	Unannotate	SP	1	1	0.021016	0.978943	31-32	0.9399	No GPI-anchor found	0	targetII	membrane or secreted
W6U7P9	Uncharacterized protein	124	14031	4	47.04	PS&HF	P5HF8;P5PS5;P5PS6;P5PS7;P5PS8;P5PS9;P5PS10	N	N	N	N	Y	N	N	N	N	Y	Unannotate	SP	0	1	0.03445	0.96553	20-21	0.9464	No GPI-anchor found	0	None	membrane or secreted
U6JIW0	Profilin	126	13361	5	61.75	PS&HF	P1HF10;P2HF10;P5HF10;P5PS10	Y	Y	N	N	Y	N	N	N	N	Y	Unannotate	OTHER	0	1	1	1e-6			No GPI-anchor found	0	targetII
W6UF29	cGMP-dependent protein kinase egl-4	127	14730	2	22.4	HF	P3HF10	N	N	Y	N	N	N	N	N	N	N	Unannotate	OTHER	0	1	1	0			No GPI-anchor found	0	None
W6U043	DUF5727 domain-containing protein	127	14183	3	34.9	PS&HF	P1HF3;P5HF4;P5PS4	Y	N	N	N	Y	N	N	N	N	Y	Unannotate	OTHER	0	1	0.999912	0.000128			No GPI-anchor found	0	None
W6ULC3	Histidine triad nucleotide-binding protein	127	13912	3	35.58	PS&HF	P5HF8;P5PS8	N	N	N	N	Y	N	N	N	N	Y	Unannotate	OTHER	0	1	1	0			No GPI-anchor found	0	None
W6V001	Uncharacterized protein	130	15067	4	43.8	HF	P4HF9;P5HF9	N	N	N	Y	Y	N	N	N	N	N	Unannotate	SP	0	1	0.000223	0.999737	29-30	0.9594	No GPI-anchor found	0	None	membrane or secreted
U6JF28	Fatty acid binding protein FABP2 (Fatty acid-binding protein)	133	15361	2	21.48	PS&HF	P5HF8;P5HF9;P5PS9	N	N	N	N	Y	N	N	N	N	Y	Unannotate	OTHER	0	1	1	0			No GPI-anchor found	0	None
W6URK8	ES1 protein	138	14668	2	22.5	HF	P2HF6	N	Y	N	N	N	N	N	N	N	N	Unannotate	OTHER	0	1	1	1e-6			No GPI-anchor found	0	None
W6UJ83	Placenta-specific gene 8 protein	139	15722	2	20.99	HF	P5HF7	N	N	N	N	Y	N	N	N	N	N	Unannotate	OTHER	0	1	0.999199	0.000847			No GPI-anchor found	0	None
W6UXF4	Uncharacterized protein	142	16608	2	19.87	HF	P3HF1;P3HF10	N	N	Y	N	N	N	N	N	N	N	Unannotate	OTHER	0	1	1	2e-6			No GPI-anchor found	0	None
W6UC47	Uncharacterized protein	143	16953	2	19.47	HF	P5HF7	N	N	N	N	Y	N	N	N	N	N	Unannotate	OTHER	0	1	1	1e-6			No GPI-anchor found	0	None
U6JF40	Fatty acid-binding protein (Fatty acids and retinol binding protein)	144	16606	7	69.55	PS&HF	P1HF9;P2HF9;P3HF9;P4HF8;P5HF8;P5HF9;P1PS8;P4PS8;P4PS9;P5PS8;P5PS9	Y	Y	Y	Y	Y	Y	N	N	Y	Y	Unannotate	OTHER	0	1	1	0			No GPI-anchor found	0	targetII
W6UZT1	Uncharacterized protein	145	17301	2	19.07	HF	P2HF1	N	Y	N	N	N	N	N	N	N	N	Unannotate	OTHER	0	0	1	5e-6			No GPI-anchor found	0	None
W6UH73	Calcium-binding protein	145	16823	6	58.85	PS&HF	P2HF9;P5HF9;P5HF10;P5PS9;P5PS10	N	Y	N	N	Y	N	N	N	N	Y	Unannotate	OTHER	0	0	1	0			No GPI-anchor found	0	None
W6URG5	Ras-related protein RabJ	146	15529	2	21.25	PS	P5PS8	N	N	N	N	N	N	N	N	N	Y	Unannotate	OTHER	0	1	1	0			No GPI-anchor found	0	None
W6U6R2	Uncharacterized protein	152	17492	2	18.87	PS	P2PS10;P3PS1	N	N	N	N	N	N	N	Y	N	N	Unannotate	OTHER	0	1	1	2e-5			No GPI-anchor found	0	None
W6UIJ6	Uncharacterized protein	155	16858	5	48.94	PS&HF	P5HF8;P5PS8	N	N	N	N	Y	N	N	N	N	Y	Unannotate	OTHER	0	1	1	0			No GPI-anchor found	0	None
W6UQR2	Uncharacterized protein	156	16693	2	19.77	HF	P5HF8	N	N	N	N	Y	N	N	N	N	N	Unannotate	OTHER	0	1	1	1e-6			No GPI-anchor found	0	None
W6UY08	C2H2-type domain-containing protein	159	17797	2	18.54	HF	P3HF6	N	N	Y	N	N	N	N	N	N	N	Unannotate	OTHER	0	1	1	0			No GPI-anchor found	0	None
U6JN29	Ubiquitin-conjugating enzyme E2 N	161	18297	5	45.09	PS&HF	P5HF6;P5HF8;P5PS6;P5PS8;P5PS9	N	N	N	N	Y	N	N	N	N	Y	Unannotate	OTHER	0	1	1	0			No GPI-anchor found	0	None
W6TZ25	Uncharacterized protein	167	18611	2	17.73	HF	P1HF3;P2HF7	Y	Y	N	N	N	N	N	N	N	N	Unannotate	OTHER	0	1	1	0			No GPI-anchor found	0	None
W6UN76	Uncharacterized protein	174	20004	2	16.5	HF	P5HF2	N	N	N	N	Y	N	N	N	N	N	Unannotate	OTHER	0	1	1	0			No GPI-anchor found	0	None
W6U553	Protein quiver	174	19403	3	25.51	PS&HF	P1PS7;P1HF7;P1HF8;P2HF6;P2HF7;P2HF8;P4HF7;P4HF8;P5HF7;P5PS7	Y	Y	N	Y	Y	Y	N	N	N	Y	Unannotate	SP	2	2	0.000251	0.99973	23-24	0.8027	GPI-anchor	1	targetII	membrane or secreted
U6JIF2	Fatty acid binding protein FABP2 (Fatty acid-binding protein)	176	19697	2	16.75	PS&HF	P5HF7;P5HF8;P5PS8	N	N	N	N	Y	N	N	N	N	Y	Unannotate	OTHER	0	1	1	0			No GPI-anchor found	0	None
W6U7B5	Eg19 antigen	177	20298	2	16.26	PS&HF	P5HF6;P5HF7;P5HF8;P5PS10	N	N	N	N	Y	N	N	N	N	Y	Unannotate	SP	0	1	0.000204	0.999784	23-24	0.9703	No GPI-anchor found	0	None	membrane or secreted
W6VD25	Uncharacterized protein	180	20672	2	15.96	PS	P1PS4	N	N	N	N	N	Y	N	N	N	N	Unannotate	OTHER	0	1	1	0			No GPI-anchor found	0	None
W6V4G1	Uncharacterized protein	180	20598	2	16.02	HF	P2HF1	N	Y	N	N	N	N	N	N	N	N	Unannotate	OTHER	0	1	1	0			No GPI-anchor found	0	None
W6UH64	Splicing factor, arginine/serine-rich 13A	186	22062	2	14.96	HF	P2HF10;P3HF9	N	Y	Y	N	N	N	N	N	N	N	Unannotate	OTHER	0	1	1	0			No GPI-anchor found	0	None
W6UJ45	DUF5727 domain-containing protein	187	20675	2	15.96	PS	P4PS2;P5PS1;P5PS2	N	N	N	N	N	N	N	N	Y	Y	Unannotate	SP	0	1	0.000312	0.999666	17-18	0.9781	No GPI-anchor found	0	None	membrane or secreted
W6U4Z2	Neuronal calcium sensor 2	191	21848	2	15.1	PS&HF	P5HF7;P5PS7	N	N	N	N	Y	N	N	N	N	Y	Unannotate	OTHER	0	1	1	0			No GPI-anchor found	0	None
U6JJ69	Ras C3 botulinum toxin substrate 2 (Ras-related C3 botulinum toxin substrate 2)	191	21219	5	38.88	PS&HF	P2HF7;P5HF6;P5HF7;P5PS7	N	Y	N	N	Y	N	N	N	N	Y	Unannotate	OTHER	0	1	1	0			No GPI-anchor found	0	None
W6UUR8	Actin-like protein 6B	191	20944	2	15.76	HF	P2HF4	N	Y	N	N	N	N	N	N	N	N	Unannotate	OTHER	0	1	1	0			No GPI-anchor found	0	None
U6JI75	Neuronal calcium sensor (Neuronal calcium sensor; Neuronal calcium sensor 2)	193	22064	2	14.96	PS&HF	P2HF7;P5HF7;P5HF8;P5PS7	N	Y	N	N	Y	N	N	N	N	Y	Unannotate	OTHER	0	1	1	0			No GPI-anchor found	0	None
U6JF50	Ras-related protein RABD2A (Small GTP binding protein)	199	21900	5	37.67	PS&HF	P5HF6;P5HF7;P5PS1;P5PS7;P5PS8;P5PS9	N	N	N	N	Y	N	N	N	N	N	Unannotate	OTHER	0	1	1	0			No GPI-anchor found	0	None
W6UI91	Pyruvate kinase isozymes R/L	199	21340	4	30.93	HF	P2HF3;P2HF6;P5HF3	N	Y	N	N	Y	N	N	N	N	N	Unannotate	OTHER	0	1	1	1e-6			No GPI-anchor found	0	None
W6UKC0	Ras-related protein Rab-1 (Small GTP-binding protein rab1)	200	22416	3	22.08	PS&HF	P5HF6;P5HF7;P5PS6;P5PS7;P5PS10	N	N	N	N	Y	N	N	N	N	Y	Unannotate	OTHER	0	1	1	0			No GPI-anchor found	0	None
U6JK58	RAB6A member RAS oncogene family (Ras-related protein Rab-6A)	206	23621	6	41.91	PS&HF	P5HF10;P5PS10	N	N	N	N	Y	N	N	N	N	N	Unannotate	OTHER	0	1	1	0			No GPI-anchor found	0	None
U6JME4	Charged multivesicular body protein (Expressed protein)	206	22887	2	14.42	HF	P2HF6;P5HF5	N	Y	N	N	Y	N	N	N	N	N	Unannotate	OTHER	0	1	1	0			No GPI-anchor found	0	None
U6JMR8	Expressed conserved protein	207	22949	3	21.57	PS	P5PS6;P5PS8;P5PS9;P5PS10	N	N	N	N	N	N	N	N	N	Y	Unannotate	OTHER	0	1	1	0			No GPI-anchor found	0	None
W6UWQ4	Hemicentin-1	213	23397	2	14.1	PS&HF	P1HF3;P2HF9;P4HF8;P5PS9	Y	Y	N	Y	N	N	N	N	N	Y	Unannotate	SP	1	1	0.000276	0.9997	33-34	0.9714	No GPI-anchor found	0	targetI	membrane or secreted
W6UMM7	Calcyphosin-like protein	215	24712	5	33.38	HF	P2HF7;P2HF8;P5HF6;P5HF7;P5HF8	N	Y	N	N	Y	N	N	N	N	N	Unannotate	OTHER	0	1	1	0			No GPI-anchor found	0	None
W6UW14	Prohormone-4	220	25133	3	19.7	HF	P4HF8;P5HF8	N	N	N	Y	Y	N	N	N	N	N	Unannotate	OTHER	0	1	0.999637	0.000356			No GPI-anchor found	0	None
W6U7M4	Uncharacterized protein	222	24669	2	13.38	HF	P2HF3	N	Y	N	N	N	N	N	N	N	N	Unannotate	OTHER	0	1	1	0			No GPI-anchor found	0	None
W6U5H8	Uncharacterized protein	222	24580	3	20.14	PS	P5PS9;P5PS10	N	N	N	N	N	N	N	N	N	Y	Unannotate	OTHER	0	1	1	1e-6			No GPI-anchor found	0	None
W6UNP6	Uncharacterized protein	226	25969	2	12.71	HF	P1HF7	Y	N	N	N	N	N	N	N	N	N	Unannotate	OTHER	0	1	0.999247	0.00077			No GPI-anchor found	0	None
W6VCG7	Charged multivesicular body protein	227	25738	2	12.82	HF	P3HF1	N	N	Y	N	N	N	N	N	N	N	Unannotate	OTHER	0	1	1	0			No GPI-anchor found	0	None
W6U7G9	Uncharacterized protein	234	26541	5	31.08	PS&HF	P5HF9;P5PS9	N	N	N	N	Y	N	N	N	N	Y	Unannotate	OTHER	0	1	1	0			No GPI-anchor found	0	None
W6UK90	Isoamyl acetate-hydrolyzing esterase	235	26453	8	49.9	PS&HF	P1HF6;P2HF6;P5HF5;P5HF6;P5HF8;P5PS6	Y	Y	N	N	Y	N	N	N	N	Y	Unannotate	OTHER	0	1	1	6e-6			No GPI-anchor found	0	targetII
W6U3W3	1,5-anhydro-D-fructose reductase	235	26419	13	81.19	PS&HF	P1HF5;P2HF7;P5HF10;P4PS4;P5PS10	Y	Y	N	N	Y	N	N	N	Y	Y	Unannotate	OTHER	0	1	1	0			No GPI-anchor found	0	targetI
U6JH68	Haloacid dehalogenase hydrolase (Haloacid dehalogenase-like hydrolase domain-containing protein 1A)	238	27219	2	12.12	HF	P2HF6	N	Y	N	N	N	N	N	N	N	N	Unannotate	OTHER	0	1	1	0			No GPI-anchor found	0	None
W6U9K1	Metallo-beta-lactamase domain-containing protein	238	26155	5	31.54	PS&HF	P2HF6;P5HF5;P5PS5;P5PS6;P5PS8;P5PS10	N	Y	N	N	Y	N	N	N	N	Y	Unannotate	OTHER	0	1	1	0			No GPI-anchor found	0	None
W6UJH4	CXXC motif containing zinc binding protein	242	27791	2	11.87	HF	P5HF1;P5HF2;P5HF3;P5HF4;P5HF5;P5HF6;P5HF7	N	N	N	N	Y	N	N	N	N	N	Unannotate	OTHER	0	1	1	1e-6			No GPI-anchor found	0	None
W6UYG6	GTP-binding protein YPT1	244	28078	2	11.75	HF	P2HF2	N	Y	N	N	N	N	N	N	N	N	Unannotate	OTHER	0	1	1	0			No GPI-anchor found	0	None
U6JGI4	14-3-3 protein beta:alpha	248	27778	12	71.28	PS&HF	P4HF5;P1HF6;P2HF6;P5HF1;P5HF4;P5HF5;P5HF6;P5HF7;P5HF8;P5HF9;P4PS6;P5PS1;P5PS2;P5PS5;P5PS6;P5PS7;P5PS8;P5PS9;P5PS10	Y	Y	N	Y	Y	N	N	N	Y	Y	Unannotate	OTHER	0	1	1	1e-6			No GPI-anchor found	0	targetI
W6U622	Uncharacterized protein	250	26962	2	12.24	HF	P5HF10	N	N	N	N	Y	N	N	N	N	N	Unannotate	OTHER	0	1	1	0			No GPI-anchor found	0	None
W6UTT0	Uncharacterized protein	251	29131	2	11.33	PS	P1PS7	N	N	N	N	N	Y	N	N	N	N	Unannotate	OTHER	0	1	1	0			No GPI-anchor found	0	None
W6VCA1	Uncharacterized protein	252	28401	2	11.62	HF	P3HF10	N	N	Y	N	N	N	N	N	N	N	Unannotate	OTHER	0	1	1	0			No GPI-anchor found	0	None
W6UUG4	Uncharacterized protein	254	28550	2	11.56	PS	P5PS5;P5PS8	N	N	N	N	N	N	N	N	N	Y	Unannotate	OTHER	0	1	0.938862	0.06115			No GPI-anchor found	0	None
U6JEE0	14-3-3 protein epsilon (14-3-3 protein zeta)	255	29218	9	50.82	PS&HF	P1HF6;P2HF5;P2HF6;P5HF1;P5HF4;P5HF5;P5HF7;P5HF8;P5HF9;P4PS5;P5PS5;P5PS6;P5PS7;P5PS8;P5PS9;P5PS10	Y	Y	N	N	Y	N	N	N	Y	Y	Unannotate	OTHER	0	1	1	3.4e-5			No GPI-anchor found	0	targetI
W6U1V0	Uncharacterized protein	257	29158	2	11.32	PS&HF	P5HF5;P5PS5	N	N	N	N	Y	N	N	N	N	Y	Unannotate	OTHER	0	1	1	0			No GPI-anchor found	0	None
W6V4K6	Uncharacterized protein	266	29317	2	11.26	HF	P5HF9	N	N	N	N	Y	N	N	N	N	N	Unannotate	OTHER	0	1	1	1e-6			No GPI-anchor found	0	None
W6VCJ9	Glyoxalase domain-containing protein	267	29965	2	11.01	HF	P2HF5	N	Y	N	N	N	N	N	N	N	N	Unannotate	OTHER	0	1	1	4e-6			No GPI-anchor found	0	None
W6UFZ8	Glutathione S-transferase class-mu isozyme	268	30386	4	21.72	PS&HF	P2HF6;P5HF6;P5PS6;P5PS10	N	Y	N	N	Y	N	N	N	N	Y	Unannotate	OTHER	0	1	1	3e-6			No GPI-anchor found	0	None
W6UPL3	Uncharacterized protein	271	31352	2	10.53	HF	P5HF7;P5HF9	N	N	N	N	Y	N	N	N	N	N	Unannotate	OTHER	0	1	1	0			No GPI-anchor found	0	None
W6V8P5	N(G),N(G)-dimethylarginine dimethylaminohydrolase	271	29704	3	16.66	HF	P5HF5	N	N	N	N	Y	N	N	N	N	N	Unannotate	OTHER	0	1	1	1e-6			No GPI-anchor found	0	None
W6UCC3	Glutathione peroxidase	272	30509	6	32.45	PS&HF	P1HF8;P3HF8;P5HF7;P5HF8;P5PS7	Y	N	Y	N	Y	N	N	N	N	Y	Unannotate	OTHER	0	1	0.999357	0.000691			No GPI-anchor found	0	targetI
W6UQZ6	Ubiquitin domain-containing protein UBFD1	273	30586	2	10.79	HF	P2HF5	N	Y	N	N	N	N	N	N	N	N	Unannotate	OTHER	0	1	1	0			No GPI-anchor found	0	None
W6UTN1	Uncharacterized protein	273	28933	2	11.41	PS&HF	P5HF9;P5PS7	N	N	N	N	Y	N	N	N	N	Y	Unannotate	SP	0	1	0.000224	0.999738	21-22	0.9771	GPI-anchor	1	None	membrane or secreted
W6U118	DUF5727 domain-containing protein	274	30238	8	43.65	PS&HF	P1HF4;P4HF3;P5HF7;P4PS4;P5PS7	Y	N	N	Y	Y	N	N	N	Y	Y	Unannotate	SP	0	1	0.0003	0.999663	16-17	0.9731	GPI-anchor	1	targetII	membrane or secreted
W6UD18	MACRO domain-containing protein 2	275	30049	3	16.47	HF	P2HF7;P5HF7	N	Y	N	N	Y	N	N	N	N	N	Unannotate	OTHER	0	1	1	1.1e-5			No GPI-anchor found	0	None
W6UKG2	STAS domain-containing protein	279	30727	2	10.74	HF	P5HF1	N	N	N	N	Y	N	N	N	N	N	Unannotate	OTHER	0	1	1	0			No GPI-anchor found	0	None
W6UIS5	Uncharacterized protein	280	31229	4	21.13	PS	P5PS8	N	N	N	N	N	N	N	N	N	Y	Unannotate	OTHER	0	1	1	0			No GPI-anchor found	0	None
W6ULG8	Uncharacterized protein	284	32010	2	10.31	HF	P2HF5	N	Y	N	N	N	N	N	N	N	N	Unannotate	OTHER	0	1	1	1e-6			No GPI-anchor found	0	None
W6TYM3	Uncharacterized protein	285	32691	2	10.09	HF	P5HF1	N	N	N	N	Y	N	N	N	N	N	Unannotate	OTHER	0	1	1	2e-6			No GPI-anchor found	0	None
W6V0C5	ADP-ribosylation factor	287	32551	3	15.21	PS	P5PS8	N	N	N	N	N	N	N	N	N	Y	Unannotate	OTHER	0	1	0.999725	0.000275			No GPI-anchor found	0	None
W6UYB4	Uncharacterized protein	288	33699	2	9.79	PS&HF	P1PS7;P1HF10;P2HF9;P3HF10;P4HF9;P1PS10;P2PS10;P3PS10	Y	Y	Y	Y	N	Y	Y	Y	N	N	Unannotate	OTHER	0	1	1	0			No GPI-anchor found	0	targetII
W6UIK2	Uncharacterized protein	289	33225	4	19.86	PS&HF	P5HF4;P5HF5;P5HF7;P5HF8;P5PS5;P5PS6;P5PS7;P5PS8;P5PS9	N	N	N	N	Y	N	N	N	N	Y	Unannotate	OTHER	0	1	1	0			No GPI-anchor found	0	None
W6UUM3	Tropomyosin	293	33927	2	9.73	HF	P5HF5	N	N	N	N	Y	N	N	N	N	N	Unannotate	OTHER	0	1	1	0			No GPI-anchor found	0	None
W6UXT9	Protein MEMO1	293	33148	5	24.89	HF	P2HF6;P5HF5	N	Y	N	N	Y	N	N	N	N	N	Unannotate	OTHER	0	1	1	0			No GPI-anchor found	0	None
W6V5L4	Stromal cell-derived factor 2-like protein	294	33176	2	9.95	PS	P5PS7	N	N	N	N	N	N	N	N	N	Y	Unannotate	OTHER	0	1	0.997842	0.00215			No GPI-anchor found	0	None
W6UVV4	acid phosphatase (EC 3.1.3.2)	296	33653	2	9.81	HF	P5HF4	N	N	N	N	Y	N	N	N	N	N	Unannotate	OTHER	0	1	0.999928	6.8e-5			No GPI-anchor found	0	None
W6UPI6	Uncharacterized protein	301	34853	2	9.47	HF	P2HF3	N	Y	N	N	N	N	N	N	N	N	Unannotate	OTHER	1	1	1	0			No GPI-anchor found	0	None	membrane or secreted
W6UD70	Prostatic spermine-binding protein-like	306	35551	2	9.28	HF	P2HF8;P2HF9	N	Y	N	N	N	N	N	N	N	N	Unannotate	SP	0	1	0.000582	0.999391	13-14	0.9441	No GPI-anchor found	0	None	membrane or secreted
W6UFE0	Sj-Ts4 protein	306	34170	16	77.26	PS&HF	P1HF6;P2HF6;P5HF10;P1PS6;P2PS5;P5PS10	Y	Y	N	N	Y	Y	Y	N	N	Y	Unannotate	OTHER	0	1	1	0			No GPI-anchor found	0	targetII
W6V2I6	Aldo-keto reductase family 1 member C1	309	35095	6	28.21	HF	P2HF5;P5HF4;P5HF7	N	Y	N	N	Y	N	N	N	N	N	Unannotate	OTHER	0	1	1	0			No GPI-anchor found	0	None
W6UKI2	Epimerase family protein SDR39U1	313	33645	3	14.71	PS	P5PS5	N	N	N	N	N	N	N	N	N	Y	Unannotate	OTHER	0	1	1	0			No GPI-anchor found	0	None
W6UPD5	Aldo-keto reductase family 1 member C18	314	35690	6	27.74	PS&HF	P1HF5;P2HF5;P5HF4;P5PS5	Y	Y	N	N	Y	N	N	N	N	Y	Unannotate	OTHER	0	1	1	0			No GPI-anchor found	0	targetI
W6U2I8	Estradiol 17 beta-dehydrogenase	315	35902	12	55.15	PS&HF	P1HF5;P2HF5;P5HF9;P5PS9	Y	Y	N	N	Y	N	N	N	N	Y	Unannotate	OTHER	0	1	1	0			No GPI-anchor found	0	targetI
W6U6D2	DUF5744 domain-containing protein	321	35981	2	9.17	HF	P2HF5	N	Y	N	N	N	N	N	N	N	N	Unannotate	OTHER	0	1	1	0			No GPI-anchor found	0	None
W6UJ61	Alcohol dehydrogenase [NADP+] B	323	36158	3	13.69	HF	P2HF5;P5HF4;P5HF7	N	Y	N	N	Y	N	N	N	N	N	Unannotate	OTHER	0	1	0.999913	0.000126			No GPI-anchor found	0	None
W6U9Y5	Estradiol 17 beta-dehydrogenase	338	37698	2	8.75	PS&HF	P2HF5;P5HF4;P5PS5	N	Y	N	N	Y	N	N	N	N	Y	Unannotate	OTHER	0	1	1	0			GPI-anchor	1	None
W6UJ60	Platelet-activating factor acetylhydrolase IB subunit gamma	340	37937	2	8.7	HF	P2HF6;P5HF6	N	Y	N	N	Y	N	N	N	N	N	Unannotate	OTHER	0	1	1	0			No GPI-anchor found	0	None
W6UTJ3	1,5-anhydro-D-fructose reductase	343	39029	8	33.82	PS&HF	P1HF5;P2HF5;P5HF8;P5PS10	Y	Y	N	N	Y	N	N	N	N	Y	Unannotate	OTHER	0	1	0.999847	0.000191			No GPI-anchor found	0	targetI
W6U6P0	DUF5727 domain-containing protein	344	38150	6	25.95	PS&HF	P5HF10;P5PS10	N	N	N	N	Y	N	N	N	N	Y	Unannotate	SP	0	1	0.000277	0.999685	17-18	0.9782	GPI-anchor	1	None	membrane or secreted
W6UGH1	GPI-anchored surface glycoprotein	345	38491	3	12.86	HF	P1HF2;P1HF3;P2HF1;P2HF3	Y	Y	N	N	N	N	N	N	N	N	Unannotate	OTHER	0	1	1	1e-5			No GPI-anchor found	0	None
W6V630	Titin	345	38181	2	8.64	HF	P2HF1	N	Y	N	N	N	N	N	N	N	N	Unannotate	OTHER	0	1	1	1e-6			No GPI-anchor found	0	None
W6UJ03	Calcium-binding protein 39-like protein	346	39999	8	33	HF	P2HF5;P3HF5;P5HF4	N	Y	Y	N	Y	N	N	N	N	N	Unannotate	OTHER	0	1	1	6e-6			No GPI-anchor found	0	targetI
W6UW28	Dehydrogenase/reductase SDR family member	352	38251	4	17.25	PS	P5PS9	N	N	N	N	N	N	N	N	N	Y	Unannotate	OTHER	0	1	1	1e-6			No GPI-anchor found	0	None
W6UKV9	CRAL-TRIO domain-containing protein C3H8.02	353	40376	2	8.17	HF	P2HF4	N	Y	N	N	N	N	N	N	N	N	Unannotate	OTHER	0	1	1	0			No GPI-anchor found	0	None
W6UF53	Ndr	358	39680	14	58.22	PS&HF	P1HF5;P2HF6;P5HF6;P5PS5	Y	Y	N	N	Y	N	N	N	N	Y	Unannotate	OTHER	0	1	1	0			No GPI-anchor found	0	targetIII
W6UV94	SPARC protein	359	41559	4	15.88	HF	P1HF6;P4HF5;P4HF6;P5HF5;P5HF6	Y	N	N	Y	Y	N	N	N	N	N	Unannotate	OTHER	0	1	1	0			No GPI-anchor found	0	targetII
W6U3D6	Receptor-type tyrosine-protein phosphatase beta	359	41207	2	8.01	HF	P5HF4	N	N	N	N	Y	N	N	N	N	N	Unannotate	OTHER	0	1	1	0			No GPI-anchor found	0	None
W6U2U7	Growth factor receptor-bound protein	359	40358	3	12.27	PS	P5PS5;P5PS7;P5PS8;P5PS9;P5PS10	N	N	N	N	N	N	N	N	N	Y	Unannotate	OTHER	0	1	1	1e-6			No GPI-anchor found	0	None
W6V185	Hsc70-interacting protein	362	40253	4	16.4	PS&HF	P5HF3;P5HF4;P5PS3	N	N	N	N	Y	N	N	N	N	Y	Unannotate	OTHER	0	1	1	0			No GPI-anchor found	0	None
W6VB28	Cathepsin L	368	41183	2	8.01	HF	P1HF4;P2HF4;P2HF5;P5HF4;P5HF6	Y	Y	N	N	Y	N	N	N	N	N	Unannotate	OTHER	0	1	0.999353	0.000678			No GPI-anchor found	0	targetI
W6UI48	Guanine nucleotide-binding protein subunit beta	369	40590	4	16.26	PS&HF	P5HF4;P4PS10;P5PS5	N	N	N	N	Y	N	N	N	Y	Y	Unannotate	OTHER	0	1	0.995226	0.004804			No GPI-anchor found	0	None
W6UWX8	Tropomyosin	371	42194	5	19.55	PS&HF	P1HF5;P2HF6;P5HF8;P5PS8	Y	Y	N	N	Y	N	N	N	Y	Y	Unannotate	OTHER	0	1	1	0			No GPI-anchor found	0	targetII
W6USG4	Uncharacterized protein	373	43627	2	7.56	HF	P2HF5	N	Y	N	N	N	N	N	N	N	N	Unannotate	OTHER	0	1	1	1e-6			No GPI-anchor found	0	None
U6JLF5	Actin cytoplasmic A3 (Actin-1)	375	41816	4	15.78	PS&HF	P1HF4;P2HF6;P3HF9;P4HF6;P5HF10;P4PS10;P5PS10	Y	Y	Y	Y	Y	N	N	N	Y	Y	Unannotate	OTHER	0	1	1	3e-6			No GPI-anchor found	0	targetI
W6UUW5	non-specific serine/threonine protein kinase (EC 2.7.11.1)	376	43146	2	7.65	PS	P5PS7;P5PS9	N	N	N	N	N	N	N	N	N	Y	Unannotate	OTHER	0	1	1	0			No GPI-anchor found	0	None
W6UE44	DUF5734 domain-containing protein	388	41922	2	7.87	PS&HF	P5HF6;P5PS10	N	N	N	N	Y	N	N	N	N	Y	Unannotate	OTHER	0	1	1	0			No GPI-anchor found	0	None
W6U4L6	Actin-2	391	43556	2	7.58	PS&HF	P4PS10;P2HF7;P1PS4	N	Y	N	N	N	Y	N	N	Y	N	Unannotate	OTHER	0	1	1	2e-6			No GPI-anchor found	0	None
U6JI56	Sarcoplasmic calcium-binding protein	396	45216	16	58.39	PS&HF	P1HF6;P2HF4;P5HF8P5PS9	Y	Y	N	N	Y	N	N	N	N	Y	Unannotate	OTHER	0	1	1	0			No GPI-anchor found	0	targetIII
W6U753	DnaJ subfamily A member	396	44176	3	11.21	PS&HF	P2HF4;P5HF3;P5PS5	N	Y	N	N	Y	N	N	N	N	Y	Unannotate	OTHER	0	1	1	0			No GPI-anchor found	0	None
W6UL37	Peroxidasin	406	45968	11	39.48	PS&HF	P1HF8;P2HF6;P3HF9;P4HF6;P5HF3;P1PS6;P3PS7;P4PS3	Y	Y	Y	Y	Y	Y	N	Y	Y	N	Unannotate	OTHER	0	1	1	0			No GPI-anchor found	0	targetI
W6V9H2	Uncharacterized protein	409	47301	2	6.98	PS	P5PS5;P5PS6;P5PS9	N	N	N	N	N	N	N	N	N	Y	Unannotate	OTHER	0	1	1	5e-6			No GPI-anchor found	0	None
W6UMD4	Uncharacterized protein	409	46973	2	7.03	HF	P2HF3	N	Y	N	N	N	N	N	N	N	N	Unannotate	OTHER	0	1	0.995248	0.004781			No GPI-anchor found	0	None
W6UI87	Golgin subfamily A member 2	411	45901	2	7.19	PS	P4PS10	N	N	N	N	N	N	N	N	Y	N	Unannotate	OTHER	0	1	1	0			No GPI-anchor found	0	None
W6UR49	Arrestin	414	46038	2	7.17	PS	P5PS1;P5PS2;P5PS9;P5PS10	N	N	N	N	N	N	N	N	N	Y	Unannotate	OTHER	0	1	1	0			No GPI-anchor found	0	None
W6UMB6	Trichohyalin-plectin-homology domain-containing protein	416	49494	2	6.67	HF	P2HF1	N	Y	N	N	N	N	N	N	N	N	Unannotate	OTHER	0	1	1	0			No GPI-anchor found	0	None
W6UBQ8	Lysosomal aspartic protease	425	47379	11	38.31	PS&HF	P1PS7;P1HF8;P2HF9;P3HF6;P4HF9;P5HF10;P1PS6;P3PS4;P4PS5;P5PS9	Y	Y	Y	Y	Y	Y	N	Y	Y	Y	Unannotate	SP	0	1	0.317609	0.682379	16-17	0.6255	No GPI-anchor found	0	targetI	membrane or secreted
W6UAV0	Actin-related protein 3B	426	48193	3	10.27	PS&HF	P1HF4;P2HF4;P5HF7;P5PS9	Y	Y	N	N	Y	N	N	N	N	Y	Unannotate	OTHER	0	1	1	1e-6			No GPI-anchor found	0	targetI
W6UAF0	Uncharacterized protein	429	48614	2	6.79	HF	P5HF1	N	N	N	N	Y	N	N	N	N	N	Unannotate	OTHER	0	1	1	1.6e-5			No GPI-anchor found	0	None
W6UZ71	Titin	436	47574	4	13.87	HF	P2HF6;P2HF7;P2HF8;P5HF2;P5HF3;P5HF8	N	Y	N	N	Y	N	N	N	N	N	Unannotate	OTHER	0	1	0.998221	0.001804			No GPI-anchor found	0	None
U6JPQ6	Expressed protein	439	49094	2	6.72	HF	P5HF7;P5HF10	N	N	N	N	Y	N	N	N	N	N	Unannotate	OTHER	0	1	1	0			No GPI-anchor found	0	None
W6UKZ5	Lysosomal Pro-X carboxypeptidase	444	50039	4	13.19	HF	P2HF3;P2HF4;P2HF5;P2HF6	N	Y	N	N	N	N	N	N	N	N	Unannotate	OTHER	0	1	1	5e-6			No GPI-anchor found	0	None
W6UCG6	Uncharacterized protein	465	51784	2	6.37	PS&HF	P5HF5;P5PS5	N	N	N	N	Y	N	N	N	N	Y	Unannotate	OTHER	0	1	1	0			No GPI-anchor found	0	None
W6UTP1	Nardilysin	473	52339	4	12.61	PS&HF	P2HF1;P2HF2;P2HF3;P2HF4;P2HF6;P5HF1;P5HF2;P5HF3;P5HF4;P5PS1;P5PS2;P5PS3	N	Y	N	N	Y	N	N	N	N	Y	Unannotate	OTHER	0	1	1	2e-6			No GPI-anchor found	0	None
W6UNY7	Serine protease HTRA2	475	51265	3	9.66	PS&HF	P5HF4;P5PS4	N	N	N	N	Y	N	N	N	N	Y	Unannotate	OTHER	0	1	0.999336	0.000645			No GPI-anchor found	0	None
W6UYR5	Uncharacterized protein	476	55281	2	5.97	PS	P1PS3	N	N	N	N	N	Y	N	N	N	N	Unannotate	OTHER	0	1	1	2e-6			No GPI-anchor found	0	None
U6JPM4	Aldehyde dehydrogenase family 1 member A3 (Aldehyde dehydrogenase mitochondrial)	487	52239	13	41.06	PS&HF	P1HF3;P2HF3;P2HF6;P5HF3;P5HF5;P5PS3;P5PS9	Y	Y	N	N	Y	N	N	N	N	Y	Unannotate	OTHER	0	1	1	0			No GPI-anchor found	0	targetI
W6U9D0	WD repeat-containing protein	492	54321	2	6.07	PS	P5PS2;P5PS3;P5PS4;P5PS5;P5PS6	N	N	N	N	N	N	N	N	N	Y	Unannotate	OTHER	0	1	0.999627	0.000414			No GPI-anchor found	0	None
W6UTS2	Synaptic vesicle membrane protein VAT-1-like protein	497	53497	13	40.1	PS&HF	P1HF4;P2HF7;P5HF1;P5HF3;P5HF4;P5HF5;P5HF6;P5HF7;P5HF8;P5PS1;P5PS2;P5PS3;P5PS4;P5PS5;P5PS6;P5PS7;P5PS8;P5PS9	Y	Y	N	N	Y	N	N	N	N	Y	Unannotate	OTHER	0	1	0.999722	0.000267			No GPI-anchor found	0	targetIII
W6UAG1	Sorting nexin-6	502	56862	2	5.8	HF	P5HF7	N	N	N	N	Y	N	N	N	N	N	Unannotate	OTHER	0	1	0.922088	0.077919			No GPI-anchor found	0	None
W6U7N2	Lysosomal acid lipase/cholesteryl ester hydrolase	502	56841	9	26.13	PS&HF	P1HF3;P1HF4;P1HF5;P1HF6;P2HF1;P2HF2;P2HF3;P2HF4;P2HF5;P2HF6;P2HF7;P2HF8;P2HF9;P4HF3;P4HF4;P4HF5;P5HF1;P5HF3;P5HF4;P5HF7;P5HF8;P1PS4;P1PS5;P1PS6;P2PS3;P5PS1;P5PS2;P5PS3;P5PS4;P5PS5;P5PS7	Y	Y	N	Y	Y	Y	Y	N	N	Y	Unannotate	OTHER	0	1	0.999908	0.000129			No GPI-anchor found	0	targetI
W6UNI7	Glycogen debranching enzyme	507	57548	2	5.73	PS&HF	P5HF1;P5HF3;P5HF4;P5PS1	N	N	N	N	Y	N	N	N	N	Y	Unannotate	OTHER	0	1	1	2e-6			No GPI-anchor found	0	None
W6UFE7	Mitotic checkpoint protein BUB3	512	56800	2	5.81	HF	P2HF4	N	Y	N	N	N	N	N	N	N	N	Unannotate	OTHER	0	1	0.999958	7.2e-5			No GPI-anchor found	0	None
W6UR06	Uncharacterized protein	512	55094	2	5.99	HF	P4HF4	N	N	N	Y	N	N	N	N	N	N	Unannotate	SP	0	1	0.000221	0.999761	19-20	0.9797	No GPI-anchor found	0	None	membrane or secreted
W6U1Q3	Carboxypeptidase (EC 3.4.16.-)	516	58435	2	5.65	PS&HF	P1HF3;P1HF4;P1HF6;P2HF1;P2HF3;P2HF4;P2HF5;P2HF6;P2HF8;P5HF5;P5HF6;P5HF8;P5PS5	Y	Y	N	N	Y	N	N	N	N	Y	Unannotate	OTHER	0	1	0.999903	0.000128			No GPI-anchor found	0	targetII
W6UMS6	Uncharacterized protein	518	56813	2	5.81	HF	P5HF7	N	N	N	N	Y	N	N	N	N	N	Unannotate	OTHER	0	1	0.951109	0.048883			No GPI-anchor found	0	None
W6UUN7	Vesicular amine transporter	543	60008	6	16.5	PS&HF	P1HF3;P1HF4;P4HF2;P4HF3;P4HF5;P4HF7;P5HF1;P5HF2;P5HF3;P5HF4;P5HF5;P5HF7;P4PS2;P4PS4;P5PS2;P5PS3;P5PS4	Y	N	N	Y	Y	N	N	N	Y	Y	Unannotate	OTHER	0	1	1	1e-6			No GPI-anchor found	0	targetII
W6URG8	Cdc42-interacting protein	564	63096	2	5.23	PS	P5PS2	N	N	N	N	N	N	N	N	N	Y	Unannotate	OTHER	0	1	1	0			No GPI-anchor found	0	None
W6UPP5	Uncharacterized protein	582	64791	2	5.09	PS	P5PS8;P5PS9	N	N	N	N	N	N	N	N	N	Y	Unannotate	OTHER	0	1	1	2e-6			No GPI-anchor found	0	None
W6ULE5	Uncharacterized protein	595	66715	23	56.88	PS&HF	P5HF3;P5HF4;P5HF5;P5HF8;P4PS1;P4PS2;P4PS3;P4PS4;P4PS5;P4PS8;P5PS1;P5PS2;P5PS3;P5PS4;P5PS5;P5PS6;P5PS7;P5PS8;P5PS9;P5PS10	N	N	N	N	Y	N	N	N	Y	Y	Unannotate	OTHER	0	1	1	0			No GPI-anchor found	0	None
W6U0E5	Heat shock cognate protein	604	66160	2	4.99	PS&HF	P2HF2;P5HF2;P5HF4;P4PS10	N	Y	N	N	Y	N	N	N	Y	N	Unannotate	OTHER	0	1	1	0			No GPI-anchor found	0	None
W6UD83	Protein SCAI	605	69432	2	4.75	HF	P4HF2;P5HF1	N	N	N	Y	Y	N	N	N	N	N	Unannotate	OTHER	0	1	1	0			No GPI-anchor found	0	None
W6UTK8	Beta-mannosidase	612	69666	13	30.79	HF	P1HF1;P1HF2;P1HF3;P1HF4;P1HF5;P2HF1;P2HF2;P2HF3;P2HF4;P2HF5;P2HF6;P2HF7;P2HF8;P2HF9;P5HF3;P5HF4	Y	Y	N	N	Y	N	N	N	N	N	Unannotate	OTHER	0	1	1	0			No GPI-anchor found	0	targetII
W6UGS9	Heat shock cognate protein	613	67835	2	4.86	PS&HF	P3HF10;P4PS10	N	N	Y	N	N	N	N	N	Y	N	Unannotate	OTHER	0	1	1	0			No GPI-anchor found	0	None
W6UFC7	Cytosolic purine 5'-nucleotidase	619	71251	2	4.63	HF	P3HF3	N	N	Y	N	N	N	N	N	N	N	Unannotate	OTHER	0	1	1	1e-6			No GPI-anchor found	0	None
W6UBK6	Uncharacterized protein	619	69212	2	4.77	HF	P2HF1;P2HF2	N	Y	N	N	N	N	N	N	N	N	Unannotate	OTHER	0	1	1	0			GPI-anchor	1	None
W6UFP6	Uncharacterized protein	623	70406	11	25.78	HF	P1HF6;P2HF4;P2HF5;P2HF6;P2HF7;P3HF7	Y	Y	Y	N	N	N	N	N	N	N	Unannotate	SP	1	1	0.031589	0.96837	22-23	0.9196	No GPI-anchor found	0	targetII	membrane or secreted
W6UC81	Peroxidasin	629	70052	8	18.84	PS&HF	P1PS7;P3HF1;P3HF2;P3HF3;P3HF4;P3HF5;P3HF6;P3HF7;P3HF8;P3HF9;P4HF1;P4HF2;P4HF3;P4HF4;P4HF7;P5HF1;P5HF3;P5HF4;P1PS1;P1PS2;P1PS3;P1PS4;P1PS5;P1PS6;P3PS2;P3PS4;P3PS5;P3PS6;P3PS7;P4PS1;P4PS2;P4PS3;P4PS5;P5PS2	N	N	Y	Y	Y	Y	N	Y	Y	Y	Unannotate	SP	0	1	0.000185	0.99979	24-25	0.9781	No GPI-anchor found	0	targetII	membrane or secreted
W6UBT9	Fas-associated factor 1/2-like UAS domain-containing protein	631	71098	2	4.64	HF	P1HF3	Y	N	N	N	N	N	N	N	N	N	Unannotate	OTHER	0	1	1	0			No GPI-anchor found	0	None
W6UNG8	Murinoglobulin-2	637	72403	24	54.69	PS&HF	P1HF1;P1HF2;P1HF3;P1HF4;P1HF5;P1HF6;P1HF7;P1HF8;P1HF9;P2HF1;P2HF2;P2HF3;P2HF4;P2HF5;P2HF6;P2HF7;P2HF8;P2HF9;P3HF1;P3HF2;P3HF3;P3HF4;P3HF5;P3HF6;P3HF8;P3HF9;P4HF1;P4HF2;P4HF3;P4HF4;P4HF5;P4HF6;P4HF7;P4HF8;P4HF9;P5HF1;P5HF2;P5HF3;P5HF4;P5HF5;P5HF6;P5HF7;P1PS1;P1PS2;P1PS3;P1PS4;P1PS5;P1PS6;P1PS8;P1PS10;P4PS1;P4PS2;P4PS3;P4PS4;P4PS5;P5PS1;P5PS2;P5PS3;P5PS4;P5PS7	Y	Y	Y	Y	Y	Y	N	N	Y	Y	Unannotate	SP	1	1	0.012946	0.987051	20-21	0.8203	No GPI-anchor found	0	targetIII	membrane or secreted
U6JIC8	Heat shock 70 kDa protein 4 (Heat shock cognate protein)	651	71083	10	23.21	PS&HF	P1HF1;P2HF2;P2HF4;P3HF10;P5HF1;P5HF2;P5HF3;P5HF4;P5HF5;P5HF6;P5HF7;P5HF8;P5HF9;P5HF10;P5PS1;P5PS2;P5PS3;P5PS4;P5PS5;P5PS6;P5PS7;P5PS8;P5PS9;P5PS10	Y	Y	Y	N	Y	N	N	N	N	Y	Unannotate	OTHER	0	1	1	0			No GPI-anchor found	0	targetI
W6UD05	PP2C-like domain-containing protein	654	71358	2	4.62	HF	P3HF1	N	N	Y	N	N	N	N	N	N	N	Unannotate	OTHER	0	1	1	0			No GPI-anchor found	0	None
W6UFT0	Tropomyosin-2	667	75887	6	13.05	HF	P1HF4;P2HF4;P2HF5;P5HF4;P5HF7	Y	Y	N	N	Y	N	N	N	N	N	Unannotate	OTHER	0	1	1	0			No GPI-anchor found	0	targetII
W6UGA4	Tyrosine-protein kinase Fyn	671	75095	2	4.39	HF	P5HF2	N	N	N	N	Y	N	N	N	N	N	Unannotate	OTHER	0	1	1	0			No GPI-anchor found	0	None
W6UUL0	Cathepsin B-like cysteine proteinase	672	74150	9	20.03	PS&HF	P1HF2;P1HF3;P1HF4;P1HF5;P1HF6;P1HF7;P1HF8;P2HF1;P2HF3;P2HF4;P2HF5;P2HF6;P2HF7;P2HF8;P3HF4;P3HF5;P3HF6;P3HF7;P3HF8;P3HF9;P3HF10;P4HF4;P4HF5;P4HF8;P5HF1;P5HF3;P5HF4;P5HF5;P5HF6;P5HF7;P5HF8;P5HF9;P1PS4;P1PS5;P2PS3;P3PS4;P4PS4;P4PS5;P5PS4;P5PS5;P5PS6	Y	Y	Y	Y	Y	Y	Y	Y	Y	Y	Unannotate	OTHER	0	1	1	1e-6			No GPI-anchor found	0	targetI
W6UBP8	Peroxidasin	679	75522	17	37.14	HF	P1HF1;P1HF2;P1HF3;P1HF4;P1HF5;P1HF6;P1HF7;P2HF1;P2HF2;P2HF3;P2HF4;P2HF5;P2HF6	Y	Y	N	N	N	N	N	N	N	N	Unannotate	SP	0	1	0.000185	0.99979	24-25	0.9781	No GPI-anchor found	0	None	membrane or secreted
W6VCD1	Aldehyde dehydrogenase domain-containing protein	682	74267	2	4.44	HF	P5HF2	N	N	N	N	Y	N	N	N	N	N	Unannotate	OTHER	0	1	1	0			No GPI-anchor found	0	None
W6UEE5	Serine/threonine-protein phosphatase 6 regulatory subunit 3	691	75140	2	4.39	HF	P4HF8	N	N	N	Y	N	N	N	N	N	N	Unannotate	OTHER	0	1	1	3e-6			No GPI-anchor found	0	None
W6V2B8	Stress-70 protein	720	78085	5	10.57	PS&HF	P4HF1;P4HF4;P4HF5;P4HF8;P4HF10;7;P5HF2;P4PS10;P5PS2;P5PS3;P5PS4;P5PS5	N	N	N	Y	Y	N	N	N	Y	Y	Unannotate	OTHER	0	1	1	0			No GPI-anchor found	0	None
W6ULK4	von Willebrand factor A domain-containing protein 5A	770	84616	4	7.8	PS	P5PS2	N	N	N	N	N	N	N	N	N	Y	Unannotate	OTHER	0	1	1	0			No GPI-anchor found	0	None
W6U5F3	RNA-binding protein	779	85567	2	3.86	HF	P1HF3;P1HF4;P1HF5;P2HF3;P2HF4	Y	Y	N	N	N	N	N	N	N	N	Unannotate	OTHER	0	1	1	0			No GPI-anchor found	0	None
W6V9I3	Titin	786	86496	10	19.08	PS&HF	P1HF5;P1HF7;P1HF8;P1HF9;P2HF1;P2HF2;P2HF3;P2HF4;P2HF5;P2HF6;P2HF7;P2HF8;P2HF9;P5HF2;P5HF3;P5HF4;P5HF5;P5HF7;P5HF8;P5HF9;P1PS8	Y	Y	N	N	Y	Y	N	N	N	N	Unannotate	OTHER	0	1	1	1e-6			No GPI-anchor found	0	targetII
W6UNH5	Dipeptidyl peptidase 2	804	88777	6	11.15	HF	P1HF3;P1HF4;P2HF3;P2HF4;P2HF5;P2HF6	Y	Y	N	N	N	N	N	N	N	N	Unannotate	OTHER	0	1	1	0			No GPI-anchor found	0	None
W6UUC9	Uncharacterized protein	839	93496	2	3.53	HF	P5HF1	N	N	N	N	Y	N	N	N	N	N	Unannotate	OTHER	0	1	1	0			No GPI-anchor found	0	None
W6UG30	Putative beta-D-xylosidase 2	840	92379	24	42.87	HF	P1HF2;P1HF3;P2HF1;P2HF2;P2HF3;P2HF4;P2HF5;P2HF6;P2HF7;P2HF8;P2HF9;P2HF10;P5HF2;P5HF3;P5HF4;P5HF7;P5HF8;P5HF9;P5HF10	Y	Y	N	N	Y	N	N	N	N	N	Unannotate	SP	0	1	0.000257	0.999701	24-25	0.9729	No GPI-anchor found	0	targetII	membrane or secreted
W6UPF3	Deoxyhypusine hydroxylase	879	95802	5	8.61	HF	P2HF5;P5HF4	N	Y	N	N	Y	N	N	N	N	N	Unannotate	OTHER	0	1	1	2e-5			No GPI-anchor found	0	None
W6UH62	RRM domain-containing protein	900	97543	2	3.38	PS	P5PS2	N	N	N	N	N	N	N	N	N	Y	Unannotate	OTHER	0	1	1	0			No GPI-anchor found	0	None
W6UY26	Alpha-actinin, sarcomeric	903	103861	17	27.01	PS&HF	P2HF1;P2HF2;P2HF3;P2HF4;P2HF5;P2HF6;P5HF1;P5HF3;P5HF4;P5HF5;P5HF6;P5HF7;P5HF8;P5HF9;P5PS1;P5PS2;P5PS3;P5PS4;P5PS5;P5PS6	N	Y	N	N	Y	N	N	N	N	Y	Unannotate	OTHER	0	1	1	0			No GPI-anchor found	0	None
W6UEB2	Alpha-actinin-2	924	106504	2	3.1	HF	P3HF2	N	N	Y	N	N	N	N	N	N	N	Unannotate	OTHER	0	1	1	1e-6			No GPI-anchor found	0	None
W6ULX2	Ubiquitin domain-containing protein 2	930	101640	4	6.49	HF	P2HF1;P2HF2;P2HF3;P2HF4;P2HF5	N	Y	N	N	N	N	N	N	N	N	Unannotate	OTHER	0	1	1	0			No GPI-anchor found	0	None
W6UIH9	non-specific protein-tyrosine kinase (EC 2.7.10.2)	974	109794	2	3.01	PS	P1PS7;P1PS6	N	N	N	N	N	Y	N	N	N	N	Unannotate	OTHER	0	1	1	0			No GPI-anchor found	0	None
W6UTW7	PH and SEC7 domain-containing protein	975	106720	2	3.09	HF	P2HF6	N	Y	N	N	N	N	N	N	N	N	Unannotate	OTHER	0	1	1	1e-6			No GPI-anchor found	0	None
W6UBE4	Non-lysosomal glucosylceramidase	984	110305	5	7.48	PS&HF	P5HF1;P5PS1;P5PS2	N	N	N	N	Y	N	N	N	N	Y	Unannotate	OTHER	0	1	1	7e-6			No GPI-anchor found	0	None
W6UQE6	Coiled-coil domain-containing protein	986	108422	2	3.04	HF	P5HF2	N	N	N	N	Y	N	N	N	N	N	Unannotate	OTHER	0	1	1	0			No GPI-anchor found	0	None
W6UPW9	Uncharacterized protein	996	109532	2	3.01	HF	P5HF9	N	N	N	N	Y	N	N	N	N	N	Unannotate	OTHER	0	1	1	0			No GPI-anchor found	0	None
W6U9B4	Rho GTPase-activating protein RICH2	1006	109918	2	3	HF	P4HF2	N	N	N	Y	N	N	N	N	N	N	Unannotate	OTHER	0	1	1	0			No GPI-anchor found	0	None
W6UIQ8	Putative ankyrin repeat protein	1007	111138	5	7.42	HF	P1HF3;P1HF4;P1HF5;P1HF7;P2HF3;P2HF5;P2HF6;P4HF3;P4HF8;P5HF4;P5HF7;P5HF8	Y	Y	N	Y	Y	N	N	N	N	N	Unannotate	OTHER	0	1	0.969155	0.030868			No GPI-anchor found	0	targetII
W6UIG0	Kelch-like protein	1025	113974	2	2.9	PS	P1PS1;P1PS3	N	N	N	N	N	Y	N	N	N	N	Unannotate	OTHER	0	1	1	0			No GPI-anchor found	0	None
W6UG49	Leucine-rich repeat-containing protein	1049	116936	2	2.82	PS&HF	P5HF8;P5HF10;P5PS5;P5PS9;P5PS10	N	N	N	N	Y	N	N	N	N	Y	Unannotate	OTHER	0	1	1	0			No GPI-anchor found	0	None
W6UNM7	Fibulin-2	1060	117875	14	19.6	HF	P1HF1;P1HF2;P1HF6;P1HF7;P2HF1;P2HF2;P2HF3;P2HF4;P2HF5;P2HF6;P2HF7;P5HF6;P5HF7	Y	Y	N	N	Y	N	N	N	N	N	Unannotate	SP	1	1	0.000258	0.999734	28-29	0.9802	No GPI-anchor found	0	targetII	membrane or secreted
W6USK9	Centaurin-gamma-1A	1176	128126	2	2.58	PS	P5PS1;P5PS3	N	N	N	N	N	N	N	N	N	Y	Unannotate	OTHER	0	1	1	0			No GPI-anchor found	0	None
W6V5G4	Uncharacterized protein	1190	131531	2	2.51	PS	P5PS9	N	N	N	N	N	N	N	N	N	Y	Unannotate	OTHER	0	1	1	0			No GPI-anchor found	0	None
W6UT68	DNA excision repair protein ERCC-6-like protein	1195	132660	2	2.49	PS	P5PS5	N	N	N	N	N	N	N	N	N	Y	Unannotate	OTHER	0	1	1	0			No GPI-anchor found	0	None
W6V9C7	Glycogen debranching enzyme	1225	137564	6	7.2	HF	P5HF1;P5HF2;P5HF3	N	N	N	N	Y	N	N	N	N	N	Unannotate	OTHER	0	1	1	0			No GPI-anchor found	0	None
W6URI4	Ras GTPase-activating protein	1264	138430	2	2.38	PS	P1PS6	N	N	N	N	N	Y	N	N	N	N	Unannotate	OTHER	0	1	0.999849	0.00016			No GPI-anchor found	0	None
W6UNQ7	Galectin domain-containing protein	1291	139142	2	2.37	PS&HF	P5HF7;P5HF8;P5HF10;P5PS7;P5PS8;P5PS9;P5PS10	N	N	N	N	Y	N	N	N	N	Y	Unannotate	OTHER	0	1	1	0			No GPI-anchor found	0	None
W6UMM9	Trinucleotide repeat-containing gene 18 protein	1311	144042	2	2.29	HF	P5HF2	N	N	N	N	Y	N	N	N	N	N	Unannotate	OTHER	0	1	1	1.7e-5			No GPI-anchor found	0	None
W6UTG4	DNA topoisomerase 2-binding protein	1313	143920	2	2.29	HF	P5HF1	N	N	N	N	Y	N	N	N	N	N	Unannotate	OTHER	0	1	1	0			No GPI-anchor found	0	None
W6UBN6	Microtubule-associated protein	1390	148427	3	3.33	PS&HF	P5HF6;P5HF7;P5PS7;P5PS10	N	N	N	N	Y	N	N	N	N	Y	Unannotate	OTHER	0	1	1	1e-6			No GPI-anchor found	0	None
W6UJB6	4-hydroxybutyrate coenzyme A transferase	1439	159272	3	3.11	PS	P5PS8	N	N	N	N	N	N	N	N	N	Y	Unannotate	OTHER	0	1	1	2e-6			No GPI-anchor found	0	None
W6UHJ2	Serine/threonine-protein phosphatase 6 regulatory ankyrin repeat subunit B	1506	164813	2	2	PS	P1PS4	N	N	N	N	N	Y	N	N	N	N	Unannotate	OTHER	0	1	1	2e-6			No GPI-anchor found	0	None
W6UW97	Kinesin K39	1661	186388	2	1.77	HF	P1HF7	Y	N	N	N	N	N	N	N	N	N	Unannotate	OTHER	0	1	1	0			No GPI-anchor found	0	None
W6UAX9	Disintegrin and metalloproteinase domain-containing protein	1678	181635	2	1.82	HF	P2HF4	N	Y	N	N	N	N	N	N	N	N	Unannotate	OTHER	0	1	0.999213	0.000796			No GPI-anchor found	0	None
W6U286	Multiple epidermal growth factor-like domains protein	1734	187891	4	3.51	HF	P1HF2;P1HF4	Y	N	N	N	N	N	N	N	N	N	Unannotate	OTHER	0	1	0.999888	0.000133			No GPI-anchor found	0	None
W6UD50	Ras GTPase-activating protein SynGAP	1924	211143	2	1.56	PS	P4PS3;P4PS7	N	N	N	N	N	N	N	N	Y	N	Unannotate	OTHER	0	1	1	0			No GPI-anchor found	0	None
W6UY22	Uncharacterized protein	1999	215872	2	1.53	PS&HF	P1HF7;P5PS6	Y	N	N	N	N	N	N	N	N	Y	Unannotate	OTHER	0	1	1	0			No GPI-anchor found	0	None
W6TZB8	Uncharacterized protein	2010	224691	2	1.47	PS&HF	P5HF4;P5HF8;P5HF9;P5PS9	N	N	N	N	Y	N	N	N	N	Y	Unannotate	OTHER	0	1	1	3e-6			No GPI-anchor found	0	None
W6U439	Rootletin	2225	254995	2	1.29	PS&HF	P3HF3;P1PS3;P1PS5	N	N	Y	N	N	Y	N	N	N	N	Unannotate	OTHER	0	1	1	0			No GPI-anchor found	0	None
W6UEF6	Cytosolic carboxypeptidase	2301	255139	2	1.29	PS	P1PS2;P1PS4	N	N	N	N	N	Y	N	N	N	N	Unannotate	OTHER	0	1	0.99939	0.00065			No GPI-anchor found	0	None
W6UNQ4	FRAS1-related extracellular matrix protein	2455	275562	4	2.4	HF	P1HF1;P1HF2;P1HF3;P4HF9;P4HF10;P5HF9;P5HF10	Y	N	N	Y	Y	N	N	N	N	N	Unannotate	SP	1	1	0.000199	0.999788	22-23	0.9814	GPI-anchor	0.55	targetII	membrane or secreted
W6UNM8	Desmoplakin SH3 domain-containing protein	2480	270370	2	1.22	HF	P5HF3	N	N	N	N	Y	N	N	N	N	N	Unannotate	OTHER	0	1	1	0			No GPI-anchor found	0	None
W6UGI7	Filamin-A	2657	289265	11	6.27	PS&HF	P1HF3;P1HF4;P1HF5;P1HF7;P1HF8;P2HF2;P2HF3;P2HF4;P2HF5;P2HF6;P2HF8;P5HF3;P5HF6;P5HF8;P5HF9;P5PS2;P5PS4	Y	Y	N	N	Y	N	N	N	N	Y	Unannotate	OTHER	0	1	0.999889	0.000158			No GPI-anchor found	0	targetI
W6UMF6	Uncharacterized protein	2768	309166	2	1.07	HF	P4HF1;P4HF5	N	N	N	Y	N	N	N	N	N	N	Unannotate	OTHER	0	1	1	0			No GPI-anchor found	0	None
W6UY59	Filamin-A	2849	306036	22	11.86	PS&HF	P2HF1;P2HF3;P2HF4;P2HF6;P5HF1;P5HF2;P5HF3;P5HF4;P5HF5;P5HF6;P5HF7;P5HF8;P5HF9;P5PS1;P5PS2;P5PS3;P5PS4;P5PS5;P5PS6;P5PS7;P5PS8;P5PS9	N	Y	N	N	Y	N	N	N	N	Y	Unannotate	OTHER	0	1	1	0			No GPI-anchor found	0	None
W6UHB7	Apolipophorin	2957	331635	25	12.44	PS&HF	P1HF1;P1HF2;P1HF3;P1HF4;P1HF5;P1HF6;P4HF3;P4HF4;P5HF1;P5HF3;P5HF4;P5HF5;P4PS1;P4PS2	Y	N	N	Y	Y	N	N	N	Y	N	Unannotate	OTHER	0	1	0.726012	0.273992			No GPI-anchor found	0	targetII
W6VAV4	Desmoplakin SH3 domain-containing protein	3445	378431	2	0.87	HF	P5HF4	N	N	N	N	Y	N	N	N	N	N	Unannotate	OTHER	0	1	1	1e-6			No GPI-anchor found	0	None
W6UPJ9	glutamate synthase (NADH) (EC 1.4.1.14)	2274	248076	11	7.32	PS&HF	P2HF1;P2HF2;P2HF3;P2HF6;P5HF1;P5HF2;P5HF3;P5HF4;P5HF5;P5PS1;P5PS2;P5PS3	N	Y	N	N	Y	N	N	N	N	Y	Unannotate	None	0	1					No GPI-anchor found	0	None
W6UMJ6	Endoglycoceramidase	1789	200873	9	7.39	PS&HF	P5HF1;P5HF2;P5HF3;P5HF4;P5PS1;P5PS2;P5PS3;P5PS4;P5PS5	N	N	N	N	Y	N	N	N	N	Y	Unannotate	None	0	1					No GPI-anchor found	0	None
W6URN2	protein disulfide-isomerase (EC 5.3.4.1) (Cysteine-rich with EGF-like domain protein 1)	1423	156895	8	8.41	HF	P2HF1;P2HF3	N	Y	N	N	N	N	N	N	N	N	Unannotate	None	0	1					No GPI-anchor found	0	None
W6UH05	Tyrosine-protein kinase (EC 2.7.10.2)	1248	138167	2	2.39	PS	P5PS1;P5PS3;P5PS4;P5PS5;P5PS6;P5PS8;P5PS9;P5PS10	N	N	N	N	N	N	N	N	N	Y	Unannotate	None	0	1					No GPI-anchor found	0	None
U6J2Y9	Endoplasmin	752	85883	3	5.76	PS&HF	P2HF1;P2HF2;P2HF3;P2HF5;P2HF6;P5PS2;P5PS3;P5PS8	N	Y	N	N	N	N	N	N	N	Y	Unannotate	None	1	1					No GPI-anchor found	0	None	membrane or secreted
W6U5E1	Ubiquitin carboxyl-terminal hydrolase (EC 3.4.19.12)	749	83913	2	3.93	PS	P4PS10	N	N	N	N	N	N	N	N	Y	N	Unannotate	None	0	1					No GPI-anchor found	0	None
W6US48	glutamine--fructose-6-phosphate transaminase (isomerizing) (EC 2.6.1.16)	709	79072	9	18.78	PS&HF	P1HF2;P2HF1;P2HF2;P2HF3;P2HF4;P2HF5;P2HF6;P5HF1;P5HF2;P5HF4;P5HF5;P5HF6;P5PS1;P5PS2;P5PS3;P5PS4;P5PS5;P5PS6	Y	Y	N	N	Y	N	N	N	N	Y	Unannotate	None	0	1					No GPI-anchor found	0	targetI
U6JBN7	RNA helicase (EC 3.6.4.13)	652	72270	2	4.57	HF	P5HF2	N	N	N	N	Y	N	N	N	N	N	Unannotate	None	0	1					No GPI-anchor found	0	None
U6JCK9	Procollagen galactosyltransferase (Procollagen galactosyltransferase; Procollagen galactosyltransferase 2)	606	70611	19	44.4	HF	P1HF5;P1HF6;P2HF1;P2HF2;P2HF3;P2HF4;P2HF5;P2HF6;P2HF7;P2HF8;P2HF9;P2HF10	Y	Y	N	N	N	N	N	N	N	N	Unannotate	None	0	1					No GPI-anchor found	0	None
U6J3P2	Heat shock cognate protein (Heat shock kDa protein)	615	68320	2	4.83	PS	P1PS7;P1PS8	N	N	N	N	N	Y	N	N	N	N	Unannotate	None	0	1					No GPI-anchor found	0	None
W6UBI1	Malic enzyme	597	65261	8	20.23	PS&HF	P5HF1;P5HF2;P5HF3;P5HF4;P5HF5;P5HF6;P5HF7;P5HF8;P5HF9;P5PS1;P5PS2;P5PS5	N	N	N	N	Y	N	N	N	N	Y	Unannotate	None	0	1					No GPI-anchor found	0	None
W6UEF9	fumarate hydratase (EC 4.2.1.2)	563	61704	5	13.37	PS&HF	P2HF3;P5HF3;P5PS3	N	Y	N	N	Y	N	N	N	N	Y	Unannotate	None	0	1					No GPI-anchor found	0	None
W6UT22	UTP--glucose-1-phosphate uridylyltransferase (EC 2.7.7.9)	533	59929	12	33.04	PS&HF	P1HF3;P2HF3;P2HF5;P2HF6;P5HF1;P5HF3;P5HF4;P5HF5;P5HF6;P5HF7;P5HF8;P5HF9;P5PS3;P5PS6	Y	Y	N	N	Y	N	N	N	N	Y	Unannotate	None	0	1					No GPI-anchor found	0	targetI
W6UXB5	RNA helicase (EC 3.6.4.13)	528	59852	4	11.03	PS&HF	P2HF4;P4PS10	N	Y	N	N	N	N	N	N	Y	N	Unannotate	None	0	1					No GPI-anchor found	0	None
W6UUM9	alanine transaminase (EC 2.6.1.2)	526	58508	12	33.84	PS&HF	P1HF3;P2HF1;P2HF3;P2HF4;P2HF5;P2HF6;P5HF1;P5HF3;P5HF4;P5HF5;P5HF6;P5HF8;P5HF10;P5PS1;P5PS2;P5PS3;P5PS4;P5PS5;P5PS10	Y	Y	N	N	Y	N	N	N	N	Y	Unannotate	None	0	1					No GPI-anchor found	0	targetI
U6J5X0	Coronin	506	55968	2	5.9	PS	P5PS2;P5PS3;P5PS4	N	N	N	N	N	N	N	N	N	Y	Unannotate	None	0	1					No GPI-anchor found	0	None
U6J2W3	6-phosphogluconate dehydrogenase, decarboxylating (EC 1.1.1.44)	503	54950	8	24.02	PS&HF	P5HF1;P5HF3;P5HF4;P5HF5;P5HF9;P5PS1;P5PS2;P5PS3;P5PS4;P5PS9	N	N	N	N	Y	N	N	N	N	Y	Unannotate	None	0	1					No GPI-anchor found	0	None
I1WXU1	Ag5 (Glycoprotein Antigen 5) (Tryptase)	484	54875	25	75.17	PS&HF	P1HF1;P1HF2;P1HF3;P1HF4;P1HF5;P1HF6;P1HF7;P1HF8;P1HF9;P1HF10;P2HF1;P2HF2;P2HF3;P2HF4;P2HF5;P2HF6;P2HF7;P2HF8;P2HF9;P2HF10;P3HF2;P3HF3;P3HF4;P3HF5;P3HF6;P3HF7;P3HF8;P3HF9;P3HF10;P4HF1;P4HF2;P4HF3;P4HF4;P4HF5;P4HF6;P4HF7;P4HF8;P4HF9;P4HF10;P5HF1;P5HF2;P5HF3;P5HF4;P5HF5;P5HF6;P5HF7;P5HF8;P5HF9;P5HF10;P1PS1;P1PS2;P1PS3;P1PS4;P1PS5;P1PS6;P1PS8;P1PS9;P1PS10;P2PS1;P2PS2;P2PS3;P2PS4;P2PS5;P2PS6;P2PS7;P2P…	Y	Y	Y	Y	Y	Y	Y	Y	Y	Y	Unannotate	None	1	1					No GPI-anchor found	0	targetIII	membrane or secreted
W6U3Q1	Hydroxymethylglutaryl-CoA synthase (HMG-CoA synthase) (EC 2.3.3.10) (3-hydroxy-3-methylglutaryl coenzyme A synthase)	491	53838	2	6.13	HF	P2HF3;P5HF3	N	Y	N	N	Y	N	N	N	N	N	Unannotate	None	0	1					No GPI-anchor found	0	None
W6UZE3	Purple acid phosphatase (EC 3.1.3.2)	472	53587	2	6.16	HF	P1HF3;P1HF4;P1HF5;P2HF3;P5HF4	Y	Y	N	N	Y	N	N	N	N	N	Unannotate	None	0	1					No GPI-anchor found	0	targetI
W6UQN5	Beta-ureidopropionase (EC 3.5.1.6) (N-carbamoyl-beta-alanine amidohydrolase)	469	52570	8	25.11	PS&HF	P2HF4;P5HF4;P5PS4	N	Y	N	N	Y	N	N	N	N	Y	Unannotate	None	0	1					No GPI-anchor found	0	None
U6IWR1	Expressed conserved protein	444	49790	2	6.63	PS	P5PS6;P5PS7;P5PS8;P5PS9	N	N	N	N	N	N	N	N	N	Y	Unannotate	None	0	1					No GPI-anchor found	0	None
A5LIC3	Elongation factor 1-alpha	448	48857	12	40.53	PS&HF	P1HF3;P1HF5;P2HF3;P2HF4;P2HF5;P2HF6;P5HF1;P5HF2;P5HF3;P5HF4;P5HF5;P5HF6;P5HF7;P5HF8;P5HF9;P5HF10;P4PS9;P4PS10;P5PS1;P5PS2;P5PS3;P5PS4;P5PS5;P5PS6;P5PS7;P5PS8;P5PS9;P5PS10	Y	Y	N	N	Y	N	N	N	Y	Y	Unannotate	None	0	1					No GPI-anchor found	0	targetI
W6U881	L-threonine 3-dehydrogenase, mitochondrial (EC 1.1.1.103)	393	44385	11	40.89	PS&HF	P2HF5;P5HF4;P2PS4;P5PS1;P5PS2;P5PS4;P5PS5;P5PS6;P5PS7;P5PS9	N	Y	N	N	Y	N	Y	N	N	Y	Unannotate	None	0	1					No GPI-anchor found	0	None
U6J243	Pyruvate dehydrogenase E1 component subunit alpha (EC 1.2.4.1)	384	42362	16	62.32	PS&HF	P5HF1;P5HF3;P5HF4;P5HF5;P5HF7;P5HF8;P5PS1;P5PS2;P5PS3;P5PS4;P5PS5;P5PS7;P5PS8;P5PS9	N	N	N	N	Y	N	N	N	N	Y	Unannotate	None	0	1					No GPI-anchor found	0	None
U6J8M9	Cyclin-B1-4 (Cyclins)	360	41472	2	7.96	HF	P1HF10	Y	N	N	N	N	N	N	N	N	N	Unannotate	None	0	1					No GPI-anchor found	0	None
U6IYL8	Rhabdoid tumor deletion region protein (Rtdr1 protein)	369	41426	2	7.97	PS&HF	P3HF2;P2PS10;P3PS2;P3PS1	N	N	Y	N	N	N	N	Y	N	N	Unannotate	None	0	1					No GPI-anchor found	0	None
W6U278	GDP-mannose 4,6-dehydratase (EC 4.2.1.47) (GDP-D-mannose dehydratase)	353	40087	2	8.23	HF	P5HF4	N	N	N	N	Y	N	N	N	N	N	Unannotate	None	0	1					No GPI-anchor found	0	None
W6UFH7	glutaminyl-peptide cyclotransferase (EC 2.3.2.5)	352	39842	3	12.42	HF	P2HF5	N	Y	N	N	N	N	N	N	N	N	Unannotate	None	0	1					No GPI-anchor found	0	None
U6IXV3	Fructose-bisphosphate aldolase (EC 4.1.2.13)	363	39666	23	95.67	PS&HF	P1PS7;P1HF4;P1HF5;P1HF6;P1HF7;P1HF8;P1HF9;P2HF3;P2HF4;P2HF5;P2HF6;P2HF7;P2HF8;P2HF9;P3HF4;P3HF5;P3HF6;P3HF7;P3HF9;P4HF4;P4HF5;P5HF1;P5HF2;P5HF3;P5HF4;P5HF5;P5HF6;P5HF7;P5HF8;P5HF9;P5HF10;P1PS4;P1PS5;P1PS6;P1PS8;P1PS9;P1PS10;P2PS3;P2PS4;P2PS5;P3PS4;P4PS4;P4PS5;P4PS6;P4PS7;P4PS8;P4PS9;P4PS10;P5PS1;P5PS2;P5PS3;P5PS4;P5PS5;P5PS6;P5PS7;P5PS8;P5PS9;P5PS10	Y	Y	Y	Y	Y	Y	Y	Y	Y	Y	Unannotate	None	0	1					No GPI-anchor found	0	targetI
U6IZB4	Cathepsin L1 (Cathepsin l cysteine peptidase)	335	36750	2	8.98	HF	P1HF5;P2HF5;P2HF6;P2HF8	Y	Y	N	N	N	N	N	N	N	N	Unannotate	None	0	1					No GPI-anchor found	0	None
W6UZL9	GDP-L-fucose synthase (EC 1.1.1.271) (GDP-4-keto-6-deoxy-D-mannose-3,5-epimerase-4-reductase)	328	36198	6	27.35	PS&HF	P2HF5;P5HF4;P5HF5;P5PS4;P5PS5	N	Y	N	N	Y	N	N	N	N	Y	Unannotate	None	0	1					No GPI-anchor found	0	None
W6UAL8	Serine/threonine-protein phosphatase (EC 3.1.3.16)	307	35175	2	9.38	PS&HF	P2HF5;2;P5HF4;P5PS4;P5PS5	N	Y	N	N	Y	N	N	N	N	Y	Unannotate	None	0	1					No GPI-anchor found	0	None
W6U2U0	IST1 homolog (Charged multivesicular body protein 8)	301	33736	2	9.78	HF	P5HF4	N	N	N	N	Y	N	N	N	N	N	Unannotate	None	0	1					No GPI-anchor found	0	None
W6UR87	Pyruvate kinase (EC 2.7.1.40)	285	31912	11	56.88	HF	P2HF3;P2HF6;P5HF3	N	Y	N	N	Y	N	N	N	N	N	Unannotate	None	0	1					No GPI-anchor found	0	None
W6ULM3	mannose-1-phosphate guanylyltransferase (EC 2.7.7.13)	288	31837	5	25.91	PS&HF	P5HF4;P5PS4	N	N	N	N	Y	N	N	N	N	Y	Unannotate	None	0	1					No GPI-anchor found	0	None
W6UJ86	hydroxyacylglutathione hydrolase (EC 3.1.2.6) (Glyoxalase II)	287	31514	4	20.94	HF	P5HF5	N	N	N	N	Y	N	N	N	N	N	Unannotate	None	0	1					No GPI-anchor found	0	None
U6J1I0	Aurora kinase (Serine/threonine-protein kinase 6)	280	31397	2	10.51	HF	P2HF2	N	Y	N	N	N	N	N	N	N	N	Unannotate	None	0	1					No GPI-anchor found	0	None
U6JC76	carbonyl reductase (NADPH) (EC 1.1.1.184)	281	31369	2	10.52	HF	P5HF5	N	N	N	N	Y	N	N	N	N	N	Unannotate	None	0	1					No GPI-anchor found	0	None
W6V8H6	ATP-dependent (S)-NAD(P)H-hydrate dehydratase (EC 4.2.1.93) (ATP-dependent NAD(P)HX dehydratase)	291	31000	4	21.29	PS&HF	P5HF5;P5PS5	N	N	N	N	Y	N	N	N	N	Y	Unannotate	None	0	1					No GPI-anchor found	0	None
U6J5Z8	14-3-3 protein zeta (14-3-3 protein zeta; 14-3-3 protein zeta:delta; 14-3-3 protein zeta; 14-3-3 protein zeta:delta)	256	29412	9	50.49	PS&HF	P1HF6;P2HF6;P5HF1;P5HF4;P5HF5;P5HF7;P5HF8;P5HF9;P5PS5;P5PS6	Y	Y	N	N	Y	N	N	N	N	Y	Unannotate	None	0	1					No GPI-anchor found	0	targetI
U6IUA6	Cysteine-rich secretory protein LCCL domain-containing (Peptidase inhibitor 16)	262	28654	5	28.79	PS&HF	P1HF6;P1HF7;P1HF9;P2HF6;P4HF5;P4HF6;P4HF7;P4HF8;P4HF9;P5HF4;P5HF5;P5HF6;P5HF7;P5HF8;P5HF9;P5HF10;P5PS5;P5PS6;P5PS7;P5PS9	Y	Y	N	Y	Y	N	N	N	N	Y	Unannotate	None	1	1					GPI-anchor	1	targetIII	membrane or secreted
W6UW68	phosphoglycerate mutase (2,3-diphosphoglycerate-dependent) (EC 5.4.2.11)	251	28444	12	69.61	PS&HF	P1HF6;P2HF6;P5HF1;P5HF3;P5HF4;P5HF5;P5HF6;P5HF7;P5HF8;P5HF9;P1PS6;P5PS1;P5PS2;P5PS3;P5PS4;P5PS5;P5PS6;P5PS8;P5PS9;P5PS10	Y	Y	N	N	Y	Y	N	N	N	Y	Unannotate	None	0	1					No GPI-anchor found	0	targetI
W6UVF1	Uridylate-specific endoribonuclease (EC 4.6.1.-)	242	28375	7	40.7	PS&HF	P1PS7;P1HF1;P1HF2;P1HF4;P1HF5;P1HF6;P1HF7;P1HF8;P1HF9;P2HF1;P2HF2;P2HF3;P2HF4;P2HF5;P2HF6;P2HF7;P2HF8;P2HF9;P2HF10;P3HF6;P3HF7;P3HF8;P3HF9;P4HF5;P4HF6;P4HF7;P4HF8;P5HF1;P5HF4;P5HF5;P5HF6;P5HF7;P5HF8;P5HF9;P1PS5;P1PS6;P1PS8;P1PS9;P2PS3;P2PS4;P2PS5;P2PS6;P4PS5;P4PS8;P5PS5;P5PS7;P5PS8	Y	Y	Y	Y	Y	Y	Y	N	Y	Y	Unannotate	None	0	1					No GPI-anchor found	0	targetIII
Q56J98	14-3-3 protein (Putative 14-3-3 protein)	247	27946	14	82.66	PS&HF	P1HF6;P2HF6;P2HF8;P2HF9;P5HF1;P5HF3;P5HF4;P5HF5;P5HF7;P5HF8;P5HF9;P5HF10;P4PS5;P4PS6;P5PS1;P5PS2;P5PS3;P5PS4;P5PS5;P5PS6;P5PS7;P5PS8;P5PS9;P5PS10	Y	Y	N	N	Y	N	N	N	Y	Y	Unannotate	None	0	1					No GPI-anchor found	0	targetI
W6UM68	6-phosphogluconolactonase (6PGL) (EC 3.1.1.31)	252	27625	6	35.84	HF	P2HF6;P5HF5	N	Y	N	N	Y	N	N	N	N	N	Unannotate	None	0	1					No GPI-anchor found	0	None
U6IYB3	Tropomyosin (Tropomyosin; Tropomyosin-2; Tropomyosin; Tropomyosin-2; Tropomyosin; Tropomyosin-2)	240	27416	6	36.11	HF	P5HF5;P5HF7	N	N	N	N	Y	N	N	N	N	N	Unannotate	None	0	1					No GPI-anchor found	0	None
W6UDV3	Nucleoside diphosphate kinase (EC 2.7.4.6)	244	26899	4	24.54	PS&HF	P2HF9;P5HF8;P5PS8;P5PS9	N	Y	N	N	Y	N	N	N	N	Y	Unannotate	None	0	1					No GPI-anchor found	0	None
U6IV22	Expressed conserved protein	225	26662	2	12.38	PS	P5PS1;P5PS7;P5PS8;P5PS9;P5PS10	N	N	N	N	N	N	N	N	N	Y	Unannotate	None	0	1					No GPI-anchor found	0	None
O16058	glutathione transferase (EC 2.5.1.18) (GST class-mu)	219	25554	13	83.94	PS&HF	P1PS7;P1HF6;P1HF7;P2HF3;P2HF6;P2HF7;P2HF8;P2HF9;P2HF10;P4HF6;P5HF1;P5HF2;P5HF3;P5HF4;P5HF5;P5HF6;P5HF7;P5HF8;P5HF9;P5HF10;P1PS6;P2PS5;P4PS6;P4PS8;P5PS1;P5PS2;P5PS3;P5PS4;P5PS5;P5PS6;P5PS8;P5PS9	Y	Y	N	Y	Y	Y	Y	N	Y	Y	Unannotate	None	0	1					No GPI-anchor found	0	targetI
U6JFS3	glutathione transferase (EC 2.5.1.18)	205	24142	4	27.34	PS&HF	P5HF6;P5PS6;P5PS9	N	N	N	N	Y	N	N	N	N	Y	Unannotate	None	0	1					No GPI-anchor found	0	None
W6V020	Glucosamine 6-phosphate N-acetyltransferase (EC 2.3.1.4)	207	23533	2	14.02	HF	P5HF7	N	N	N	N	Y	N	N	N	N	N	Unannotate	None	0	1					No GPI-anchor found	0	None
U6IZC6	Ras protein rab (Ras-related protein Rab-5B)	201	22096	7	52.27	PS&HF	P2HF7;P2HF8;P5HF7;P5HF8;P5PS7;P5PS8;P5PS9;P5PS10	N	Y	N	N	Y	N	N	N	N	N	Unannotate	None	0	1					No GPI-anchor found	0	None
U6JDG7	Tegumental protein	180	20876	10	79.04	PS&HF	P5HF7;P5HF9;P5HF10;P5PS1;P5PS2;P5PS3;P5PS4;P5PS5;P5PS6;P5PS7;P5PS8;P5PS9;P5PS10	N	N	N	N	Y	N	N	N	N	Y	Unannotate	None	0	1					No GPI-anchor found	0	None
U6J881	E2 ubiquitin-conjugating enzyme (EC 2.3.2.23)	168	19098	3	25.92	HF	P5HF8	N	N	N	N	Y	N	N	N	N	N	Unannotate	None	0	1					No GPI-anchor found	0	None
W6V988	Superoxide dismutase [Cu-Zn] (EC 1.15.1.1)	177	18527	7	62.34	PS&HF	P1HF9;P2HF9;P3HF9;P4HF8;P5HF1;P5HF7;P5HF8;P5HF9;P5HF10;P1PS8;P5PS8;P5PS9	Y	Y	Y	Y	Y	Y	N	N	N	Y	Unannotate	None	0	1					No GPI-anchor found	0	targetI
U6JA54	Calmodulin	160	18505	2	17.83	PS	P5PS9	N	N	N	N	N	N	N	N	N	Y	Unannotate	None	0	0					No GPI-anchor found	0	None
U6J1U6	E2 ubiquitin-conjugating enzyme (EC 2.3.2.23)	156	17540	3	28.22	HF	P5HF8	N	N	N	N	Y	N	N	N	N	N	Unannotate	None	0	0					No GPI-anchor found	0	None
U6IX26	Universal stress protein	156	16885	2	19.54	HF	P2HF9;P5HF8	N	Y	N	N	Y	N	N	N	N	N	Unannotate	None	0	1					No GPI-anchor found	0	None
U6J322	Ubiquitin conjugating enzyme (Ubiquitin-conjugating enzyme E2 variant 2)	140	15687	4	42.07	PS&HF	P2HF8;P5HF8;P5PS8	N	Y	N	N	Y	N	N	N	N	Y	Unannotate	None	0	1					No GPI-anchor found	0	None
U6J7N4	Expressed conserved protein	123	14221	2	23.21	PS	P5PS5;P5PS7;P5PS8;P5PS9;P5PS10	N	N	N	N	N	N	N	N	N	Y	Unannotate	None	0	1					No GPI-anchor found	0	None
U6IZE6	Cupin 2 barrel domain containing protein	105	11724	2	28.15	HF	P5HF9	N	N	N	N	Y	N	N	N	N	N	Unannotate	None	0	1					No GPI-anchor found	0	None
W6V3D8	Thioredoxin	107	11575	4	57.02	PS&HF	P1HF10;P2HF8;P2HF9;P2HF10;P3HF9;P3HF10;P4HF9;P5HF1;P5HF3;P5HF4;P5HF6;P5HF7;P5HF8;P5HF9;P5HF10;P1PS8;P1PS9;P1PS10;P4PS9;P5PS9;P5PS10	Y	Y	Y	Y	Y	Y	N	N	Y	Y	Unannotate	None	0	1					No GPI-anchor found	0	targetI
U6J5W7	Expressed protein	105	11399	3	43.42	PS&HF	P5HF9;P5PS9	N	N	N	N	Y	N	N	N	N	Y	Unannotate	None	0	1					No GPI-anchor found	0	None
U6J9Q7	Cysteine rich protein 1 (Cysteine-rich protein)	75	8396	2	39.3	PS&HF	P5HF9;P5PS9	N	N	N	N	Y	N	N	N	N	N	Unannotate	None	0	0					No GPI-anchor found	0	None
U6J7W8	Calcium-binding protein	69	7820	2	42.2	HF	P5HF10	N	N	N	N	Y	N	N	N	N	N	Unannotate	None	0	0					No GPI-anchor found	0	None
U6JB19	V-type proton ATPase subunit E (Vacuolar proton pump subunit E)	211	24280	2	13.59	HF	P5HF5	N	N	N	N	Y	N	N	N	N	N	others	None	0	1					No GPI-anchor found	0	None
W6VAP8	40S ribosomal protein S7	191	21828	4	30.24	PS	P5PS7	N	N	N	N	N	N	N	N	N	Y	others	None	0	1					No GPI-anchor found	0	None
W6UH17	Small subunit processome component	2968	327576	2	1.01	PS&HF	P3HF3;P5PS2;P5PS6	N	N	Y	N	N	N	N	N	N	Y	others	OTHER	0	1	1	0			No GPI-anchor found	0	None
W6UCC4	TPM domain-containing protein	392	43767	7	26.39	PS&HF	P1PS7;P1HF6;P1HF7;P1HF8;P1HF9;P1HF10;P2HF1;P2HF6;P2HF7;P2HF8;P2HF9;P2HF10;P3HF7;P3HF8;P3HF9;P3HF10;P4HF6;P4HF7;P4HF8;P4HF9;P5HF1;P5HF6;P5HF7;P5HF8;P5HF9;P1PS6;P1PS8;P1PS9;P1PS10;P2PS5;P2PS6;P3PS7;P3PS9;P3PS10;P4PS6;P4PS7;P5PS6;P5PS7;P5PS8;P5PS9	Y	Y	Y	Y	Y	Y	Y	Y	Y	Y	others	OTHER	0	1	1	1.5e-5			No GPI-anchor found	0	targetIII
W6UIF3	Cofilin/actin-depolymerizing factor	166	19140	3	25.86	HF	P2HF9;P5HF8;P5HF9	N	Y	N	N	Y	N	N	N	N	N	cytoplasm	OTHER	0	1	1	0			No GPI-anchor found	0	None
W6V0C9	Transgelin	494	52551	2	6.28	HF	P1HF8;P2HF8;P5HF7;P5HF8	Y	Y	N	N	Y	N	N	N	N	N	cytoplasm	OTHER	0	1	1	0			No GPI-anchor found	0	targetII
U6J8Q0	Transgelin	363	39515	11	45.93	PS&HF	P1HF5;P1HF6;P1HF8;P1HF9;P2HF4;P2HF5;P2HF6;P2HF7;P2HF8;P2HF9;P2HF10;P3HF9;P5HF4;P5HF5;P5HF7;P5HF8;P1PS8;P1PS9;P2PS4;P2PS7;P2PS8;P4PS8;P4PS9;P5PS4;P5PS6;P5PS7;P5PS8;P5PS9	Y	Y	Y	N	Y	Y	Y	N	Y	Y	cytoplasm	None	0	1					No GPI-anchor found	0	targetIII
W6UUI4	Severin	366	41340	12	47.9	PS&HF	P1HF4;P2HF3;P2HF4;P2HF6;P5HF1;P5HF3;P5HF4;P5HF5;P5HF6;P5HF7;P5HF8;P5PS1;P5PS2;P5PS3;P5PS4;P5PS5;P5PS6;P5PS7;P5PS8;P5PS9	Y	Y	N	N	Y	N	N	N	N	Y	cytoplasm	OTHER	0	1	1	1e-6			No GPI-anchor found	0	targetII
U6IX85	Gelsolin (Severin)	364	42025	15	58.89	PS&HF	P1HF4;P2HF4;P4HF4;P4HF5;P5HF1;P5HF2;P5HF3;P5HF4;P5HF5;P5HF6;P5HF7;P5HF8;P5HF9;P5HF10;P4PS4;P4PS5;P4PS6;P4PS7;P4PS8;P5PS1;P5PS2;P5PS3;P5PS4;P5PS5;P5PS6;P5PS7;P5PS8;P5PS9;P5PS10	Y	Y	N	Y	Y	N	N	N	Y	Y	cytoplasm	None	0	1					No GPI-anchor found	0	targetII
U6IWR5	Fimbrin	618	68670	4	9.61	HF	P2HF3;P2HF5	N	Y	N	N	N	N	N	N	N	N	cytoplasm	None	0	1					No GPI-anchor found	0	None
W6UAU5	glutamine--tRNA ligase (EC 6.1.1.18) (Glutaminyl-tRNA synthetase)	567	65290	2	5.05	HF	P2HF3	N	Y	N	N	N	N	N	N	N	N	others	None	0	1					No GPI-anchor found	0	None
W6UK22	Cell division cycle protein	2408	262761	2	1.26	PS&HF	P5HF2;P5HF4;P5HF6;P5PS1;P5PS2;P5PS6;P5PS8	N	N	N	N	Y	N	N	N	N	Y	others	None	0	1					No GPI-anchor found	0	None
W6US87	Neutral and basic amino acid transport protein rBAT	662	71522	2	4.61	PS	P5PS2;P5PS3;P5PS4;P5PS7	N	N	N	N	N	N	N	N	N	Y	others	None	1	1					No GPI-anchor found	0	None	membrane or secreted
W6V3L5	Chloride intracellular channel protein 5	262	30428	12	65.07	PS&HF	P2HF6;P5HF1;P5HF3;P5HF4;P5HF5;P5HF6;P5HF7;P5HF8;P5HF9;P5HF10;P5PS1;P5PS2;P5PS3;P5PS4;P5PS5;P5PS6;P5PS7;P5PS8;P5PS9;P5PS10	N	Y	N	N	Y	N	N	N	N	Y	cytoplasm	OTHER	0	1	1	0			No GPI-anchor found	0	None
W6VDY3	Protein unc-80	2929	320220	2	1.03	PS	P2PS10;P3PS1	N	N	N	N	N	N	N	Y	N	N	others	OTHER	0	1	1	0			No GPI-anchor found	0	None
W6USL8	Protein piccolo	149	16660	2	19.81	HF	P5HF10	N	N	N	N	Y	N	N	N	N	N	others	OTHER	0	1	1	0			No GPI-anchor found	0	None
W6UQE8	Disorganized muscle protein	764	82984	2	3.98	HF	P2HF3;P2HF5;P3HF5	N	Y	Y	N	N	N	N	N	N	N	others	OTHER	0	1	1	7e-6			No GPI-anchor found	0	None
W6UWG5	Inner dynein arm light chain, axonemal	258	29810	2	11.07	HF	P3HF1;P3HF4	N	N	Y	N	N	N	N	N	N	N	others	OTHER	0	1	1	0			No GPI-anchor found	0	None
W6U2P3	Protein lin-7 homolog B	192	21333	2	15.47	PS	P4PS10	N	N	N	N	N	N	N	N	Y	N	Membrane	None	0	1					No GPI-anchor found	0	None	membrane or secreted
W6U3E4	Solute carrier organic anion transporter family member 5A1	360	39030	2	8.46	PS	P1PS10	N	N	N	N	N	Y	N	N	N	N	Membrane	OTHER	3	2	0.999925	8.2e-5			No GPI-anchor found	0	None	membrane or secreted
U6J7M3	cAMP dependent protein kinase type I beta (cAMP-dependent protein kinase regulatory subunit)	451	50079	2	6.59	PS	P4PS10	N	N	N	N	N	N	N	N	Y	N	others	None	0	1					No GPI-anchor found	0	None
W6UEI9	Regulator of gene activity	688	71396	2	4.62	PS	P1PS8	N	N	N	N	N	Y	N	N	N	N	others	OTHER	0	1	1	1e-6			No GPI-anchor found	0	None
W6UI55	proton-translocating NAD(P)(+) transhydrogenase (EC 7.1.1.1)	752	78952	8	16.72	PS	P5PS1;P5PS2;P5PS3;P5PS4;P5PS5;P5PS6;P5PS8	N	N	N	N	N	N	N	N	N	Y	Cell membrane; Multi-pass membrane protein	None	12	6					No GPI-anchor found	0	None	membrane or secreted
W6UAB1	Fructose-1,6-bisphosphatase isozyme 2 (EC 3.1.3.11) (D-fructose-1,6-bisphosphate 1-phosphohydrolase) (D-fructose-1,6-bisphosphate 1-phosphohydrolase 2) (Muscle FBPase)	375	40767	11	44.52	PS&HF	P1HF4;P2HF4;P2HF5;P2HF6;P5HF1;P5HF4;P5HF5;P5HF6;P5HF7;P5PS1;P5PS2;P5PS3;P5PS4;P5PS5;P5PS8;P5PS10	Y	Y	N	N	Y	N	N	N	N	Y	cytoplasm	None	0	1					No GPI-anchor found	0	targetI
W6UTC0	MAP kinase-activating death domain protein	790	89135	2	3.7	HF	P5HF1	N	N	N	N	Y	N	N	N	N	N	cytoplasm	None	0	1					No GPI-anchor found	0	None
W6UE73	Antigen EG13	634	70131	2	4.71	HF	P3HF8;P3HF10;P5HF4	N	N	Y	N	Y	N	N	N	N	N	cytoplasm	None	0	1					No GPI-anchor found	0	None
W6V843	Calcium-binding protein p22	165	18764	8	70.35	PS&HF	P5HF7;P5HF8;P5PS1;P5PS2;P5PS4;P5PS5;P5PS6;P5PS7;P5PS8;P5PS9	N	N	N	N	Y	N	N	N	N	Y	cytoplasm	OTHER	0	1	1	0			No GPI-anchor found	0	None
W6UNT3	Cell adhesion molecule-related/down-regulated by oncogenes	4171	458308	119	42.84	PS&HF	P1HF1;P1HF2;P1HF3;P1HF4;P1HF5;P1HF6;P1HF7;P1HF8;P2HF1;P2HF2;P2HF3;P2HF4;P2HF5;P2HF6;P2HF7;P2HF8;P2HF9;P3HF1;P3HF2;P3HF3;P3HF4;P3HF5;P3HF6;P3HF7;P3HF8;P3HF9;P3HF10;P4HF1;P4HF2;P4HF3;P4HF4;P4HF5;P4HF6;P4HF7;P4HF8;P4HF9;P5HF1;P5HF2;P5HF3;P5HF4;P5HF5;P5HF7;P5HF8;P1PS1;P1PS2;P1PS3;P1PS4;P1PS5;P1PS6;P2PS1;P2PS2;P2PS3;P2PS4;P3PS3;P4PS1;P4PS2;P4PS3;P4PS5;P5PS1;P5PS2;P5PS3;P5PS4;P5PS5;P5PS6;P5PS7;P5PS8;P5…	Y	Y	Y	Y	Y	Y	Y	Y	Y	Y	Secreted	None	0	1					No GPI-anchor found	0	targetII	membrane or secreted
U6JA45	Glypican (Glypican; Glypican-1; Glypican; Glypican-1; Glypican; Glypican-1)	1152	124329	7	9.29	HF	P1HF4;P1HF5;P1HF7;P1HF8;P1HF9;P2HF4;P2HF5;P2HF8;P2HF9;P4HF4;P4HF5;P4HF8;P5HF4;P5HF8	Y	Y	N	Y	Y	N	N	N	N	N	Cell membrane	None	1	1					GPI-anchor	0.7	targetII	membrane or secreted
W6UUT5	Glypican-4	886	97050	6	10.2	HF	P2HF4;P2HF6;P2HF7;P4HF7	N	Y	N	Y	N	N	N	N	N	N	Cell membrane	None	1	1					GPI-anchor	0.7	None	membrane or secreted
W6UGK6	glycerophosphocholine cholinephosphodiesterase (EC 3.1.4.38) (Choline-specific glycerophosphodiester phosphodiesterase) (Ectonucleotide pyrophosphatase/phosphodiesterase family member 6)	565	63260	2	5.22	HF	P2HF4	N	Y	N	N	N	N	N	N	N	N	Cell membrane	None	1	1					No GPI-anchor found	0	None	membrane or secreted
W6UDK8	Transforming protein RhoA	195	21949	6	45.1	PS&HF	P5HF6;P5HF7;P5HF8;P5HF9;P5PS1;P5PS5;P5PS6;P5PS7;P5PS8;P5PS9	N	N	N	N	Y	N	N	N	N	N	Cell membrane	OTHER	0	1	1	0			No GPI-anchor found	0	None	membrane or secreted
W6UP09	Ras-related protein M-Ras	231	25958	2	12.71	PS	P5PS6;P5PS7	N	N	N	N	N	N	N	N	N	Y	Cell membrane	OTHER	0	1	1	0			No GPI-anchor found	0	None	membrane or secreted
U6IVD5	Cdc42 (Cell division control protein 42 homolog) (Ras gtpase)	194	21830	3	22.68	PS&HF	P5HF7;P5PS7	N	N	N	N	Y	N	N	N	N	Y	Cell membrane	None	0	0					No GPI-anchor found	0	None	membrane or secreted
W6USR3	Ras-related protein Rab-13	247	28427	3	17.41	PS&HF	P5HF6;P5PS6;P5PS7	N	N	N	N	Y	N	N	N	N	Y	Cell membrane	OTHER	2	2	1	0			No GPI-anchor found	0	None	membrane or secreted
U6JRT3	small monomeric GTPase (EC 3.6.5.2)	214	23654	2	13.95	PS&HF	P5HF7;P5PS7	N	N	N	N	Y	N	N	N	N	Y	Cell membrane	None	0	1					No GPI-anchor found	0	None	membrane or secreted
W6UL90	Putative G-protein coupled receptor	953	108124	6	9.16	HF	P1HF3;P1HF4;P1HF6;P2HF3;P2HF4;P2HF5;P2HF6;P2HF8	Y	Y	N	N	N	N	N	N	N	N	Cell membrane	OTHER	1	1	0.56619	0.433818			No GPI-anchor found	0	None	membrane or secreted
W6VAC6	ABC-type xenobiotic transporter (EC 7.6.2.2)	1431	158258	2	2.09	HF	P3HF9	N	N	Y	N	N	N	N	N	N	N	Cell membrane	None	11	6					No GPI-anchor found	0	None	membrane or secreted
W6U780	Protein tweety homolog	1019	113379	13	18.92	PS&HF	P5HF1;P5HF2;P5HF3;P5HF4;P5HF5;P5HF6;P5HF7;P5HF8;P5HF9;P4PS1;P5PS1;P5PS2;P5PS3;P5PS4;P5PS5;P5PS6;P5PS7;P5PS8;P5PS9	N	N	N	N	Y	N	N	N	Y	Y	Cell membrane	None	6	3					No GPI-anchor found	0	None	membrane or secreted
W6UUP9	Sodium/potassium-transporting ATPase subunit alpha	1014	112112	17	25.02	PS&HF	P5HF1;P4PS10;P5PS1;P5PS2;P5PS4;P5PS6	N	N	N	N	Y	N	N	N	Y	Y	Cell membrane	None	8	4					No GPI-anchor found	0	None	membrane or secreted
W6UST4	Innexin	517	59865	2	5.51	PS	P1PS8	N	N	N	N	N	Y	N	N	N	N	Cell membrane	None	4	2					No GPI-anchor found	0	None	membrane or secreted
W6UTB4	Bestrophin homolog	442	50716	2	6.51	HF	P3HF2	N	N	Y	N	N	N	N	N	N	N	Cell membrane	None	1	1					No GPI-anchor found	0	None	membrane or secreted
W6ULV1	Calcium-transporting ATPase (EC 7.2.2.10)	1218	134007	2	2.46	PS	P5PS1;P5PS8	N	N	N	N	N	N	N	N	N	Y	Cell membrane	None	8	4					No GPI-anchor found	0	None	membrane or secreted
W6UNY3	Anion exchange protein	1109	122498	2	2.69	PS	P5PS1	N	N	N	N	N	N	N	N	N	Y	Cell membrane	None	12	7					No GPI-anchor found	0	None	membrane or secreted
U6JHY6	Anoctamin	1030	117006	10	14.1	PS&HF	P1HF3;P1HF4;P1HF5;P1HF7;P1HF8;P2HF7;P2HF9;P3HF1;P3HF3;P3HF4;P5PS1;P5PS2;P5PS4;P5PS5;P5PS7;P5PS8;P5PS10	Y	Y	Y	N	N	N	N	N	N	Y	Cell membrane	None	7	4					No GPI-anchor found	0	targetII	membrane or secreted
W6UQS2	Moesin/ezrin/radixin	586	68334	8	19.32	PS&HF	P2HF2;P2HF3;P2HF6;P2HF8;P5HF1;P5HF2;P5HF3;P5HF4;P5HF5;P5HF6;P5HF7;P5HF8;P5HF9;P5HF10;P5PS1;P5PS2;P5PS3;P5PS4;P5PS5;P5PS6;P5PS7;P5PS8;P5PS9;P5PS10	N	Y	N	N	Y	N	N	N	N	Y	Cell membrane	OTHER	0	1	0.999845	0.000191			No GPI-anchor found	0	None	membrane or secreted
W6UZH8	Class II aldolase/adducin N-terminal domain-containing protein	747	81670	2	4.04	PS&HF	P3HF4;P3HF5;P3HF6;P5PS4	N	N	Y	N	N	N	N	N	N	Y	Cell membrane	None	0	1					No GPI-anchor found	0	None	membrane or secreted
W6U926	Adenosine deaminase (EC 3.5.4.4)	362	39821	3	12.43	HF	P2HF5	N	Y	N	N	N	N	N	N	N	N	Cell membrane	None	0	1					No GPI-anchor found	0	None	membrane or secreted
W6UMH5	Discoidin domain-containing receptor	652	72745	4	9.07	HF	P1HF3;P2HF3	Y	Y	N	N	N	N	N	N	N	N	Cell membrane	OTHER	1	1	1	1e-6			No GPI-anchor found	0	None	membrane or secreted
W6UGX0	Discoidin domain-containing receptor 2	988	106624	3	4.64	HF	P2HF3;P2HF4	N	Y	N	N	N	N	N	N	N	N	Cell membrane	OTHER	2	1	0.999837	0.00015			No GPI-anchor found	0	None	membrane or secreted
W6UU21	Discoidin domain-containing receptor	1128	119752	2	2.76	HF	P1HF3;P2HF3	Y	Y	N	N	N	N	N	N	N	N	Secreted	None	1	1					No GPI-anchor found	0	None	membrane or secreted
W6UYH7	Myoferlin	1927	220112	40	29.98	PS&HF	P5HF1;P5HF3;P5HF4;P5HF5;P5HF6;P5HF7;P5HF8;P5PS1;P5PS2;P5PS3;P5PS4;P5PS5;P5PS6;P5PS7;P5PS8;P5PS9;P5PS10	N	N	N	N	Y	N	N	N	N	Y	Cell membrane	None	1	1					No GPI-anchor found	0	None	membrane or secreted
W6UUU8	Phosphatidylinositol transfer protein alpha isoform	277	31827	2	10.37	PS&HF	P2HF5;P2HF6;P5HF5;P5PS5	N	Y	N	N	Y	N	N	N	N	Y	cytoplasm	OTHER	0	1	1	0			No GPI-anchor found	0	None
W6V7M3	Glycine--tRNA ligase (EC 6.1.1.14) (Diadenosine tetraphosphate synthetase)	667	75306	2	4.38	HF	P2HF2	N	Y	N	N	N	N	N	N	N	N	cytoplasm	None	0	1					No GPI-anchor found	0	None
W6UTW6	DnaJ homolog subfamily B member 13 (Testis and spermatogenesis cell-related protein 6) (Testis spermatocyte apoptosis-related gene 6 protein) (Testis spermatogenesis apoptosis-related gene 3 protein) (Testis spermatogenesis apoptosis-related gene 6 protein)	337	37774	2	8.74	HF	P2HF5	N	Y	N	N	N	N	N	N	N	N	cytoplasm	None	0	1					No GPI-anchor found	0	None
W6UNI8	Dynein heavy chain 7, axonemal	4014	459594	2	0.72	PS	P1PS7	N	N	N	N	N	Y	N	N	N	N	cytoplasm	None	0	1					No GPI-anchor found	0	None
W6UTH6	Dynein heavy chain 1, axonemal	3825	437454	2	0.75	HF	P4HF2	N	N	N	Y	N	N	N	N	N	N	cytoplasm	None	0	1					No GPI-anchor found	0	None
W6UFE4	Hydrocephalus-inducing protein	4274	474995	2	0.69	HF	P2HF7;P2HF9	N	Y	N	N	N	N	N	N	N	N	cytoplasm	OTHER	0	1	1	0			No GPI-anchor found	0	None
U6JDZ7	Ras-related protein Rab-25	212	23648	5	34.89	PS&HF	P5HF6;P5HF7;P5PS5;P5PS7;P5PS8	N	N	N	N	Y	N	N	N	N	Y	cytoplasm	None	0	1					No GPI-anchor found	0	None
W6U466	Uncharacterized protein	1084	119205	2	2.77	HF	P1HF2	Y	N	N	N	N	N	N	N	N	N	cell surface	OTHER	1	1	1	0			No GPI-anchor found	0	None	membrane or secreted
W6V0W8	Calsyntenin-1	1525	167583	13	12.8	PS&HF	P1HF1;P1HF2;P1HF3;P1HF4;P1HF5;P1HF6;P1HF7;P1HF8;P2HF1;P2HF2;P2HF3;P2HF4;P2HF5;P2HF6;P2HF7;P2HF8;P2HF9;P3HF1;P3HF2;P3HF3;P3HF4;P3HF5;P3HF6;P3HF7;P3HF8;P3HF9;P3HF10;P4HF1;P4HF2;P4HF3;P4HF4;P4HF5;P4HF8;P5HF2;P5HF3;P5HF5;P1PS2;P1PS3;P1PS4;P1PS5;P1PS8;P2PS2;P3PS2;P3PS3;P3PS4;P4PS1;P4PS2;P4PS3;P4PS4;P5PS2;P5PS3;P5PS9	Y	Y	Y	Y	Y	Y	Y	Y	Y	Y	cell surface	OTHER	1	1	1	0			No GPI-anchor found	0	targetIII	membrane or secreted
W6UTP9	Anosmin-1	846	93170	2	3.54	HF	P2HF5	N	Y	N	N	N	N	N	N	N	N	cell surface	OTHER	0	1	1	4e-6			No GPI-anchor found	0	None	membrane or secreted
W6UL72	Structural maintenance of chromosomes protein 3	1102	128646	2	2.57	PS&HF	P5HF6;P5PS10	N	N	N	N	Y	N	N	N	N	Y	Chromosome. Nucleus	OTHER	0	1	1	0			No GPI-anchor found	0	None
W6URL4	Eukaryotic translation initiation factor 3 subunit C (eIF3c) (Eukaryotic translation initiation factor 3 subunit 8)	1033	118146	2	2.79	PS&HF	P5HF9;P5PS9;P5PS10	N	N	N	N	Y	N	N	N	N	Y	Chromosome. Nucleus	None	0	1					No GPI-anchor found	0	None
W6U7X9	Histone H1, gonadal	250	26414	2	12.49	HF	P2HF10	N	Y	N	N	N	N	N	N	N	N	Chromosome. Nucleus	None	0	1					No GPI-anchor found	0	None
W6US85	Histone H1.2	192	19923	5	41.41	HF	P2HF9;P5HF8;P5HF9	N	Y	N	N	Y	N	N	N	N	N	Chromosome. Nucleus	None	0	1					No GPI-anchor found	0	None
U6J226	Histone H3	136	15314	2	21.55	HF	P5HF2;P5HF3;P5HF8;P5HF9	N	N	N	N	Y	N	N	N	N	N	Chromosome. Nucleus	None	0	0					No GPI-anchor found	0	None
U6JAG4	Histone H2A	128	13772	2	23.96	PS&HF	P3HF9;P3HF10;P2PS7;P2PS8	N	N	Y	N	N	N	Y	N	N	N	Chromosome. Nucleus	None	0	1					No GPI-anchor found	0	None
W6U140	Histone H2B	122	13522	2	24.4	PS&HF	P2HF9;P5HF8;P5HF9;P4PS10;P5PS9;P5PS10	N	Y	N	N	Y	N	N	N	Y	Y	Chromosome. Nucleus	None	0	1					No GPI-anchor found	0	None
U6JN05	Histone H4	103	11367	4	58.06	PS&HF	P1HF9;P2HF8;P2HF9;P2HF10;P4HF1;P4HF9;P4HF10;P5HF1;P5HF8;P5HF9;P5HF10;P4PS1;P4PS4;P4PS5;P4PS6;P4PS7;P4PS8;P4PS9;P4PS10	Y	Y	N	Y	Y	N	N	N	Y	N	Chromosome. Nucleus	None	0	1					No GPI-anchor found	0	targetI
W6U129	Histone H4	103	11343	3	43.64	PS&HF	P3HF10;P4PS9;P5PS9	N	N	Y	N	N	N	N	N	Y	Y	Chromosome. Nucleus	None	0	1					No GPI-anchor found	0	None
W6U8S4	Histone H2B	82	9318	2	35.42	PS&HF	P2HF9;P5HF9;P5PS9	N	Y	N	N	Y	N	N	N	N	Y	Chromosome. Nucleus	None	0	1					No GPI-anchor found	0	None
W6U3U8	Collagen alpha-1(XV) chain	675	75777	4	8.71	HF	P1HF3;P1HF4;P1HF5;P1HF6;P4HF3;P4HF4;P4HF5;P5HF5	Y	N	N	Y	Y	N	N	N	N	N	cytoplasm	OTHER	0	1	1	0			No GPI-anchor found	0	targetII
W6USX8	Actin-interacting protein	630	68294	4	9.66	PS&HF	P2HF2;P2HF3;P5HF1;P5HF2;P5PS2	N	Y	N	N	Y	N	N	N	N	Y	cytoplasm	OTHER	0	1	1	0			No GPI-anchor found	0	None
W6UP73	F-actin-capping protein subunit alpha	300	32863	2	10.04	PS	P5PS5;P5PS9	N	N	N	N	N	N	N	N	N	Y	cytoplasm	None	0	1					No GPI-anchor found	0	None
W6U787	SH3 domain-binding glutamic acid-rich-like protein	115	13046	4	50.59	PS&HF	P2HF9;P2HF10;P5HF9;P5HF10;P4PS9;P5PS9	N	Y	N	N	Y	N	N	N	Y	Y	cytoplasm	SP	1	1	0.101265	0.898746	19-20	0.6035	No GPI-anchor found	0	None	membrane or secreted
W6U4D3	Tumor protein d52	154	17099	4	38.6	HF	P5HF7	N	N	N	N	Y	N	N	N	N	N	cytoplasm	OTHER	0	1	1	2e-6			No GPI-anchor found	0	None
W6UT00	Translationally-controlled tumor protein	172	20120	4	32.8	HF	P2HF7;P5HF7	N	Y	N	N	Y	N	N	N	N	N	cytoplasm	OTHER	0	1	1	1.7e-5			No GPI-anchor found	0	None
W6V2P2	Hydatid disease diagnostic antigen P-29 (p29)	238	27097	12	73.07	PS&HF	P1HF6;P2HF6;P4HF6;P5HF1;P5HF2;P5HF3;P5HF4;P5HF5;P5HF6;P5HF7;P5HF8;P5HF9;P5HF10;P4PS6;P4PS7;P4PS8;P4PS9;P5PS1;P5PS2;P5PS3;P5PS4;P5PS5;P5PS6;P5PS7;P5PS8;P5PS9;P5PS10	Y	Y	N	Y	Y	N	N	N	Y	Y	cytoplasm	OTHER	0	1	1	1e-6			No GPI-anchor found	0	targetII
W6UDE2	Endophilin-B1	274	30572	10	53.97	PS&HF	P2HF6;P5HF5;P5HF6;P5HF8;P5PS6	N	Y	N	N	Y	N	N	N	N	Y	cytoplasm	OTHER	0	1	1	0			No GPI-anchor found	0	None
W6UJS1	Peptidylprolyl isomerase-like protein	378	43314	2	7.62	HF	P3HF4	N	N	Y	N	N	N	N	N	N	N	cytoplasm	OTHER	0	1	1	0			No GPI-anchor found	0	None
W6USN1	Aldehyde dehydrogenase	452	51226	2	6.44	PS	P5PS1;P5PS4;P5PS5	N	N	N	N	N	N	N	N	N	Y	cytoplasm	OTHER	0	1	1	0			No GPI-anchor found	0	None
W6U7T6	SEC14-like protein	562	63412	2	5.2	PS&HF	P5HF3;P5HF6;P5HF8;P5PS2;P5PS4;P5PS6	N	N	N	N	Y	N	N	N	N	Y	cytoplasm	OTHER	0	1	1	0			No GPI-anchor found	0	None
W6V9X3	Putative aminopeptidase W07G4.4	626	67847	10	24.32	PS	P5PS1;P5PS2;P5PS3;P5PS4;P5PS5	N	N	N	N	N	N	N	N	N	Y	cytoplasm	SP	0	1	0.063585	0.936401	20-21	0.8903	No GPI-anchor found	0	None	membrane or secreted
W6UGM0	Calpain	707	80176	10	20.58	PS&HF	P2HF8;P5HF1;P5HF2;P5HF3;P5HF4;P5HF5;P5HF6;P5HF7;P5HF8;P5HF9;P5HF10;P5PS1;P5PS2;P5PS3;P5PS4;P5PS5;P5PS6;P5PS7;P5PS8;P5PS9;P5PS10	N	Y	N	N	Y	N	N	N	N	Y	cytoplasm	OTHER	0	1	1	0			No GPI-anchor found	0	None
W6UCJ7	Desmoplakin SH3 domain-containing protein	2534	279886	7	4.13	PS	P5PS1;P5PS2;P5PS3;P5PS4;P5PS5;P5PS6;P5PS7;P5PS8;P5PS9	N	N	N	N	N	N	N	N	N	Y	cytoplasm	OTHER	0	1	1	0			No GPI-anchor found	0	None
W6UC43	Putative kinase-interacting protein	1357	148413	2	2.22	PS&HF	P3HF4;P4HF1;P4HF4;P4HF6;P3PS4	N	N	Y	Y	N	N	N	Y	N	N	cytoplasm	None	0	1					No GPI-anchor found	0	None
W6UQS6	Glycylpeptide N-tetradecanoyltransferase (EC 2.3.1.97)	1027	116538	2	2.83	PS	P3PS5	N	N	N	N	N	N	N	Y	N	N	cytoplasm	None	0	1					No GPI-anchor found	0	None
U6JAU3	Tetratricopeptide repeat protein (Tetratricopeptide repeat protein; Tetratricopeptide repeat protein 12)	1014	110124	2	3	HF	P5HF8	N	N	N	N	Y	N	N	N	N	N	cytoplasm	None	0	1					No GPI-anchor found	0	None
U6J063	Calpain-A	822	92080	22	39.42	PS&HF	P5HF1;P5HF2;P5HF3;P5HF4;P5HF5;P5HF6;P5HF7;P5HF8;P5HF9;P5HF10;P5PS1;P5PS2;P5PS3;P5PS4;P5PS5;P5PS6;P5PS7;P5PS8;P5PS9;P5PS10	N	N	N	N	Y	N	N	N	N	Y	cytoplasm	None	0	1					No GPI-anchor found	0	None
W6UUZ1	Glycogen [starch] synthase (EC 2.4.1.11)	778	88886	3	5.57	PS	P5PS2	N	N	N	N	N	N	N	N	N	Y	cytoplasm	None	0	1					No GPI-anchor found	0	None
W6UDX4	1,4-alpha-glucan branching enzyme (EC 2.4.1.18)	698	81406	4	8.11	HF	P5HF1;P5HF2;P5HF3;P5HF4	N	N	N	N	Y	N	N	N	N	N	cytoplasm	None	0	1					No GPI-anchor found	0	None
W6UB03	Alpha-1,4 glucan phosphorylase (EC 2.4.1.1)	611	70384	5	11.72	PS&HF	P2HF1;P5HF1;P5HF2;P5HF3;P5HF4;P5HF5;P5PS1;P5PS2;P5PS3;P5PS4;P5PS5;P5PS6;P5PS7;P5PS8;P5PS9;P5PS10	N	Y	N	N	Y	N	N	N	N	Y	cytoplasm	None	0	1					No GPI-anchor found	0	None
U6JBX5	transketolase (EC 2.2.1.1)	625	67759	14	34.09	PS&HF	P1HF3;P1HF6;P2HF2;P2HF3;P2HF4;P2HF5;P2HF6;P5HF1;P5HF2;P5HF3;P5HF4;P5HF5;P5HF6;P5HF7;P5HF8;P5HF9;P5PS1;P5PS2;P5PS3;P5PS4;P5PS5;P5PS6;P5PS7;P5PS9;P5PS10	Y	Y	N	N	Y	N	N	N	N	Y	cytoplasm	None	0	1					No GPI-anchor found	0	targetI
U6JDE6	Protein l isoaspartate o methyltransferase (Protein-L-isoaspartate O-methyltransferase domain-containing protein)	569	63527	2	5.19	PS&HF	P2HF3;P2PS4	N	Y	N	N	N	N	Y	N	N	N	cytoplasm	None	0	1					No GPI-anchor found	0	None
U6J4D4	Glycerate kinase	588	63136	2	5.23	HF	P3HF2;P3HF4	N	N	Y	N	N	N	N	N	N	N	cytoplasm	None	0	1					No GPI-anchor found	0	None
W6UQD7	Galactose-1-phosphate uridylyltransferase (EC 2.7.7.12)	499	56893	2	5.8	HF	P2HF4	N	Y	N	N	N	N	N	N	N	N	cytoplasm	None	0	1					No GPI-anchor found	0	None
U6J0N2	Leucyl aminopeptidase (Putative aminopeptidase W07G4.4)	513	55528	6	17.83	PS&HF	P2HF3;P5PS2;P5PS3;P5PS5	N	Y	N	N	N	N	N	N	N	Y	cytoplasm	None	0	1					No GPI-anchor found	0	None
U6J0N8	Ornithine aminotransferase (EC 2.6.1.13)	412	45752	19	68.52	PS&HF	P1PS7;P1HF2;P1HF3;P1HF4;P1HF5;P1HF6;P1HF7;P1HF8;P2HF1;P2HF3;P2HF4;P2HF5;P2HF6;P2HF7;P2HF8;P2HF9;P2HF10;P3HF4;P5HF1;P5HF2;P5HF3;P5HF4;P5HF5;P5HF6;P5HF7;P5HF8;P5HF9;P5HF10;P1PS4;P1PS5;P1PS6;P1PS8;P1PS9;P1PS10;P2PS1;P2PS2;P2PS3;P2PS4;P2PS5;P2PS6;P2PS7;P2PS8;P2PS9;P4PS3;P4PS4;P4PS6;P4PS8;P4PS10;P5PS1;P5PS2;P5PS3;P5PS4;P5PS5;P5PS6;P5PS7;P5PS8;P5PS9;P5PS10	Y	Y	Y	N	Y	Y	Y	N	Y	Y	cytoplasm	None	0	1					No GPI-anchor found	0	targetI
W6UKB8	Alpha-1,4 glucan phosphorylase (EC 2.4.1.1)	366	42559	5	19.38	PS&HF	P2HF1;P2HF3;P5HF1;P5HF2;P5HF3;P5HF4;P5HF5;P5HF7;P5HF8;P5HF9;P5PS1;P5PS2	N	Y	N	N	Y	N	N	N	N	Y	cytoplasm	None	0	1					No GPI-anchor found	0	None
W6UKH2	L-lactate dehydrogenase (EC 1.1.1.27)	382	40434	12	48.97	PS&HF	P1HF5;P1HF6;P1HF7;P2HF1;P2HF3;P2HF4;P2HF5;P2HF6;P2HF7;P2HF8;P2HF9;P5HF1;P5HF2;P5HF3;P5HF4;P5HF5;P5HF6;P5HF7;P5HF8;P5HF9;P5HF10;P4PS1;P4PS4;P4PS5;P4PS8;P4PS9;P5PS1;P5PS2;P5PS3;P5PS4;P5PS5;P5PS6;P5PS7;P5PS8;P5PS9;P5PS10	Y	Y	N	N	Y	N	N	N	Y	Y	cytoplasm	None	0	1					No GPI-anchor found	0	targetI
W6UMW3	deoxyribose-phosphate aldolase (EC 4.1.2.4) (2-deoxy-D-ribose 5-phosphate aldolase) (Phosphodeoxyriboaldolase)	359	39209	2	8.42	HF	P2HF5;P5HF4	N	Y	N	N	Y	N	N	N	N	N	cytoplasm	None	0	1					No GPI-anchor found	0	None
W6UVI3	L-lactate dehydrogenase (EC 1.1.1.27)	357	38663	10	42.68	PS&HF	P1HF5;P1HF7;P2HF5;P2HF6;P2HF7;P5HF4;P5HF5;P5HF6;P5PS1;P5PS2;P5PS4;P5PS5;P5PS6;P5PS7;P5PS8;P5PS9;P5PS10	Y	Y	N	N	Y	N	N	N	N	Y	cytoplasm	None	0	1					No GPI-anchor found	0	targetI
W6UNT9	Transaldolase (EC 2.2.1.2)	326	36405	13	58.92	PS&HF	P1HF5;P2HF5;P5HF1;P5HF4;P5HF6;P5HF7;P5HF8;P4PS4;P5PS4;P5PS9	Y	Y	N	N	Y	N	N	N	Y	Y	cytoplasm	None	0	1					No GPI-anchor found	0	targetI
W6U8Y0	Purine nucleoside phosphorylase (EC 2.4.2.1) (Inosine-guanosine phosphorylase)	279	30230	2	10.92	HF	P2HF6	N	Y	N	N	N	N	N	N	N	N	cytoplasm	None	0	1					No GPI-anchor found	0	None
W6UND0	Purine nucleoside phosphorylase (EC 2.4.2.1) (Inosine-guanosine phosphorylase)	279	30220	8	43.68	HF	P2HF6	N	Y	N	N	N	N	N	N	N	N	cytoplasm	None	0	1					No GPI-anchor found	0	None
W6UIX6	ribose-5-phosphate isomerase (EC 5.3.1.6) (Phosphoriboisomerase)	268	29234	4	22.58	PS&HF	P2HF6;P5HF6;P5PS3;P5PS6	N	Y	N	N	Y	N	N	N	N	Y	cytoplasm	None	0	1					No GPI-anchor found	0	None
U6J8S4	DnaJ subfamily B (DnaJ subfamily B; DnaJ subfamily B member; DnaJ subfamily B; DnaJ subfamily B member)	257	28382	2	11.63	PS	P5PS5;P5PS9	N	N	N	N	N	N	N	N	N	Y	cytoplasm	None	0	1					No GPI-anchor found	0	None
U6J0E7	Ubiquitin carboxyl-terminal hydrolase (EC 3.4.19.12)	224	24944	3	19.84	HF	P5HF5	N	N	N	N	Y	N	N	N	N	N	cytoplasm	None	0	1					No GPI-anchor found	0	None
W6UEU1	non-specific serine/threonine protein kinase (EC 2.7.11.1)	199	22917	2	14.4	PS	P1PS2	N	N	N	N	N	Y	N	N	N	N	cytoplasm	None	0	1					No GPI-anchor found	0	None
W6UA89	peptide-methionine (S)-S-oxide reductase (EC 1.8.4.11) (Peptide-methionine (S)-S-oxide reductase) (Protein-methionine-S-oxide reductase)	177	20306	2	16.25	HF	P2HF7;P2HF8	N	Y	N	N	N	N	N	N	N	N	cytoplasm	None	0	1					No GPI-anchor found	0	None
U6JNP4	Ferritin (EC 1.16.3.1)	173	19727	16	133.83	PS&HF	P1HF7;P1HF8;P1HF9;P2HF7;P2HF8;P2HF9;P2HF10;P4HF7;P4HF8;P5HF1;P5HF2;P5HF3;P5HF4;P5HF5;P5HF6;P5HF7;P5HF8;P5HF9;P5HF10;P2PS6;P2PS7;P3PS8;P4PS7;P4PS8;P4PS9;P5PS1;P5PS2;P5PS3;P5PS4;P5PS5;P5PS6;P5PS7;P5PS8;P5PS9;P5PS10	Y	Y	N	Y	Y	N	Y	Y	Y	Y	cytoplasm	None	0	1					No GPI-anchor found	0	targetI
W6UG73	Alpha-galactosidase (EC 3.2.1.-)	179	19710	2	16.74	HF	P1HF4;P2HF1;P2HF3;P2HF4;P2HF6;P5HF3	Y	Y	N	N	Y	N	N	N	N	N	cytoplasm	None	0	1					No GPI-anchor found	0	targetII
U6JRP2	Peptidyl-prolyl cis-trans isomerase (PPIase) (EC 5.2.1.8)	162	17355	12	114.09	PS&HF	P1HF8;P2HF6;P2HF7;P2HF8;P4HF7;P4HF8;P5HF1;P5HF2;P5HF3;P5HF4;P5HF5;P5HF6;P5HF7;P5HF8;P5HF9;P5HF10;P4PS7;P4PS8;P4PS9;P5PS1;P5PS2;P5PS3;P5PS4;P5PS5;P5PS6;P5PS7;P5PS8;P5PS9;P5PS10	Y	Y	N	Y	Y	N	N	N	Y	Y	cytoplasm	None	0	1					No GPI-anchor found	0	targetI
W6U4X8	Ferritin (EC 1.16.3.1)	117	13491	2	24.46	PS&HF	P1HF7;P1HF8;P2HF7;P4HF6;P4HF7;P5HF6;P5HF7;P5PS7	Y	Y	N	Y	Y	N	N	N	N	Y	cytoplasm	None	0	1					No GPI-anchor found	0	targetII
U6J3C8	Cold shock domain-containing protein (Cold shock protein DNA binding)	119	13392	2	24.64	HF	P2HF9;P5HF8;P5HF9	N	Y	N	N	Y	N	N	N	N	N	cytoplasm	None	0	1					No GPI-anchor found	0	None
C6ZI52	peptidylprolyl isomerase (EC 5.2.1.8)	108	11620	3	42.6	HF	P2HF9;P5HF9	N	Y	N	N	Y	N	N	N	N	N	cytoplasm	None	0	1					No GPI-anchor found	0	None
W6UWN3	Dynein heavy chain 10, axonemal	5153	584050	2	0.57	HF	P4HF1;P4HF7	N	N	N	Y	N	N	N	N	N	N	Cytoplasm, cytoskeleton.	None	0	1					No GPI-anchor found	0	None
W6UN28	Dynein beta chain, ciliary	4643	531501	2	0.62	PS&HF	P3HF8;P1PS3	N	N	Y	N	N	Y	N	N	N	N	Cytoplasm, cytoskeleton.	None	0	1					No GPI-anchor found	0	None
W6U4B3	Dynein heavy chain 5, axonemal	3604	410394	2	0.8	PS	P1PS7	N	N	N	N	N	Y	N	N	N	N	Cytoplasm, cytoskeleton.	None	0	1					No GPI-anchor found	0	None
W6U638	TRAF3-interacting protein 1	570	62806	2	5.25	HF	P3HF1;P3HF2;P3HF3	N	N	Y	N	N	N	N	N	N	N	Cytoplasm, cytoskeleton.	None	0	1					No GPI-anchor found	0	None
W6UFY7	Intraflagellar transport protein 81 homolog (Carnitine deficiency-associated protein expressed in ventricle 1)	718	82806	2	3.99	PS	P1PS7;P3PS3	N	N	N	N	N	Y	N	Y	N	N	Cytoplasm, cytoskeleton.	None	0	1					No GPI-anchor found	0	None
W6UDL3	Spindle assembly abnormal protein	725	80340	2	4.11	PS	P1PS1;P1PS3	N	N	N	N	N	Y	N	N	N	N	Cytoplasm, cytoskeleton.	OTHER	0	1	1	0			No GPI-anchor found	0	None
W6UMU1	Nuclear distribution protein nudE	1024	116391	2	2.84	PS&HF	P4HF3;P1PS5	N	N	N	Y	N	Y	N	N	N	N	Cytoplasm, cytoskeleton.	None	2	2					No GPI-anchor found	0	None	membrane or secreted
W6U7D8	Kinesin-like protein KIF20B	747	80290	2	4.11	PS	P4PS1	N	N	N	N	N	N	N	N	Y	N	Cytoplasm, cytoskeleton.	None	0	1					No GPI-anchor found	0	None
U6JC24	Katanin p60 ATPase-containing subunit A1 (Katanin p60 subunit A1) (EC 5.6.1.1) (p60 katanin)	501	55241	2	5.97	PS	P1PS3;P3PS2	N	N	N	N	N	Y	N	Y	N	N	Cytoplasm, cytoskeleton.	None	0	1					No GPI-anchor found	0	None
U6JC62	Peptidyl-prolyl cis-trans isomerase (EC 5.2.1.8)	139	14197	3	34.87	HF	P5HF8	N	N	N	N	Y	N	N	N	N	N	Cytoplasm, cytoskeleton.	None	0	1					No GPI-anchor found	0	None
W6UNE1	Microtubule-associated protein RP/EB family member 3	265	29949	3	16.53	HF	P5HF5	N	N	N	N	Y	N	N	N	N	N	Cytoplasm, cytoskeleton.	OTHER	0	1	1	8e-6			No GPI-anchor found	0	None
U6JMK8	Actin	376	41745	4	15.81	PS&HF	P1HF3;P1HF4;P1HF5;P1HF6;P1HF7;P1HF8;P2HF3;P2HF4;P2HF5;P2HF6;P2HF7;P2HF8;P2HF9;P2HF10;P4HF4;P4HF6;P5HF1;P5HF2;P5HF3;P5HF4;P5HF5;P5HF6;P5HF7;P5HF8;P5HF9;P5HF10;P1PS4;P4PS1;P4PS3;P4PS4;P4PS5;P4PS6;P4PS8;P4PS9;P4PS10;P5PS1;P5PS2;P5PS3;P5PS4;P5PS5;P5PS6;P5PS7;P5PS8;P5PS9;P5PS10	Y	Y	N	Y	Y	Y	N	N	Y	Y	Cytoplasm, cytoskeleton.	OTHER	0	1	1	0			No GPI-anchor found	0	targetI
W6UFA4	Actin, cytoplasmic 2	377	41861	2	7.88	PS&HF	P3HF10;P4HF1;P1HF4;P2HF4;P2HF6;P5HF1;P5HF3;P5HF4;P5HF5;P5PS4;P5PS6;P5PS9	Y	Y	Y	N	Y	N	N	N	N	Y	Cytoplasm, cytoskeleton.	OTHER	0	1	1	0			No GPI-anchor found	0	targetI
W6V0K4	Beta-centractin	393	44675	4	14.77	PS&HF	P2HF4;P5HF3;P5PS4;P5PS7;P5PS8	N	Y	N	N	Y	N	N	N	N	Y	Cytoplasm, cytoskeleton.	OTHER	0	1	1	0			No GPI-anchor found	0	None
W6UQF7	Spectrin beta chain	2981	341367	25	12.08	PS&HF	P1HF4;P2HF1;P2HF3;P2HF4;P5HF1;P5HF2;P5HF3;P5HF4;P5HF5;P5HF7;P5HF8;P5PS1;P5PS2;P5PS3;P5PS4;P5PS5;P5PS7;P5PS8;P5PS9;P5PS10	Y	Y	N	N	Y	N	N	N	N	Y	Cytoplasm, cytoskeleton.	None	0	1					No GPI-anchor found	0	targetI
W6V2G8	Talin-1	2977	322320	2	1.02	PS	P5PS2	N	N	N	N	N	N	N	N	N	Y	Cytoplasm, cytoskeleton.	None	0	1					No GPI-anchor found	0	None
W6UEU2	Spectrin alpha chain	2430	281928	30	17.56	PS&HF	P2HF1;P2HF2;P2HF3;P2HF4;P2HF6;P5HF1;P5HF2;P5HF3;P5HF4;P5HF5;P5HF6;P5HF7;P5HF8;P5HF9;P5PS2;P5PS3;P5PS4;P5PS5;P5PS6;P5PS8;P5PS9	N	Y	N	N	Y	N	N	N	N	Y	Cytoplasm, cytoskeleton.	None	0	1					No GPI-anchor found	0	None
W6V3Q6	Septin-10	2463	273237	2	1.21	HF	P2HF3;P2HF8	N	Y	N	N	N	N	N	N	N	N	Cytoplasm, cytoskeleton.	None	0	1					No GPI-anchor found	0	None
W6UDI6	Tubulin alpha-1C chain	1453	161905	5	5.1	PS&HF	P2HF3;P2HF5;P5HF1;P5HF2;P5HF3;P5HF4;P5HF5;P5HF6;P5HF7;P5HF8;P5HF9;P5HF10;P1PS4;P2PS2;P2PS4;P2PS5;P4PS10;P5PS1;P5PS2;P5PS3;P5PS4;P5PS5;P5PS6;P5PS7;P5PS8;P5PS9;P5PS10	N	Y	N	N	Y	Y	Y	N	Y	Y	Cytoplasm, cytoskeleton.	None	0	1					No GPI-anchor found	0	targetII
W6UF86	Cytoplasmic dynein 1 light intermediate chain	1364	151184	2	2.18	HF	P5HF1;P5HF2;P5HF3;P5HF4	N	N	N	N	Y	N	N	N	N	N	Cytoplasm, cytoskeleton.	None	0	1					No GPI-anchor found	0	None
W6UJD0	Tubulin beta-3 chain	1111	120667	16	21.88	PS&HF	P2HF3;P5HF3;P5HF4;P5HF7;P5PS1;P5PS2;P5PS3;P5PS4;P5PS5;P5PS6;P5PS7;P5PS8;P5PS9;P5PS10	N	Y	N	N	Y	N	N	N	N	Y	Cytoplasm, cytoskeleton.	None	0	1					No GPI-anchor found	0	None
W6UJF8	Kinesin-related motor protein Eg5	1048	115857	2	2.85	HF	P5HF3	N	N	N	N	Y	N	N	N	N	N	Cytoplasm, cytoskeleton.	None	0	1					No GPI-anchor found	0	None
W6UMH8	Actin-related protein 2/3 complex subunit 3	1043	115076	5	7.17	HF	P5HF7	N	N	N	N	Y	N	N	N	N	N	Cytoplasm, cytoskeleton.	None	0	1					No GPI-anchor found	0	None
U6J6Z7	Kinesin-like protein	999	112819	2	2.93	PS	P4PS10	N	N	N	N	N	N	N	N	Y	N	Cytoplasm, cytoskeleton.	None	0	1					No GPI-anchor found	0	None
W6V3X7	Tubulin beta-2 chain	662	73707	5	11.19	PS&HF	P2HF3;P2HF4;P2HF5;P2HF6;P2HF8;P5HF3;P5HF7;P5HF8;P4PS10;P5PS3;P5PS4;P5PS7;P5PS9	N	Y	N	N	Y	N	N	N	Y	Y	Cytoplasm, cytoskeleton.	None	0	1					No GPI-anchor found	0	None
W6UST3	Tubulin alpha chain	505	56266	3	8.8	PS&HF	P4PS10;P1HF3;P2HF3;P5HF3;P5PS3	N	Y	N	N	Y	N	N	N	Y	Y	Cytoplasm, cytoskeleton.	None	0	1					No GPI-anchor found	0	targetI
W6US08	Tubulin beta chain	454	50826	6	19.48	PS&HF	P2HF3;P5HF3;P5HF4;P5HF7;P5HF8;P5PS1;P5PS2;P5PS3;P5PS4;P5PS5;P5PS7	N	Y	N	N	Y	N	N	N	N	Y	Cytoplasm, cytoskeleton.	None	0	1					No GPI-anchor found	0	None
U6JJN6	Tubulin beta chain	445	49834	2	6.62	PS&HF	P2HF3;P5PS5;P5PS6	N	Y	N	N	N	N	N	N	N	Y	Cytoplasm, cytoskeleton.	None	0	1					No GPI-anchor found	0	None
U6J1L9	Actin protein 2 B (Actin-related protein 2-A)	396	44261	2	7.46	PS&HF	P5HF4;P5PS4	N	N	N	N	Y	N	N	N	N	Y	Cytoplasm, cytoskeleton.	None	0	1					No GPI-anchor found	0	None
W6UTT8	Arp2/3 complex 41 kDa subunit (p41-ARC)	355	39058	3	12.67	HF	P5HF4	N	N	N	N	Y	N	N	N	N	N	Cytoplasm, cytoskeleton.	None	0	1					No GPI-anchor found	0	None
U6JKV5	Arp2/3 complex 34 kDa subunit	328	37472	2	8.81	HF	P5HF4	N	N	N	N	Y	N	N	N	N	N	Cytoplasm, cytoskeleton.	None	0	1					No GPI-anchor found	0	None
U6J0Y2	F-actin-capping protein subunit beta	273	31201	2	10.58	PS&HF	P2HF6;P5HF5;P5HF9;P5PS6;P5PS7	N	Y	N	N	Y	N	N	N	N	Y	Cytoplasm, cytoskeleton.	None	0	1					No GPI-anchor found	0	None
U6J4J7	Regulator of microtubule dynamics protein 1 (Protein FAM82B)	230	26605	2	12.4	HF	P2HF6	N	Y	N	N	N	N	N	N	N	N	Cytoplasm, cytoskeleton.	None	0	1					No GPI-anchor found	0	None
W6UI15	Actin-related protein 2/3 complex subunit 4	176	20379	3	24.29	PS&HF	P2HF8;P5HF8;P5PS7;P5PS8;P5PS9;P5PS10	N	Y	N	N	Y	N	N	N	N	Y	Cytoplasm, cytoskeleton.	None	0	1					No GPI-anchor found	0	None
U6JI42	Dynein light chain	165	19287	4	34.22	PS	P4PS9;P5PS1;P5PS2;P5PS3;P5PS4;P5PS5;P5PS6;P5PS7;P5PS8;P5PS9;P5PS10	N	N	N	N	N	N	N	N	Y	Y	Cytoplasm, cytoskeleton.	None	0	1					No GPI-anchor found	0	None
U6JAB5	Actin-related protein 2/3 complex subunit 5	155	17563	4	37.58	HF	P5HF8	N	N	N	N	Y	N	N	N	N	N	Cytoplasm, cytoskeleton.	None	0	1					No GPI-anchor found	0	None
U6IZK7	Dynein light chain	106	12437	5	66.33	PS&HF	P5HF9;P5PS1;P5PS2;P5PS4;P5PS5;P5PS6;P5PS7;P5PS8;P5PS9;P5PS10	N	N	N	N	Y	N	N	N	N	Y	Cytoplasm, cytoskeleton.	None	0	0					No GPI-anchor found	0	None
W6UE26	WH2 domain-containing protein	107	11905	2	27.72	HF	P5HF9	N	N	N	N	Y	N	N	N	N	N	Cytoplasm, cytoskeleton.	None	0	1					No GPI-anchor found	0	None
W6UHB1	Dynein light chain	102	11803	6	83.88	PS&HF	P5HF1;P5HF3;P5HF4;P5HF6;P5HF8;P5HF9;P5HF10;P5PS1;P5PS6;P5PS7;P5PS8;P5PS9;P5PS10	N	N	N	N	Y	N	N	N	N	Y	Cytoplasm, cytoskeleton.	None	0	0					No GPI-anchor found	0	None
U6J3Y6	Dynein light chain	93	11240	7	102.76	PS&HF	P5HF9;P5HF10;P4PS9;P5PS1;P5PS2;P5PS3;P5PS4;P5PS5;P5PS6;P5PS7;P5PS8;P5PS9;P5PS10	N	N	N	N	Y	N	N	N	Y	Y	Cytoplasm, cytoskeleton.	None	0	1					No GPI-anchor found	0	None
W6U3G1	Dynein light chain	93	10743	3	46.08	PS&HF	P2HF10;P5HF9;P5HF10;P5PS1;P5PS2;P5PS3;P5PS4;P5PS5;P5PS6;P5PS7;P5PS8;P5PS9;P5PS10	N	Y	N	N	Y	N	N	N	N	Y	Cytoplasm, cytoskeleton.	None	0	1					No GPI-anchor found	0	None
W6UHB9	Dynein light chain	95	10710	2	30.81	PS&HF	P2HF10;P5HF7;P5HF9;P5HF10;P5PS1;P5PS2;P5PS7;P5PS9;P5PS10	N	Y	N	N	Y	N	N	N	N	Y	Cytoplasm, cytoskeleton.	None	0	1					No GPI-anchor found	0	None
W6UQG5	Dynein light chain	93	10664	2	30.95	PS&HF	P2HF10;P5HF1;P5HF9;P5HF10;P5PS9;P5PS10	N	Y	N	N	Y	N	N	N	N	Y	Cytoplasm, cytoskeleton.	None	0	0					No GPI-anchor found	0	None
W6U526	Dynein light chain	92	10562	3	46.87	PS&HF	P5HF1;P5HF3;P5HF4;P5HF6;P5HF7;P5HF8;P5HF9;P5HF10;P5PS1;P5PS8;P5PS9;P5PS10	N	N	N	N	Y	N	N	N	N	Y	Cytoplasm, cytoskeleton.	None	0	1					No GPI-anchor found	0	None
U6IY96	Dynein light chain	92	10518	3	47.06	PS&HF	P5HF6;P5HF9;P5HF10;P5PS1;P5PS8;P5PS9;P5PS10	N	N	N	N	Y	N	N	N	N	Y	Cytoplasm, cytoskeleton.	None	0	1					No GPI-anchor found	0	None
U6IZD1	Dynein light chain	91	10362	2	31.85	PS	P5PS10	N	N	N	N	N	N	N	N	N	Y	Cytoplasm, cytoskeleton.	None	0	1					No GPI-anchor found	0	None
W6UDQ8	Dynein light chain	90	10330	2	31.95	PS&HF	P5HF10;P5PS10	N	N	N	N	Y	N	N	N	N	Y	Cytoplasm, cytoskeleton.	None	0	0					No GPI-anchor found	0	None
U6J4Q2	Dynein light chain	89	10311	2	32	PS&HF	P5HF10;P5PS10	N	N	N	N	Y	N	N	N	N	Y	Cytoplasm, cytoskeleton.	None	0	0					No GPI-anchor found	0	None
W6UG46	Dynein light chain	91	10258	2	32.17	PS&HF	P5HF10;P5PS9	N	N	N	N	Y	N	N	N	N	Y	Cytoplasm, cytoskeleton.	None	0	1					No GPI-anchor found	0	None
U6J1C5	Dynein light chain	89	10213	2	32.31	HF	P5HF10	N	N	N	N	Y	N	N	N	N	N	Cytoplasm, cytoskeleton.	None	0	0					No GPI-anchor found	0	None
W6U3H6	Dynein light chain	57	6627	2	49.8	PS&HF	P5HF9;P5HF10;P5PS9;P5PS10	N	N	N	N	Y	N	N	N	N	Y	Cytoplasm, cytoskeleton.	None	0	0					No GPI-anchor found	0	None
W6UNE7	Ankyrin-2	2543	273990	2	1.2	PS	P5PS2	N	N	N	N	N	N	N	N	N	Y	Cytoplasm, cytoskeleton.	OTHER	0	1	1	0			No GPI-anchor found	0	None
W6UYJ6	Malignant T cell-amplified sequence	1346	150416	2	2.19	HF	P5HF7	N	N	N	N	Y	N	N	N	N	N	Cytoplasm, cytoskeleton.	None	0	1					No GPI-anchor found	0	None
W6UFD2	FCH and double SH3 domains protein	1538	171145	2	1.93	PS	P1PS1	N	N	N	N	N	Y	N	N	N	N	Cytoplasm, cytoskeleton.	None	0	1					No GPI-anchor found	0	None
U6J1I3	Dynein light chain	137	15697	2	21.02	PS	P5PS9	N	N	N	N	N	N	N	N	N	Y	Cytoplasm, cytoskeleton.	None	0	1					No GPI-anchor found	0	None
W6U531	Dynein light chain	105	11901	3	41.59	PS&HF	P5HF9;P5PS9	N	N	N	N	Y	N	N	N	N	Y	Cytoplasm, cytoskeleton.	None	0	1					No GPI-anchor found	0	None
U6JHL4	Dynein light chain	89	10318	3	47.97	PS	P5PS1;P5PS2;P5PS3;P5PS4;P5PS5;P5PS6;P5PS7;P5PS8;P5PS9;P5PS10	N	N	N	N	N	N	N	N	N	Y	Cytoplasm, cytoskeleton.	None	0	0					No GPI-anchor found	0	None
U6J4Q9	Dynein light chain	91	10237	2	32.24	PS	P5PS1;P5PS7;P5PS8;P5PS9;P5PS10	N	N	N	N	N	N	N	N	N	Y	Cytoplasm, cytoskeleton.	None	0	1					No GPI-anchor found	0	None
U6JD45	Dynein light chain	90	10203	2	32.34	PS&HF	P5HF10;P5PS1;P5PS3;P5PS8;P5PS9;P5PS10	N	N	N	N	Y	N	N	N	N	Y	Cytoplasm, cytoskeleton.	None	0	0					No GPI-anchor found	0	None
W6UI81	Carboxymethylenebutenolidase homolog	282	31563	2	10.46	HF	P2HF5	N	Y	N	N	N	N	N	N	N	N	cytoplasm	OTHER	0	1	1	0			No GPI-anchor found	0	None
U6JDT3	arginine--tRNA ligase (EC 6.1.1.19) (Arginyl-tRNA synthetase)	642	73072	2	4.52	HF	P2HF2	N	Y	N	N	N	N	N	N	N	N	cytoplasm	None	0	1					No GPI-anchor found	0	None
W6USF9	Prostamide/prostaglandin F synthase (EC 1.11.1.20) (Peroxiredoxin-like 2B)	198	21723	2	15.19	HF	P5HF7	N	N	N	N	Y	N	N	N	N	N	cytoplasm	None	0	1					No GPI-anchor found	0	None
W6UDZ9	Paramyosin	892	101691	16	25.96	PS&HF	P1HF2;P1HF3;P1HF4;P1HF5;P5HF1;P5HF2;P5HF3;P5HF4;P5HF5;P5HF6;P5HF7;P5HF8;P5HF9;P4PS2;P4PS3;P4PS5;P4PS8;P5PS1;P5PS2;P5PS3;P5PS4;P5PS5;P5PS6;P5PS7;P5PS8;P5PS9	Y	N	N	N	Y	N	N	N	Y	Y	cytoplasm	OTHER	0	1	1	0			No GPI-anchor found	0	None
W6UJP6	Myosin heavy chain, striated muscle	1977	226739	27	19.65	PS&HF	P1HF2;P5HF1;P5HF2;P5HF3;P5HF4;P5HF5;P5HF6;P5HF7;P5HF8;P5HF9;P5PS1;P5PS2;P5PS3;P5PS4;P5PS5;P5PS6;P5PS7;P5PS8;P5PS9	Y	N	N	N	Y	N	N	N	N	Y	cytoplasm	None	0	1					No GPI-anchor found	0	None
W6V9J4	Paramyosin	931	106748	2	3.09	PS	P3PS3	N	N	N	N	N	N	N	Y	N	N	cytoplasm	None	0	1					No GPI-anchor found	0	None
W6V3E3	Uncharacterized protein	940	104306	2	3.16	PS	P1PS1	N	N	N	N	N	Y	N	N	N	N	cytoplasm	OTHER	0	1	1	0			No GPI-anchor found	0	None
W6UJK0	Sorcin	172	19793	4	33.35	PS&HF	P5HF1;P5HF5;P5HF6;P5HF7;P5HF8;P5HF9;P5PS1;P5PS2;P5PS4;P5PS5;P5PS6;P5PS7;P5PS8;P5PS9;P5PS10	N	N	N	N	Y	N	N	N	N	Y	cytoplasm	OTHER	0	1	1	0			No GPI-anchor found	0	None
U6JJF9	Programmed cell death protein 6	174	20347	2	16.22	PS&HF	P5HF8;P5PS1;P5PS2;P5PS4;P5PS8;P5PS9	N	N	N	N	Y	N	N	N	N	Y	cytoplasm	OTHER	0	1	1	0			No GPI-anchor found	0	None
U6JIQ5	Protein DJ-1	184	19317	5	42.71	PS&HF	P1HF7;P1HF8;P2HF7;P2HF8;P5HF7;P5HF8;P5HF10;P5PS7;P5PS8;P5PS9	Y	Y	N	N	Y	N	N	N	N	Y	cytoplasm	OTHER	0	1	1	2.8e-5			No GPI-anchor found	0	targetI
W6V5R2	Rho GDP-dissociation inhibitor	191	21671	4	30.46	PS&HF	P2HF7;P2HF8;P2HF9;P5HF7;P5HF8;P5HF9;P5PS7;P5PS8;P5PS9	N	Y	N	N	Y	N	N	N	N	Y	cytoplasm	OTHER	0	1	1	1e-6			No GPI-anchor found	0	None
W6UEU0	Major vault protein	253	28501	12	69.47	PS&HF	P2HF1;P2HF2;P2HF3;P2HF5;P2HF6;P5HF1;P5HF2;P5HF3;P5HF4;P5HF5;P5HF6;P5HF7;P5HF8;P4PS1;P4PS2;P4PS5;P5PS1;P5PS2;P5PS3;P5PS4;P5PS5;P5PS6;P5PS7;P5PS8;P5PS9;P5PS10	N	Y	N	N	Y	N	N	N	Y	Y	cytoplasm	OTHER	0	1	1	0			No GPI-anchor found	0	None
U6JIW6	T-complex protein 1 subunit zeta	547	60006	5	13.75	PS&HF	P2HF3;P5HF3;P4PS10;P5PS1;P5PS3	N	Y	N	N	Y	N	N	N	Y	Y	cytoplasm	OTHER	0	1	1	0			No GPI-anchor found	0	None
W6UAD5	Stress-induced-phosphoprotein 1	609	68044	2	4.85	HF	P2HF3;P5HF3;P5HF4;P5HF8	N	Y	N	N	Y	N	N	N	N	N	cytoplasm	OTHER	0	1	1	0			No GPI-anchor found	0	None
W6U266	Fascin-2	648	70831	3	6.99	HF	P2HF2	N	Y	N	N	N	N	N	N	N	N	cytoplasm	OTHER	0	1	1	4e-6			No GPI-anchor found	0	None
W6UAY2	Vesicle-fusing ATPase	2088	231904	6	4.27	PS&HF	P2HF1;P2HF2;P2HF3;P2HF4;P4PS10;P5PS2	N	Y	N	N	N	N	N	N	Y	Y	cytoplasm	None	0	1					No GPI-anchor found	0	None
W6UD14	Phosphatidylinositol-4-phosphate 3-kinase C2 domain-containing subunit alpha	1763	199176	2	1.66	PS&HF	P3HF1;P3HF2;P3HF3;P3HF4;P2PS10;P3PS2;P3PS3;P3PS1	N	N	Y	N	N	N	N	Y	N	N	cytoplasm	None	0	1					No GPI-anchor found	0	None
W6V2J0	T-complex protein 1 subunit eta (CCT-eta)	1397	154176	9	9.63	PS&HF	P2HF3;P2HF6;P3HF4;P3HF5;P5HF3;P4PS10;P5PS3;P5PS4	N	Y	Y	N	Y	N	N	N	Y	Y	cytoplasm	None	0	1					No GPI-anchor found	0	targetII
W6U8V0	Stress-activated protein kinase JNK (EC 2.7.11.24)	1136	128801	2	2.56	HF	P2HF4	N	Y	N	N	N	N	N	N	N	N	cytoplasm	None	0	1					No GPI-anchor found	0	None
W6UPN1	Elongation factor 2	1151	127013	5	6.5	PS&HF	P2HF1;P5HF1;P5HF3;P5HF4;P5PS1;P5PS2;P5PS3;P5PS4;P5PS6;P5PS8	N	Y	N	N	Y	N	N	N	N	Y	cytoplasm	None	2	2					No GPI-anchor found	0	None	membrane or secreted
W6UT85	T-complex protein 1 subunit delta	961	105760	6	9.36	PS&HF	P2HF3;P5HF3;P5PS3	N	Y	N	N	Y	N	N	N	N	Y	cytoplasm	None	0	1					No GPI-anchor found	0	None
W6U955	Axin-1	918	98468	2	3.35	PS	P4PS10	N	N	N	N	N	N	N	N	Y	N	cytoplasm	None	0	1					No GPI-anchor found	0	None
W6UHP3	ATP-dependent 6-phosphofructokinase (ATP-PFK) (Phosphofructokinase) (EC 2.7.1.11) (Phosphohexokinase)	814	89104	10	18.52	PS&HF	P2HF2;P5HF1;P5HF2;P5HF4;P5HF5;P5PS2	N	Y	N	N	Y	N	N	N	N	Y	cytoplasm	None	0	1					No GPI-anchor found	0	None
W6UH50	palmitoyl-protein hydrolase (EC 3.1.2.22) (Palmitoyl-protein hydrolase)	813	88242	4	7.48	PS&HF	P5HF6;P5PS6	N	N	N	N	Y	N	N	N	N	Y	cytoplasm	None	0	1					No GPI-anchor found	0	None
W6UM50	Heat shock protein HSP 90-alpha	738	84426	15	29.32	PS&HF	P2HF4;P2HF5;P3HF1;P3HF2;P3HF10;P4HF1;P4HF2;P5HF1;P5HF2;P5HF3;P5HF4;P5HF5;P5HF6;P5HF7;P5HF8;P5PS1;P5PS2;P5PS3;P5PS4;P5PS5;P5PS6;P5PS7;P5PS8;P5PS9	N	Y	Y	Y	Y	N	N	N	N	Y	cytoplasm	None	0	1					No GPI-anchor found	0	targetI
U6JJ13	threonine--tRNA ligase (EC 6.1.1.3) (Threonyl-tRNA synthetase)	720	82843	6	11.95	HF	P2HF2;P2HF4;P5HF1;P5HF2	N	Y	N	N	Y	N	N	N	N	N	cytoplasm	None	0	1					No GPI-anchor found	0	None
U6J0K1	Dipeptidyl peptidase 3 (EC 3.4.14.4) (Dipeptidyl aminopeptidase III) (Dipeptidyl peptidase III)	736	82556	9	17.99	PS&HF	P2HF2;P2HF3;P2HF4;P2HF6;P2HF8;P5HF1;P5HF2;P5HF3;P5HF8;P5PS1;P5PS2;P5PS3;P5PS4;P5PS5;P5PS9	N	Y	N	N	Y	N	N	N	N	Y	cytoplasm	None	0	1					No GPI-anchor found	0	None
W6UMY4	Leukotriene A-4 hydrolase	639	72443	2	4.56	HF	P2HF2;P2HF3	N	Y	N	N	N	N	N	N	N	N	cytoplasm	None	0	1					No GPI-anchor found	0	None
U6JFN4	Eukaryotic translation initiation factor 3 subunit D (eIF3d) (Eukaryotic translation initiation factor 3 subunit 7)	615	69454	2	4.75	HF	P3HF10	N	N	Y	N	N	N	N	N	N	N	cytoplasm	None	0	1					No GPI-anchor found	0	None
W6U8T3	Tryptophan--tRNA ligase, cytoplasmic (EC 6.1.1.2) (Tryptophanyl-tRNA synthetase)	604	67471	7	17.12	HF	P2HF4;P5HF3	N	Y	N	N	Y	N	N	N	N	N	cytoplasm	None	0	1					No GPI-anchor found	0	None
U6JFG3	serine--tRNA ligase (EC 6.1.1.11) (Seryl-tRNA synthetase)	564	63406	7	18.22	PS&HF	P2HF2;P2HF3;P5HF1;P5HF2;P5HF3;P5HF4;P5HF5;P5HF6;P5HF8;P5HF9;P5PS2;P5PS3;P5PS4	N	Y	N	N	Y	N	N	N	N	Y	cytoplasm	None	0	1					No GPI-anchor found	0	None
W6URQ0	glycogenin glucosyltransferase (EC 2.4.1.186)	552	61174	3	8.09	HF	P5HF3;P5HF4	N	N	N	N	Y	N	N	N	N	N	cytoplasm	None	0	1					No GPI-anchor found	0	None
W6UYD3	T-complex protein 1 subunit gamma	552	60434	8	21.84	HF	P2HF3;P5HF3	N	Y	N	N	Y	N	N	N	N	N	cytoplasm	None	0	1					No GPI-anchor found	0	None
W6V3U6	N-acyl-aliphatic-L-amino acid amidohydrolase (EC 3.5.1.14) (N-acyl-L-amino-acid amidohydrolase)	539	60405	9	24.58	HF	P1HF4;P2HF3;P2HF4;P5HF3;P5HF5;P5HF7	Y	Y	N	N	Y	N	N	N	N	N	cytoplasm	None	0	1					No GPI-anchor found	0	targetII
U6JNT7	T-complex protein 1 subunit epsilon (CCT-epsilon)	543	59883	7	19.29	HF	P2HF3;P5HF3	N	Y	N	N	Y	N	N	N	N	N	cytoplasm	None	0	1					No GPI-anchor found	0	None
U6IXW6	T-complex protein 1 subunit alpha (CCT-alpha)	548	59551	2	5.54	PS&HF	P4PS10;6;3;P2HF3;P2HF5;P5HF3	N	Y	N	N	Y	N	N	N	Y	N	cytoplasm	None	0	1					No GPI-anchor found	0	None
U6JK90	T-complex protein 1 subunit theta (CCT-theta)	545	59399	4	11.11	HF	P2HF3;P5HF3	N	Y	N	N	Y	N	N	N	N	N	cytoplasm	None	0	1					No GPI-anchor found	0	None
U6IUA5	Aspartate--tRNA ligase, cytoplasmic (EC 6.1.1.12) (Aspartyl-tRNA synthetase)	514	58425	2	5.65	HF	P2HF3	N	Y	N	N	N	N	N	N	N	N	cytoplasm	None	0	1					No GPI-anchor found	0	None
W6V5H0	T-complex protein 1 subunit beta (CCT-beta)	537	58004	3	8.53	HF	P2HF3;P2HF5;P5HF3	N	Y	N	N	Y	N	N	N	N	N	cytoplasm	None	0	1					No GPI-anchor found	0	None
W6UMA5	asparagine--tRNA ligase (EC 6.1.1.22) (Asparaginyl-tRNA synthetase)	499	56417	8	23.4	PS&HF	P2HF2;P2HF3;P2HF4;P2HF5;P2HF6;P5HF1;P5HF2;P5HF3;P5HF4;P5HF5;P5HF6;P5HF7;P5HF8;P5PS1;P5PS2;P5PS3;P5PS4;P5PS5;P5PS6;P5PS7;P5PS8;P5PS9;P5PS10	N	Y	N	N	Y	N	N	N	N	Y	cytoplasm	None	0	1					No GPI-anchor found	0	None
W6UHT4	Inosine-5'-monophosphate dehydrogenase (IMP dehydrogenase) (IMPD) (IMPDH) (EC 1.1.1.205)	507	54680	4	12.07	HF	P5HF3	N	N	N	N	Y	N	N	N	N	N	cytoplasm	None	0	1					No GPI-anchor found	0	None
U6IW87	Rab GDP dissociation inhibitor	447	50210	7	23	PS&HF	P2HF4;P5HF3;P5PS3;P5PS4;P5PS5	N	Y	N	N	Y	N	N	N	N	Y	cytoplasm	None	0	1					No GPI-anchor found	0	None
U6JGS5	26S proteasome regulatory subunit 7 (Proteasome 26S subunit ATPase 2)	433	48257	3	10.26	PS&HF	P5HF3;P4PS10	N	N	N	N	Y	N	N	N	Y	N	cytoplasm	None	0	1					No GPI-anchor found	0	None
W6U831	Malate dehydrogenase, cytoplasmic (EC 1.1.1.37)	427	46927	17	59.77	PS&HF	P1HF5;P2HF4;P2HF5;P2HF6;P2HF7;P2HF8;P2HF9;P5HF1;P5HF2;P5HF3;P5HF4;P5HF5;P5HF6;P5HF7;P5HF8;P5HF9;P5HF10;P1PS5;P2PS3;P2PS4;P4PS2;P4PS4;P4PS5;P4PS7;P4PS8;P4PS9;P5PS1;P5PS2;P5PS3;P5PS4;P5PS5;P5PS6;P5PS7;P5PS8;P5PS9;P5PS10	Y	Y	N	N	Y	Y	Y	N	Y	Y	cytoplasm	None	0	1					No GPI-anchor found	0	targetIII
W6ULN3	Adenylosuccinate synthetase (AMPSase) (AdSS) (EC 6.3.4.4) (IMP--aspartate ligase)	420	46849	13	45.79	HF	P1HF4;P2HF3;P2HF4;P2HF5;P2HF6;P5HF1;P5HF3;P5HF4;P5HF7;P5HF8	Y	Y	N	N	Y	N	N	N	N	N	cytoplasm	None	0	1					No GPI-anchor found	0	targetI
W6UE99	Phosphoglycerate kinase (EC 2.7.2.3)	415	44227	15	55.96	PS&HF	P1HF4;P1HF6;P2HF3;P2HF4;P2HF5;P2HF6;P2HF7;P5HF1;P5HF2;P5HF3;P5HF4;P5HF5;P5HF6;P5HF7;P5HF8;P5HF9;P5HF10;P4PS4;P5PS1;P5PS2;P5PS3;P5PS4;P5PS5;P5PS6;P5PS7;P5PS8;P5PS9;P5PS10	Y	Y	N	N	Y	N	N	N	Y	Y	cytoplasm	None	0	1					No GPI-anchor found	0	targetI
W6UGS0	Obg-like ATPase 1	371	41966	3	11.8	HF	P2HF4	N	Y	N	N	N	N	N	N	N	N	cytoplasm	None	0	1					No GPI-anchor found	0	None
W6UE06	ribose-phosphate diphosphokinase (EC 2.7.6.1)	371	40485	2	8.15	HF	P5HF4	N	N	N	N	Y	N	N	N	N	N	cytoplasm	None	0	1					No GPI-anchor found	0	None
U6J8B6	Inorganic pyrophosphatase (EC 3.6.1.1) (Pyrophosphate phospho-hydrolase)	294	33675	8	39.2	PS&HF	P1HF5;P2HF5;P5HF4;P5PS5	Y	Y	N	N	Y	N	N	N	N	Y	cytoplasm	None	0	1					No GPI-anchor found	0	targetI
W6UH13	Protein-L-isoaspartate O-methyltransferase (EC 2.1.1.77)	294	32525	8	40.58	PS&HF	P1HF6;P2HF6;P3HF7;P4HF5;P4HF6;P5HF5;P5HF6;P1PS6;P4PS6	Y	Y	Y	Y	Y	Y	N	N	Y	N	cytoplasm	None	0	1					No GPI-anchor found	0	targetI
W6V9N0	Pyrroline-5-carboxylate reductase (EC 1.5.1.2) (Pyrroline-5-carboxylate reductase 3) (Pyrroline-5-carboxylate reductase-like protein)	305	32414	10	50.9	PS&HF	P2HF6;P5HF5;P5HF6;P5PS6	N	Y	N	N	Y	N	N	N	N	Y	cytoplasm	None	0	1					No GPI-anchor found	0	None
W6UB48	Phosphomannomutase (EC 5.4.2.8)	282	32230	9	46.08	PS&HF	P2HF6;P5HF5;P5HF6;P5PS6	N	Y	N	N	Y	N	N	N	N	Y	cytoplasm	None	0	1					No GPI-anchor found	0	None
W6V7G6	PDZ and LIM domain protein	284	30524	2	10.81	HF	P5HF9	N	N	N	N	Y	N	N	N	N	N	cytoplasm	None	0	1					No GPI-anchor found	0	None
W6UR93	Small ribosomal subunit protein eS1	257	29045	2	11.36	PS	P5PS5;P5PS8	N	N	N	N	N	N	N	N	N	Y	cytoplasm	None	0	1					No GPI-anchor found	0	None
W6ULW2	Hypoxanthine phosphoribosyltransferase (EC 2.4.2.8)	257	28905	4	22.83	HF	P5HF5	N	N	N	N	Y	N	N	N	N	N	cytoplasm	None	0	1					No GPI-anchor found	0	None
W6UD06	PDZ and LIM domain protein	190	20949	3	23.63	HF	P5HF8	N	N	N	N	Y	N	N	N	N	N	cytoplasm	None	0	1					No GPI-anchor found	0	None
W6U602	Vacuolar protein-sorting-associated protein 25 (ESCRT-II complex subunit VPS25)	180	20939	2	15.76	PS&HF	P5HF7;P5PS7	N	N	N	N	Y	N	N	N	N	Y	cytoplasm	None	0	1					No GPI-anchor found	0	None
U6J5T1	Small ribosomal subunit protein uS13 (40S ribosomal protein S18)	149	17313	4	38.12	PS&HF	P5HF5;P5PS8	N	N	N	N	Y	N	N	N	N	Y	cytoplasm	None	0	1					No GPI-anchor found	0	None
W6USI4	Eukaryotic translation initiation factor 5A (eIF-5A)	156	16988	6	58.28	PS&HF	P2HF8;P5HF8;P5PS8	N	Y	N	N	Y	N	N	N	N	Y	cytoplasm	None	0	1					No GPI-anchor found	0	None
U6JAU0	Cystatin B Stefin B (Cystatin-A3)	98	10898	6	90.84	PS&HF	P2HF10;P5HF5;P5HF9;P5HF10;P5PS9;P5PS10	N	Y	N	N	Y	N	N	N	N	Y	cytoplasm	None	0	1					No GPI-anchor found	0	None
W6VBC5	GRIP and coiled-coil domain-containing protein	186	20093	2	16.42	PS	P1PS1	N	N	N	N	N	Y	N	N	N	N	cytoplasm	OTHER	0	1	1	0			No GPI-anchor found	0	None
W6UF17	Signal recognition particle subunit SRP54 (EC 2.3.2.26) (EC 3.6.5.4) (Signal recognition particle 54 kDa protein)	1373	153733	2	2.15	HF	P5HF1;P5HF4;P5HF10	N	N	N	N	Y	N	N	N	N	N	cytoplasm	None	0	1					No GPI-anchor found	0	None
U6JHU3	Sorting nexin-3	159	18543	4	35.59	PS&HF	P5HF8;P5PS8	N	N	N	N	Y	N	N	N	N	Y	cytoplasm	None	0	1					No GPI-anchor found	0	None
W6TYX3	Ubiquitin	87	9813	2	33.63	PS&HF	P4HF10;P5HF1;P5HF2;P5HF3;P5HF4;P5HF5;P5HF6;P5HF7;P5HF8;P5HF9;P5HF10;P4PS1;P4PS2;P4PS5;P5PS1;P5PS2;P5PS3;P5PS4;P5PS5;P5PS6;P5PS7;P5PS8;P5PS9;P5PS10	N	N	N	Y	Y	N	N	N	Y	Y	Cytoplasm. Nucleus	OTHER	0	1	1	2e-6			No GPI-anchor found	0	None
U6JMB2	COP9 signalosome complex subunit 4	412	46767	2	7.06	HF	P2HF4	N	Y	N	N	N	N	N	N	N	N	Cytoplasm. Nucleus	OTHER	0	1	1	0			No GPI-anchor found	0	None
W6UJV1	Proteasome subunit alpha type-1	542	61797	9	24.03	PS&HF	P2HF6;P5HF5;P5HF6;P5PS5	N	Y	N	N	Y	N	N	N	N	Y	Cytoplasm. Nucleus	OTHER	0	1	1	0			No GPI-anchor found	0	None
W6URQ1	COP9 signalosome complex subunit 8	576	64163	2	5.14	HF	P5HF7	N	N	N	N	Y	N	N	N	N	N	Cytoplasm. Nucleus	OTHER	0	1	1	0			No GPI-anchor found	0	None
W6UN26	non-specific serine/threonine protein kinase (EC 2.7.11.1)	5864	644011	4	1.02	HF	P2HF1	N	Y	N	N	N	N	N	N	N	N	Cytoplasm. Nucleus	None	0	1					No GPI-anchor found	0	None
W6U9R4	26S proteasome regulatory subunit 8	1844	209000	2	1.58	HF	P5HF3	N	N	N	N	Y	N	N	N	N	N	Cytoplasm. Nucleus	None	0	1					No GPI-anchor found	0	None
W6UWM8	Transportin-1 (Importin beta-2) (Karyopherin beta-2)	1767	197490	2	1.67	PS	P5PS1;P5PS2;P5PS3;P5PS7;P5PS8;P5PS9	N	N	N	N	N	N	N	N	N	Y	Cytoplasm. Nucleus	None	0	1					No GPI-anchor found	0	None
W6U9X4	60S ribosomal export protein NMD3	698	77976	2	4.23	PS&HF	P2HF6;P2HF7;P5HF1;P5HF3;P5HF4;P5HF5;P5HF6;P5HF7;P5HF8;P5HF9;P5HF10;P2PS2;P2PS4;P2PS5;P4PS1;P4PS5;P4PS6;P4PS8;P5PS1;P5PS2;P5PS3;P5PS4;P5PS5;P5PS6;P5PS7;P5PS8;P5PS10	N	Y	N	N	Y	N	Y	N	Y	Y	Cytoplasm. Nucleus	None	0	1					No GPI-anchor found	0	targetII
W6V6S7	26S protease regulatory subunit 6A	543	60931	2	5.42	PS	P4PS10	N	N	N	N	N	N	N	N	Y	N	Cytoplasm. Nucleus	None	0	1					No GPI-anchor found	0	None
U6J9J2	26S protease regulatory subunit S10B	396	44345	2	7.44	PS	P4PS10	N	N	N	N	N	N	N	N	Y	N	Cytoplasm. Nucleus	None	0	1					No GPI-anchor found	0	None
W6V775	Purine nucleoside phosphorylase (PNP) (EC 2.4.2.1)	359	39955	7	28.91	PS&HF	P2HF5;P2HF6;P5HF4;P5HF5;P5HF9;P5PS5	N	Y	N	N	Y	N	N	N	N	Y	Cytoplasm. Nucleus	None	0	1					No GPI-anchor found	0	None
W6UVF9	Mothers against decapentaplegic homolog (MAD homolog) (Mothers against DPP homolog) (SMAD family member)	343	38157	2	8.65	HF	P4HF1;P4HF2	N	N	N	Y	N	N	N	N	N	N	Cytoplasm. Nucleus	None	0	1					No GPI-anchor found	0	None
U6JD96	Proteasome subunit beta	278	30470	6	32.49	HF	P2HF6;P5HF6	N	Y	N	N	Y	N	N	N	N	N	Cytoplasm. Nucleus	None	0	1					No GPI-anchor found	0	None
U6JM50	Proteasome subunit alpha type	267	29938	6	33.07	PS&HF	P2HF5;P2HF6;P5HF5;P5PS6	N	Y	N	N	Y	N	N	N	N	N	Cytoplasm. Nucleus	None	0	1					No GPI-anchor found	0	None
U6JH31	Proteasome subunit alpha type	256	28396	7	40.67	PS&HF	P2HF6;P5HF5;P5PS5	N	Y	N	N	Y	N	N	N	N	Y	Cytoplasm. Nucleus	None	0	1					No GPI-anchor found	0	None
U6IX51	Proteasome subunit alpha type-6	247	27659	5	29.83	PS&HF	P2HF6;P5HF5;P5HF6;P5PS6	N	Y	N	N	Y	N	N	N	N	Y	Cytoplasm. Nucleus	None	0	1					No GPI-anchor found	0	None
W6UFT2	Ubiquitin-conjugating enzyme E2 Z (EC 2.3.2.23) (E2 ubiquitin-conjugating enzyme Z) (Ubiquitin carrier protein Z) (Ubiquitin-protein ligase Z)	245	27332	2	12.07	HF	P2HF6	N	Y	N	N	N	N	N	N	N	N	Cytoplasm. Nucleus	None	0	1					No GPI-anchor found	0	None
U6J9Q8	Proteasome subunit beta	244	26591	2	12.41	HF	P2HF6;P5HF6	N	Y	N	N	Y	N	N	N	N	N	Cytoplasm. Nucleus	None	0	1					No GPI-anchor found	0	None
U6J8V5	Proteasome subunit alpha type	235	26005	5	31.72	HF	P2HF6;P5HF6	N	Y	N	N	Y	N	N	N	N	N	Cytoplasm. Nucleus	None	0	1					No GPI-anchor found	0	None
U6JAM8	Proteasome subunit beta	195	22124	6	44.75	PS&HF	P2HF7;P5HF7;P5PS7	N	Y	N	N	Y	N	N	N	N	Y	Cytoplasm. Nucleus	None	0	1					No GPI-anchor found	0	None
U6J4J0	Nuclear transport factor 2 (NTF-2)	126	14439	3	34.28	HF	P5HF9	N	N	N	N	Y	N	N	N	N	N	Cytoplasm. Nucleus	None	0	1					No GPI-anchor found	0	None
W6UVI8	Exportin-T (Exportin(tRNA)) (tRNA exportin)	1109	122839	2	2.69	PS	P1PS1	N	N	N	N	N	Y	N	N	N	N	Cytoplasm. Nucleus	None	0	1					No GPI-anchor found	0	None
W6UU29	Guanine nucleotide-binding protein subunit alpha	582	66846	4	9.87	PS	P4PS10;4;P5PS4	N	N	N	N	N	N	N	N	Y	Y	cytoplasm	None	0	1					No GPI-anchor found	0	None
W6U9J7	Tctex1 domain-containing protein	453	49907	3	9.92	PS&HF	P5HF1;P5HF6;P5PS1;P5PS6;P5PS7	N	N	N	N	Y	N	N	N	N	Y	cytoplasm	OTHER	3	2	0.999818	0.000207			No GPI-anchor found	0	None	membrane or secreted
U6J7F4	Syndecan binding protein syntenin (Syntenin-1)	288	30972	7	37.29	PS&HF	P5HF1;P5HF3;P5HF4;P5HF5;P5HF6;P5HF7;P5HF9;P5PS1;P5PS5;P5PS7	N	N	N	N	Y	N	N	N	N	Y	cytoplasm	None	0	1					No GPI-anchor found	0	None
W6UW20	Aminopeptidase (EC 3.4.11.-)	926	103525	13	20.72	PS&HF	P2HF1;P2HF2;P2HF3;P2HF4;P2HF6;P2HF8;P2HF9;P5HF1;P5HF8;P5PS1;P5PS2;P5PS8	N	Y	N	N	Y	N	N	N	N	Y	extracellular space	None	0	1					No GPI-anchor found	0	None	membrane or secreted
W6VAS5	Triple functional domain protein	2316	255413	2	1.29	HF	P2HF2	N	Y	N	N	N	N	N	N	N	N	cytoplasm	OTHER	0	1	1	4e-6			No GPI-anchor found	0	None
W6UAF9	Guanine nucleotide-binding protein G(O) subunit alpha	274	30932	2	10.67	PS	P4PS10;P5PS4;P5PS9	N	N	N	N	N	N	N	N	Y	Y	cytoplasm	None	0	1					No GPI-anchor found	0	None
W6UPE3	Myotubularin-related protein	2665	292913	2	1.13	PS&HF	P3HF4;P2PS10;P3PS1	N	N	Y	N	N	N	N	Y	N	N	cytoplasm; membrane	OTHER	0	1	0.999719	0.0003			No GPI-anchor found	0	None	membrane or secreted
W6UIJ1	Aspartyl aminopeptidase (EC 3.4.11.21)	1181	123783	3	4	PS&HF	P2HF3;P5HF3;P5HF7;P5PS3;P5PS5;P5PS7	N	Y	N	N	Y	N	N	N	N	Y	cytoplasm; membrane	None	1	1					No GPI-anchor found	0	None	membrane or secreted
W6UJQ3	glutathione transferase (EC 2.5.1.18)	946	106740	4	6.18	PS&HF	P5HF5;P5PS6	N	N	N	N	Y	N	N	N	N	Y	cytoplasm; membrane	None	5	3					No GPI-anchor found	0	None	membrane or secreted
W6UU91	Peptidyl-prolyl cis-trans isomerase (PPIase) (EC 5.2.1.8)	229	25594	7	45.13	PS&HF	P1HF8;P2HF7;P2HF8;P5HF7;P5HF8;P5PS8	Y	Y	N	N	Y	N	N	N	N	Y	cytoplasm; membrane	None	1	1					No GPI-anchor found	0	targetI	membrane or secreted
W6UQM0	Myosin-11	2005	229292	4	2.88	PS&HF	P2HF6;P5PS1;P5PS2	N	Y	N	N	N	N	N	N	N	Y	cytoplasm; membrane	None	0	1					No GPI-anchor found	0	None	membrane or secreted
W6UAV9	Alpha N-terminal protein methyltransferase 1 (EC 2.1.1.244) (X-Pro-Lys N-terminal protein methyltransferase 1)	2825	296712	2	1.11	PS&HF	P1HF4;P2HF3;P5HF2;P5HF3;P1PS5;P5PS1;P5PS2;P5PS3;P5PS4;P5PS5;P5PS7;P5PS8	Y	Y	N	N	Y	Y	N	N	N	Y	cytoplasm; nucleus	None	0	1					No GPI-anchor found	0	targetII
W6UXT1	Major egg antigen	315	36075	7	32.02	PS	P5PS1;P5PS2;P5PS3;P5PS4;P5PS5;P5PS6;P5PS7;P5PS8;P5PS9;P5PS10	N	N	N	N	N	N	N	N	N	Y	cytoplasm; nucleus	OTHER	0	1	1	1e-6			No GPI-anchor found	0	None
W6URS7	Major egg antigen	503	54356	9	27.32	PS&HF	P5HF5;P5HF9;P5PS3;P5PS4;P5PS5;P5PS6;P5PS8;P5PS9	N	N	N	N	Y	N	N	N	N	Y	cytoplasm; nucleus	OTHER	0	1	1	0			No GPI-anchor found	0	None
W6UFQ0	E1 ubiquitin-activating enzyme (EC 6.2.1.45) (Ubiquitin-activating enzyme E1)	1075	120469	3	4.11	HF	P2HF1;P2HF6;P5HF1;P5HF3;P5HF4;P5HF10	N	Y	N	N	Y	N	N	N	N	N	cytoplasm; nucleus	None	0	1					No GPI-anchor found	0	None
W6UFT3	non-specific serine/threonine protein kinase (EC 2.7.11.1)	590	66097	2	4.99	HF	P2HF10	N	Y	N	N	N	N	N	N	N	N	cytoplasm; nucleus	None	0	1					No GPI-anchor found	0	None
W6U419	Serine/threonine-protein phosphatase (EC 3.1.3.16)	422	48348	2	6.83	PS	P5PS8	N	N	N	N	N	N	N	N	N	Y	cytoplasm; nucleus	None	0	1					No GPI-anchor found	0	None
U6JGN1	Elongation factor 1-gamma (Eukaryotic translation elongation factor 1)	420	47733	8	27.65	PS&HF	P2HF1;P5HF3;P5HF6;P5HF7;P5HF8;P5PS3;P5PS4;P5PS6;P5PS8;P5PS9	N	Y	N	N	Y	N	N	N	N	Y	cytoplasm; nucleus	None	0	1					No GPI-anchor found	0	None
W6UWM0	Serine/threonine-protein phosphatase (EC 3.1.3.16)	405	46119	2	7.16	HF	P2HF5	N	Y	N	N	N	N	N	N	N	N	cytoplasm; nucleus	None	0	1					No GPI-anchor found	0	None
U6JBW8	Major egg antigen p40 (Small heat shock protein p36)	314	35848	8	36.82	PS&HF	P1HF4;P1HF5;P2HF4;P2HF5;P2HF8;P5HF4;P5PS4;P5PS5;P5PS6;P5PS7;P5PS8;P5PS9	Y	Y	N	N	Y	N	N	N	N	Y	cytoplasm; nucleus	None	0	1					No GPI-anchor found	0	targetII
W6V162	Kinase (EC 2.7.-.-)	287	31993	2	10.31	HF	P2HF6	N	Y	N	N	N	N	N	N	N	N	cytoplasm; nucleus	None	0	1					No GPI-anchor found	0	None
W6UWH5	non-specific serine/threonine protein kinase (EC 2.7.11.1)	3072	339171	2	0.97	PS	P1PS2	N	N	N	N	N	Y	N	N	N	N	cytoplasm; nucleus	None	0	1					No GPI-anchor found	0	None
U6JIM9	Annexin	331	37304	13	57.5	PS&HF	P5HF1;P5HF3;P5HF4;P5HF6;P5HF7;P5HF8;P5HF9;P5HF10;P2PS4;P4PS4;P4PS5;P5PS1;P5PS2;P5PS3;P5PS4;P5PS5;P5PS6;P5PS7;P5PS8;P5PS9;P5PS10	N	N	N	N	Y	N	Y	N	Y	Y	cytoplasm; nucleus	None	0	1					No GPI-anchor found	0	targetII
W6UEP1	Annexin A7	281	29558	2	11.16	PS	P5PS1;P5PS4;P5PS5	N	N	N	N	N	N	N	N	N	Y	cytoplasm; nucleus	None	0	1					No GPI-anchor found	0	None
W6VD45	1-phosphatidylinositol 4-kinase (EC 2.7.1.67)	2566	285783	2	1.15	HF	P4HF4	N	N	N	Y	N	N	N	N	N	N	cytoplasm	None	0	1					No GPI-anchor found	0	None
W6U646	Tegumental protein	428	48413	4	13.63	PS&HF	P5HF6;P5HF9;P5HF10;P5PS1;P5PS2;P5PS4;P5PS5;P5PS6;P5PS7;P5PS8;P5PS9;P5PS10	N	N	N	N	Y	N	N	N	N	Y	cytoplasm	OTHER	0	1	1	0			No GPI-anchor found	0	None
W6UIT3	Clathrin heavy chain	1668	190119	3	2.6	PS	P4PS10;P5PS1;P5PS2	N	N	N	N	N	N	N	N	Y	Y	cytoplasm	None	0	1					No GPI-anchor found	0	None
W6UVT6	Coatomer subunit epsilon (Epsilon-coat protein)	607	67962	2	4.86	HF	P5HF5	N	N	N	N	Y	N	N	N	N	N	cytoplasm	None	2	2					No GPI-anchor found	0	None	membrane or secreted
W6VBD9	Vesicle-associated membrane protein 7 (Synaptobrevin-like protein 1)	217	24545	2	13.44	PS&HF	P5HF6;P5HF7;P5HF8;P5HF9;P5PS6;P5PS8	N	N	N	N	Y	N	N	N	N	Y	Secreted	None	1	1					No GPI-anchor found	0	None	membrane or secreted
W6UVH8	FERM domain-containing protein 3	891	98350	2	3.36	PS&HF	P5HF1;P5HF3;P5PS3	N	N	N	N	Y	N	N	N	N	Y	cytoskeleton	OTHER	0	1	1	5e-6			No GPI-anchor found	0	None
W6U3P6	Uncharacterized protein	1210	132497	2	2.49	HF	P5HF2	N	N	N	N	Y	N	N	N	N	N	cytoskeleton	OTHER	0	1	1	0			No GPI-anchor found	0	None
W6UM65	Thioredoxin domain-containing protein 17	130	14602	7	79.1	PS&HF	P2HF9;P4HF9;P5HF9;P5HF10;P5PS9	N	Y	N	Y	Y	N	N	N	N	Y	cytosol	OTHER	0	1	1	0			No GPI-anchor found	0	targetII
W6UVP3	N-acetylgalactosamine kinase	180	19678	2	16.77	HF	P5HF3	N	N	N	N	Y	N	N	N	N	N	cytosol	OTHER	0	1	1	0			No GPI-anchor found	0	None
W6U3A7	guanylate kinase (EC 2.7.4.8)	233	26265	2	12.56	HF	P2HF6	N	Y	N	N	N	N	N	N	N	N	cytosol	OTHER	0	1	1	0			No GPI-anchor found	0	None
W6UN17	Adenylate kinase 2	329	37659	2	8.76	PS	P1PS1;P1PS2;P1PS4;P1PS5;P1PS6	N	N	N	N	N	Y	N	N	N	N	cytosol	OTHER	0	1	1	2e-6			No GPI-anchor found	0	None
W6UCR6	Ras-related protein Rab-27A	330	36890	2	8.95	PS	P5PS6;P5PS7	N	N	N	N	N	N	N	N	N	Y	cytosol	OTHER	0	1	1	0			No GPI-anchor found	0	None
W6UQR9	Spermidine synthase	330	36609	5	22.54	HF	P5HF5	N	N	N	N	Y	N	N	N	N	N	cytosol	OTHER	0	1	0.998165	0.001885			No GPI-anchor found	0	None
W6UFK9	Glyoxylate reductase/hydroxypyruvate reductase	332	36018	3	13.74	HF	P2HF5;P5HF4	N	Y	N	N	Y	N	N	N	N	N	cytosol	OTHER	0	1	1	0			No GPI-anchor found	0	None
W6UDI1	Activator of heat shock protein ATPase	359	40869	2	8.07	HF	P2HF4;P2HF7;P2HF8	N	Y	N	N	N	N	N	N	N	N	cytosol	OTHER	0	1	1	0			No GPI-anchor found	0	None
W6U962	Galactokinase	471	51740	2	6.38	HF	P5HF3	N	N	N	N	Y	N	N	N	N	N	cytosol	OTHER	0	1	1	0			No GPI-anchor found	0	None
W6UC20	Thyroid adenoma-associated protein	1807	201749	2	1.64	HF	P4HF4;P4HF5	N	N	N	Y	N	N	N	N	N	N	cytosol	OTHER	0	1	1	0			No GPI-anchor found	0	None
W6UFN6	Adenosylhomocysteinase (EC 3.13.2.1)	1291	143562	13	14.94	PS&HF	P1HF3;P2HF3;P2HF4;P2HF6;P5HF1;P5HF2;P5HF3;P5HF4;P5HF5;P5HF6;P5HF7;P5HF8;P5HF9;P5HF10;P5PS3	Y	Y	N	N	Y	N	N	N	N	Y	cytosol	None	0	1					No GPI-anchor found	0	targetII
W6UZC4	phosphoglucomutase (alpha-D-glucose-1,6-bisphosphate-dependent) (EC 5.4.2.2)	848	93311	7	12.38	PS&HF	P1HF3;P2HF2;P2HF3;P2HF5;P2HF6;P5HF1;P5HF2;P5HF3;P5HF4;P5HF5;P5PS2;P5PS10	Y	Y	N	N	Y	N	N	N	N	Y	cytosol	None	0	1					No GPI-anchor found	0	targetI
W6UEZ1	GMP synthase (glutamine-hydrolyzing) (EC 6.3.5.2) (Glutamine amidotransferase)	734	80933	5	10.19	PS&HF	P2HF2;P2HF3;P2HF4;P5HF1;P5HF2;P5HF3;P5HF4;P5HF5;P5PS2;P5PS5;P5PS6;P5PS8;P5PS9;P5PS10	N	Y	N	N	Y	N	N	N	N	Y	cytosol	None	0	1					No GPI-anchor found	0	None
W6UNI9	S-formylglutathione hydrolase (EC 3.1.2.12) (Esterase D)	680	75606	2	4.36	HF	P2HF5	N	Y	N	N	N	N	N	N	N	N	cytosol	None	0	1					No GPI-anchor found	0	None
W6UHV2	phosphoenolpyruvate carboxykinase (GTP) (EC 4.1.1.32)	628	70475	44	103.02	PS&HF	P1PS7;P1HF1;P1HF2;P1HF3;P1HF4;P1HF5;P1HF6;P1HF7;P1HF8;P1HF9;P2HF1;P2HF2;P2HF3;P2HF4;P2HF5;P2HF6;P2HF7;P2HF8;P2HF9;P2HF10;P3HF2;P3HF3;P3HF4;P3HF5;P3HF6;P3HF7;P3HF8;P3HF9;P5HF1;P5HF2;P5HF3;P5HF4;P5HF5;P5HF6;P5HF7;P5HF8;P5HF9;P5HF10;P1PS2;P1PS3;P1PS4;P1PS5;P1PS6;P2PS1;P2PS2;P2PS3;P2PS4;P2PS5;P4PS1;P4PS2;P4PS3;P4PS4;P4PS5;P4PS6;P4PS7;P4PS8;P4PS9;P5PS1;P5PS2;P5PS3;P5PS4;P5PS5;P5PS6;P5PS7;P5PS8;P5PS9;P…	Y	Y	Y	N	Y	Y	Y	N	Y	Y	cytosol	None	0	1					No GPI-anchor found	0	targetI
W6UWT9	dihydropyrimidinase (EC 3.5.2.2)	607	65803	5	12.54	PS&HF	P2HF3;P2HF6;P5HF1;P5HF3;P5HF5;P5HF6;P5HF9;P5PS3	N	Y	N	N	Y	N	N	N	N	Y	cytosol	None	0	1					No GPI-anchor found	0	None
W6URH2	Glucose-6-phosphate 1-dehydrogenase (EC 1.1.1.49)	533	61444	3	8.06	HF	P2HF3;P2HF6	N	Y	N	N	N	N	N	N	N	N	cytosol	None	0	1					No GPI-anchor found	0	None
W6U8W7	mannose-6-phosphate isomerase (EC 5.3.1.8) (Phosphohexomutase) (Phosphomannose isomerase)	433	47932	3	10.33	HF	P2HF4;P5HF3	N	Y	N	N	Y	N	N	N	N	N	cytosol	None	0	1					No GPI-anchor found	0	None
W6V798	Glucose-6-phosphate isomerase (EC 5.3.1.9)	422	47718	12	41.49	PS&HF	P1HF3;P1HF4;P1HF6;P1HF7;P2HF3;P2HF4;P2HF5;P2HF6;P5HF1;P5HF2;P5HF3;P5HF4;P5HF5;P5HF6;P5HF7;P5HF8;P5HF9;P5HF10;P4PS3;P4PS10;P5PS1;P5PS2;P5PS3;P5PS4;P5PS6;P5PS8;P5PS9;P5PS10	Y	Y	N	N	Y	N	N	N	Y	Y	cytosol	None	0	1					No GPI-anchor found	0	targetI
W6U480	Diphosphomevalonate decarboxylase (EC 4.1.1.33)	409	45905	2	7.19	HF	P2HF4	N	Y	N	N	N	N	N	N	N	N	cytosol	None	0	1					No GPI-anchor found	0	None
U6IUI1	cAMP-dependent protein kinase type II regulatory subunit	367	41750	2	7.9	PS	P5PS5;P5PS9	N	N	N	N	N	N	N	N	N	Y	cytosol	None	0	1					No GPI-anchor found	0	None
W6UN54	UDP-glucose 4-epimerase (EC 5.1.3.2)	360	39744	17	70.58	PS&HF	P1HF5;P2HF4;P2HF5;P2HF6;P5HF1;P5HF2;P5HF3;P5HF4;P5HF5;P5HF6;P5HF7;P5HF8;P5HF9;P5PS1;P5PS2;P5PS3;P5PS4;P5PS5;P5PS6;P5PS7;P5PS8;P5PS9;P5PS10	Y	Y	N	N	Y	N	N	N	N	Y	cytosol	None	0	1					No GPI-anchor found	0	targetI
U6JCH2	Delta-aminolevulinic acid dehydratase (EC 4.2.1.24)	364	39428	2	8.37	PS&HF	P5HF4;P5HF5;P5PS4;P5PS5	N	N	N	N	Y	N	N	N	N	Y	cytosol	None	0	1					No GPI-anchor found	0	None
W6UJ19	Glyceraldehyde-3-phosphate dehydrogenase (EC 1.2.1.12)	338	36647	2	9	PS&HF	P1PS7;P1HF1;P1HF2;P1HF3;P1HF4;P1HF5;P2HF1;P2HF2;P2HF3;P2HF4;P2HF5;P3HF1;P3HF2;P3HF3;P3HF4;P3HF5;P3HF6;P4HF1;P4HF4;P5HF4;P1PS1;P1PS2;P1PS3;P1PS4;P1PS5;P1PS6;P1PS8;P1PS9;P1PS10;P2PS2;P2PS3;P2PS4;P3PS2;P3PS3;P3PS4;P3PS5;P3PS6;P5PS4;P5PS5	Y	Y	Y	Y	Y	Y	Y	Y	N	Y	cytosol	None	0	1					No GPI-anchor found	0	targetI
W6V1T8	Glyceraldehyde-3-phosphate dehydrogenase (EC 1.2.1.12)	336	36128	15	68.51	PS&HF	P1HF5;P2HF5;P2HF6;P2HF7;P2HF8;P2HF9;P2HF10;P5HF1;P5HF2;P5HF3;P5HF4;P5HF5;P5HF6;P5HF7;P5HF8;P5HF9;P5HF10;P4PS5;P5PS1;P5PS2;P5PS3;P5PS4;P5PS5;P5PS6;P5PS7;P5PS8;P5PS9;P5PS10	Y	Y	N	N	Y	N	N	N	Y	Y	cytosol	None	0	1					No GPI-anchor found	0	targetI
U6JN02	Triosephosphate isomerase (EC 5.3.1.1)	250	27123	10	60.83	PS&HF	P1HF6;P2HF6;P5HF5;P5HF6;P5PS6	Y	Y	N	N	Y	N	N	N	N	Y	cytosol	None	0	1					No GPI-anchor found	0	targetI
W6UEQ6	Copper transport protein ATOX1 (Metal transport protein ATX1)	193	22005	2	15	HF	P5HF10	N	N	N	N	Y	N	N	N	N	N	cytosol	None	0	1					No GPI-anchor found	0	None
U6IUN6	Thioredoxin peroxidase (EC 1.11.1.24) (Peroxiredoxin) (Thioredoxin-dependent peroxide reductase) (Thioredoxin-dependent peroxiredoxin)	193	21406	12	92.5	PS&HF	P1PS7;P1HF4;P1HF5;P1HF6;P1HF7;P1HF8;P2HF4;P2HF5;P2HF6;P2HF7;P2HF8;P2HF9;P4HF7;P4HF8;P5HF1;P5HF2;P5HF3;P5HF4;P5HF5;P5HF6;P5HF7;P5HF8;P5HF9;P5HF10;P2PS4;P4PS4;P4PS5;P4PS7;P4PS8;P4PS9;P5PS1;P5PS2;P5PS3;P5PS4;P5PS5;P5PS6;P5PS7;P5PS8;P5PS9;P5PS10	Y	Y	N	Y	Y	Y	Y	N	Y	Y	cytosol	None	0	1					No GPI-anchor found	0	targetI
U6J0Q2	Elongation factor 1-beta	220	24505	5	33.67	HF	P5HF5;P5HF8	N	N	N	N	Y	N	N	N	N	N	cytosol	None	0	1					No GPI-anchor found	0	None
W6UQV8	Kinesin-like protein KIF13B	2022	223186	5	3.7	PS&HF	P2HF8;P5HF1;P5HF3;P5HF7;P5HF8;P5PS7;P5PS8	N	Y	N	N	Y	N	N	N	N	Y	cytosol	None	0	1					No GPI-anchor found	0	None
W6UWE9	Elongation factor 1-delta	250	27972	3	17.7	PS&HF	P2HF5;P5HF5;P5HF7;P5HF8;P5PS5	N	Y	N	N	Y	N	N	N	N	Y	cytosol	OTHER	0	1	1	0			No GPI-anchor found	0	None
W6VAB9	Pleckstriny domain-containing family A member	205	23133	2	14.27	HF	P5HF6	N	N	N	N	Y	N	N	N	N	N	cytosol	OTHER	0	1	1	0			No GPI-anchor found	0	None
U6JBH0	Ribonucleoside diphosphate reductase subunit (Ribonucleoside-diphosphate reductase small chain)	334	38580	5	21.38	HF	P2HF5;P2HF6	N	Y	N	N	N	N	N	N	N	N	cytosol	None	1	1					No GPI-anchor found	0	None	membrane or secreted
W6UA63	Small ribosomal subunit protein RACK1	330	36792	2	8.97	PS&HF	P5HF4;P5PS5	N	N	N	N	Y	N	N	N	N	Y	cytosol; mitochondrion	OTHER	0	1	1	0			No GPI-anchor found	0	None
W6UJP0	Nardilysin	343	38477	2	8.58	PS	P5PS1	N	N	N	N	N	N	N	N	N	Y	cytosol; mitochondrion	OTHER	0	1	1	0			No GPI-anchor found	0	None
W6UKZ8	Nardilysin	436	49552	8	26.64	PS&HF	P2HF1;P2HF3;P2HF4;P2HF6;P5HF1;P5HF2;P5HF3;P5HF4;P5HF5;P5HF6;P5PS1;P5PS2;P5PS3	N	Y	N	N	Y	N	N	N	N	Y	cytosol; mitochondrion	OTHER	0	1	1	0			No GPI-anchor found	0	None
W6UTL5	Aconitate hydratase, mitochondrial	715	77564	18	38.29	PS&HF	P5HF1;P5HF2;P5HF3;P5HF4;P5HF5;P5HF6;P5HF7;P5HF8;P5HF9;P4PS2;P4PS4;P5PS1;P5PS2;P5PS3;P5PS4;P5PS5;P5PS6;P5PS7;P5PS8;P5PS9	N	N	N	N	Y	N	N	N	Y	Y	cytosol; mitochondrion	None	0	1					No GPI-anchor found	0	None
W6UPS4	thioredoxin-disulfide reductase (EC 1.8.1.9)	635	70033	9	21.2	PS&HF	P2HF2;P2HF3;P5HF1;P5HF2;P5HF3;P5PS1;P5PS2;P5PS3;P5PS4	N	Y	N	N	Y	N	N	N	N	Y	cytosol; mitochondrion	None	0	1					No GPI-anchor found	0	None
W6U1C9	Thioredoxin peroxidase (EC 1.11.1.24) (Peroxiredoxin) (Thioredoxin-dependent peroxide reductase) (Thioredoxin-dependent peroxiredoxin)	273	30663	6	32.29	PS&HF	P2HF7;P2HF8;P5HF6;P5HF7;P5HF8;P5PS7;P5PS8	N	Y	N	N	Y	N	N	N	N	Y	cytosol; mitochondrion	None	0	1					No GPI-anchor found	0	None
U6JEN8	Glutaredoxin 3	210	23601	5	34.96	HF	P2HF6;P5HF6	N	Y	N	N	Y	N	N	N	N	N	cytosol; nucleus	OTHER	0	1	1	1e-6			No GPI-anchor found	0	None
W6UKH9	Ubiquitin hydrolase	717	80053	2	4.12	HF	P2HF5;P2HF10;P3HF9;P3HF10;P4HF1;P4HF2;P4HF8	N	Y	Y	Y	N	N	N	N	N	N	cytosol; nucleus	OTHER	0	1	1	0			No GPI-anchor found	0	targetII
W6U9X5	Heat shock protein	647	71258	3	6.95	PS&HF	P5HF1;P5HF3;P5PS1;P5PS3;P5PS4;P5PS9	N	N	N	N	Y	N	N	N	N	Y	cytosol; nucleus	None	0	1					No GPI-anchor found	0	None
W6UGX7	cAMP-dependent protein kinase (EC 2.7.11.11)	366	42232	2	7.81	HF	P5HF4	N	N	N	N	Y	N	N	N	N	N	cytosol; nucleus	None	0	1					No GPI-anchor found	0	None
W6ULA2	CS domain-containing protein	181	20402	3	24.26	PS&HF	P5HF5;P5HF7;P5PS7	N	N	N	N	Y	N	N	N	N	Y	cytosol; nucleus	None	0	1					No GPI-anchor found	0	None
W6UG07	non-specific serine/threonine protein kinase (EC 2.7.11.1)	488	56239	3	8.8	PS&HF	P4PS10;P5HF4;P5PS4	N	N	N	N	Y	N	N	N	Y	Y	cytosol; nucleus	None	0	1					No GPI-anchor found	0	None
W6UQD3	vesicle-fusing ATPase (EC 3.6.4.6)	632	70122	7	16.47	PS&HF	P2HF1;P5PS2;P4PS2;P4PS3;P4PS10	N	Y	N	N	N	N	N	N	Y	N	cytosol; nucleus	None	0	1					No GPI-anchor found	0	None
W6USR5	26S proteasome non-ATPase regulatory subunit 4 (26S proteasome regulatory subunit RPN10)	433	46585	2	7.08	HF	P3HF2	N	N	Y	N	N	N	N	N	N	N	cytosol; nucleus	None	0	1					No GPI-anchor found	0	None
W6UD45	26S proteasome non-ATPase regulatory subunit 13 (26S proteasome regulatory subunit RPN9) (26S proteasome regulatory subunit S11) (26S proteasome regulatory subunit p40.5)	377	43155	2	7.65	HF	P2HF4;P5HF4	N	Y	N	N	Y	N	N	N	N	N	cytosol; nucleus	None	0	1					No GPI-anchor found	0	None
W6UBZ8	Serine/threonine-protein phosphatase 2A regulatory subunit A alpha isoform	603	66938	2	4.93	HF	P5HF3	N	N	N	N	Y	N	N	N	N	N	cytosol; nucleus	OTHER	0	1	1	0			No GPI-anchor found	0	None
U6JKZ7	Large ribosomal subunit protein uL11 (60S ribosomal protein L12)	112	12218	3	40.51	HF	P5HF8	N	N	N	N	Y	N	N	N	N	N	cytosolic large ribosomal subunit	OTHER	0	1	1	0			No GPI-anchor found	0	None
W6UGL9	Large ribosomal subunit protein uL6 (60S ribosomal protein L9)	201	22260	3	22.24	PS	P5PS7	N	N	N	N	N	N	N	N	N	Y	cytosolic large ribosomal subunit	OTHER	0	1	1	0			No GPI-anchor found	0	None
U6J9R0	60S acidic ribosomal protein P0	323	35813	2	9.21	PS&HF	P5HF4;P5PS4	N	N	N	N	Y	N	N	N	N	Y	cytosolic large ribosomal subunit	None	0	1					No GPI-anchor found	0	None
U6J9P3	Large ribosomal subunit protein eL6 (60S ribosomal protein L6)	243	28330	2	11.65	PS	P5PS5	N	N	N	N	N	N	N	N	N	Y	cytosolic large ribosomal subunit	None	0	1					No GPI-anchor found	0	None
W6UYY1	Large ribosomal subunit protein P2 (60S acidic ribosomal protein P2)	169	18319	3	27.02	PS&HF	P5HF8;P5PS8	N	N	N	N	Y	N	N	N	N	Y	cytosolic large ribosomal subunit	None	0	1					No GPI-anchor found	0	None
W6UN38	Large ribosomal subunit protein uL14 (60S ribosomal protein L23)	140	14930	2	22.1	PS	P5PS8	N	N	N	N	N	N	N	N	N	N	cytosolic large ribosomal subunit	None	0	1					No GPI-anchor found	0	None
U6J239	Large ribosomal subunit protein eL30 (60S ribosomal protein L30)	128	13808	2	23.9	PS	P5PS8	N	N	N	N	N	N	N	N	N	Y	cytosolic large ribosomal subunit	None	0	1					No GPI-anchor found	0	None
U6JF89	Large ribosomal subunit protein P1 (60S acidic ribosomal protein P1)	121	12605	2	26.18	HF	P5HF8	N	N	N	N	Y	N	N	N	N	N	cytosolic large ribosomal subunit	None	0	1					No GPI-anchor found	0	None
U5TBX2	Small ribosomal subunit protein uS4 (40S ribosomal protein S9)	188	22026	4	29.96	PS	P5PS7	N	N	N	N	N	N	N	N	N	Y	cytosolic large ribosomal subunit	None	0	1					No GPI-anchor found	0	None
U6J165	40S ribosomal protein S10	154	17222	2	19.16	HF	P5HF8	N	N	N	N	Y	N	N	N	N	N	cytosolic large ribosomal subunit	None	0	1					No GPI-anchor found	0	None
U6JBR8	Small ribosomal subunit protein eS28 (40S ribosomal protein S28)	69	7700	2	42.86	HF	P5HF9	N	N	N	N	Y	N	N	N	N	N	cytosolic large ribosomal subunit	None	0	0					No GPI-anchor found	0	None
W6UKB3	Zinc finger DBF type	1254	136457	2	2.42	HF	P5HF2	N	N	N	N	Y	N	N	N	N	N	others	None	0	1					No GPI-anchor found	0	None
W6U648	Tegumental protein	99	11563	6	85.62	PS&HF	P1HF10;P2HF10;P4HF9;P5HF1;P5HF2;P5HF3;P5HF4;P5HF5;P5HF6;P5HF7;P5HF8;P5HF9;P5HF10;P1PS10;P4PS9;P5PS1;P5PS2;P5PS3;P5PS4;P5PS5;P5PS6;P5PS7;P5PS8;P5PS9;P5PS10	Y	Y	N	Y	Y	Y	N	N	Y	Y	dynein complex	OTHER	0	1	1	1e-5			No GPI-anchor found	0	targetII
U6JF49	Dynein light chain 1, cytoplasmic (Expressed protein)	103	12327	2	26.77	PS	P5PS9;P5PS10	N	N	N	N	N	N	N	N	N	Y	dynein complex	OTHER	0	0	1	0			No GPI-anchor found	0	None
W6U6B4	Tegument antigen	168	19863	2	16.61	HF	P5HF8	N	N	N	N	Y	N	N	N	N	N	dynein complex	OTHER	0	1	1	0			No GPI-anchor found	0	None
U6JFD4	Tegument antigen (Tegumental antigen)	177	20952	4	31.5	PS&HF	P5HF5;P5HF6;P5PS6	N	N	N	N	Y	N	N	N	N	Y	dynein complex	OTHER	0	1	1	0			No GPI-anchor found	0	None
W6UUJ4	Dynein light chain 1 cytoplasmic	249	28724	4	22.98	PS&HF	P5HF4;P5HF7;P5HF8;P5HF9;P5HF10;P4PS9;P5PS1;P5PS2;P5PS3;P5PS4;P5PS5;P5PS6;P5PS7;P5PS8;P5PS9;P5PS10	N	N	N	N	Y	N	N	N	Y	Y	dynein complex	OTHER	0	1	1	0			No GPI-anchor found	0	None
W6VC79	Uncharacterized protein	385	42858	5	19.25	PS&HF	P5HF10;P4PS9;P5PS2;P5PS3;P5PS4;P5PS5;P5PS7;P5PS8;P5PS9;P5PS10	N	N	N	N	Y	N	N	N	Y	Y	dynein complex	OTHER	0	1	1	8e-6			No GPI-anchor found	0	None
W6VBX7	Tegument antigen	415	47581	6	20.81	PS&HF	P5HF7;P5HF8;P5HF9;P4PS8;P4PS9;P5PS3;P5PS4;P5PS6;P5PS7;P5PS8;P5PS9;P5PS10	N	N	N	N	Y	N	N	N	Y	Y	dynein complex	OTHER	0	1	1	0			No GPI-anchor found	0	None
W6UX40	Dynein light chain type 1 2	709	78773	7	14.66	PS	P5PS1;P5PS2;P5PS3;P5PS4;P5PS5;P5PS6;P5PS7;P5PS8;P5PS9	N	N	N	N	N	N	N	N	N	Y	dynein complex	OTHER	0	1	1	1e-6			No GPI-anchor found	0	None
U6J1J8	Dynein light chain 1, cytoplasmic (Dynein light chain type 1 2)	99	11598	6	85.36	PS&HF	P5HF9;P5HF10;P4PS9;P5PS1;P5PS2;P5PS3;P5PS4;P5PS5;P5PS6;P5PS7;P5PS8;P5PS9;P5PS10	N	N	N	N	Y	N	N	N	Y	Y	dynein complex	None	1	1					No GPI-anchor found	0	None	membrane or secreted
W6UI72	AP-1 complex subunit gamma-1	921	105912	2	3.12	HF	P3HF2	N	N	Y	N	N	N	N	N	N	N	Endomembrane system	OTHER	0	1	0.999451	0.000547			No GPI-anchor found	0	None
U6JQ59	Lysosomal alpha-glucosidase	903	101503	23	37.39	PS&HF	P1HF1;P1HF2;P1HF3;P1HF4;P1HF5;P1HF6;P1HF7;P1HF8;P1HF9;P2HF1;P2HF2;P2HF3;P2HF4;P2HF5;P2HF6;P2HF7;P2HF8;P2HF9;P2HF10;P4HF3;P4HF8;P5HF1;P5HF2;P5HF3;P5HF4;P5HF5;P5HF6;P5HF7;P5HF8;P5HF9;P5HF10;P1PS1;P1PS2;P1PS3;P1PS4;P1PS5;P1PS6;P4PS2;P5PS1;P5PS2;P5PS3;P5PS4;P5PS5;P5PS6;P5PS7;P5PS8;P5PS9;P5PS10	Y	Y	N	Y	Y	Y	N	N	Y	Y	Endomembrane system	None	0	1					No GPI-anchor found	0	targetII
W6UWD5	Putative vitellogenin receptor	649	71045	2	4.64	PS	P1PS7	N	N	N	N	N	Y	N	N	N	N	Endomembrane system	OTHER	0	1	1	2e-6			No GPI-anchor found	0	None
U6J6U1	Ras protein Rab 2A (Ras-related protein Rab-2A)	212	23436	3	21.12	PS&HF	P5HF6;P5HF7;P5HF8;P5PS6;P5PS7;P5PS9;P5PS10	N	N	N	N	Y	N	N	N	N	N	Endomembrane system	None	0	1					No GPI-anchor found	0	None
U6J010	Cytochrome B5	300	33706	2	9.79	HF	P2HF6	N	Y	N	N	N	N	N	N	N	N	Endomembrane system	None	0	1					No GPI-anchor found	0	None
W6U387	Niemann-Pick C1 protein	1795	197796	3	2.5	PS&HF	P2HF6;P5PS1	N	Y	N	N	N	N	N	N	N	Y	Endomembrane system	None	14	8					No GPI-anchor found	0	None	membrane or secreted
W6U370	Phospholipid-transporting ATPase (EC 7.6.2.1)	1216	136150	3	3.64	PS&HF	P5HF1;P5PS1	N	N	N	N	Y	N	N	N	N	Y	Endomembrane system	None	10	5					No GPI-anchor found	0	None	membrane or secreted
U6J034	Syntaxin (Syntaxin; Syntaxin 1a; Syntaxin; Syntaxin 1a)	290	32923	2	10.02	PS&HF	P5HF9;P5PS1;P5PS5;P5PS8;P5PS9	N	N	N	N	Y	N	N	N	N	Y	Endomembrane system	None	1	1					No GPI-anchor found	0	None	membrane or secreted
W6UDG4	AP-2 complex subunit beta	1009	111197	2	2.97	PS	P4PS10	N	N	N	N	N	N	N	N	Y	N	Endomembrane system	OTHER	0	1	0.999825	0.000227			No GPI-anchor found	0	None
U6JMB7	Transmembrane emp24 domain containing protein (Transmembrane emp24 domain-containing protein 2)	199	22647	2	14.57	PS	P5PS8	N	N	N	N	N	N	N	N	N	Y	Endomembrane system	None	2	1					No GPI-anchor found	0	None	membrane or secreted
U6JJD6	Heat shock cognate protein (Heat shock protein 70)	615	68737	2	4.8	PS&HF	P3HF1;P3HF2;P1PS1;P2PS10;P3PS2;P3PS1	N	N	Y	N	N	Y	N	Y	N	N	Endoplasmic reticulum membrane	OTHER	0	1	1	0			No GPI-anchor found	0	None
W6UL66	Protein disulfide-isomerase (EC 5.3.4.1)	714	81285	8	16.24	PS&HF	P1HF3;P1HF4;P1HF6;P2HF3;P2HF4;P2HF5;P2HF6;P2HF7;P2HF8;P3HF3;P3HF4;P3HF5;P3HF6;P5HF3;P5HF5;P5HF8;P5PS2;P5PS3;P5PS4;P5PS5;P5PS8	Y	Y	Y	N	Y	N	N	N	N	Y	Endoplasmic reticulum membrane	None	0	1					No GPI-anchor found	0	targetII
W6UK50	Endoplasmic reticulum chaperone BIP (EC 3.6.4.10) (78 kDa glucose-regulated protein homolog) (Binding-immunoglobulin protein homolog) (Endoplasmic reticulum chaperone BiP)	651	71843	4	9.19	PS	P5PS2;P5PS3;P5PS4;P5PS8;P5PS9	N	N	N	N	N	N	N	N	N	Y	Endoplasmic reticulum membrane	None	0	1					No GPI-anchor found	0	None
W6U744	Protein disulfide-isomerase (EC 5.3.4.1)	483	55168	10	29.91	PS&HF	P1HF3;P1HF4;P1HF6;P2HF3;P2HF4;P2HF6;P2HF7;P2HF8;P2HF9;P3HF4;P5HF3;P5PS3;P5PS5;P5PS8	Y	Y	Y	N	Y	N	N	N	N	Y	Endoplasmic reticulum membrane	None	0	1					No GPI-anchor found	0	targetI
W6VBX3	protein disulfide-isomerase (EC 5.3.4.1)	450	49977	4	13.21	PS&HF	P1HF9;P2HF3;P2HF9;P5PS3	Y	Y	N	N	N	N	N	N	N	Y	Endoplasmic reticulum membrane	None	0	1					No GPI-anchor found	0	None
A5YTY7	Calreticulin	395	45339	10	36.39	PS&HF	P2HF3;P2HF6;P4HF3;P5HF1;P5HF3;P5HF5;P5PS3;P4PS3;P4PS10	N	Y	N	Y	Y	N	N	N	Y	Y	Endoplasmic reticulum membrane	None	0	1					No GPI-anchor found	0	targetI
W6UDK3	Reticulocalbin-3	235	27869	2	11.84	HF	P2HF5	N	Y	N	N	N	N	N	N	N	N	Endoplasmic reticulum membrane	None	0	1					No GPI-anchor found	0	None
W6U707	Endoplasmic reticulum resident protein 44	442	49744	2	6.63	HF	P1HF4;P2HF4;P2HF5;P3HF4	Y	Y	Y	N	N	N	N	N	N	N	Endoplasmic reticulum membrane	SP	0	1	0.001573	0.998387	20-21	0.9559	No GPI-anchor found	0	targetII	membrane or secreted
W6UHC6	Reticulon-like protein	216	25113	2	13.14	PS	P5PS1;P5PS7;P5PS9;P5PS10	N	N	N	N	N	N	N	N	N	Y	Endoplasmic reticulum membrane	OTHER	1	1	0.999835	0.000163			No GPI-anchor found	0	None	membrane or secreted
W6U5T3	B-cell receptor-associated protein	1053	118394	3	4.18	PS&HF	P5HF1;P5HF5;P5HF7;P5HF8;P5PS1;P5PS2;P5PS6;P5PS7;P5PS8;P5PS9	N	N	N	N	Y	N	N	N	N	Y	Endoplasmic reticulum membrane	None	6	4					No GPI-anchor found	0	None	membrane or secreted
U6IZM6	Endoplasmic reticulum metallopeptidase	1011	113292	2	2.91	PS	P5PS1	N	N	N	N	N	N	N	N	N	Y	Endoplasmic reticulum membrane	None	8	5					No GPI-anchor found	0	None	membrane or secreted
U6J1P9	Lipase maturation factor	621	69925	4	9.44	PS	P5PS1;P5PS2;P5PS8	N	N	N	N	N	N	N	N	N	Y	Endoplasmic reticulum membrane	None	8	4					No GPI-anchor found	0	None	membrane or secreted
W6V1X1	Protein transport protein Sec61 subunit alpha-like protein	1005	111323	10	14.82	HF	P2HF6;P5HF6	N	Y	N	N	Y	N	N	N	N	N	Endoplasmic reticulum membrane	OTHER	9	5	1	0			No GPI-anchor found	0	None	membrane or secreted
W6UGU4	DnaJ subfamily B member	727	82339	3	6.01	HF	P5HF4	N	N	N	N	Y	N	N	N	N	N	Endoplasmic reticulum membrane	OTHER	1	1	1	0			No GPI-anchor found	0	None	membrane or secreted
W6UBD4	Calnexin	571	63442	4	10.4	PS	P5PS2;P5PS3;P5PS4;P5PS5;P5PS8	N	N	N	N	N	N	N	N	N	Y	Endoplasmic reticulum membrane	None	1	1					No GPI-anchor found	0	None	membrane or secreted
W6UJ93	Dolichyl-diphosphooligosaccharide--protein glycosyltransferase 48 kDa subunit (Oligosaccharyl transferase 48 kDa subunit)	429	48961	2	6.74	PS	P5PS3	N	N	N	N	N	N	N	N	N	Y	Endoplasmic reticulum membrane	None	1	1					No GPI-anchor found	0	None	membrane or secreted
W6UZX6	Malectin	290	32271	2	10.23	HF	P2HF6	N	Y	N	N	N	N	N	N	N	N	Endoplasmic reticulum membrane	None	1	1					GPI-anchor	1	None	membrane or secreted
W6UUQ4	Dolichyl-diphosphooligosaccharide--protein glycosyltransferase subunit 1	1031	114988	2	2.87	PS&HF	P3HF2;P1PS3	N	N	Y	N	N	Y	N	N	N	N	Endoplasmic reticulum membrane	None	11	6					No GPI-anchor found	0	None	membrane or secreted
U6JDM7	Signal peptidase complex catalytic subunit SEC11 (EC 3.4.21.89)	184	20676	2	15.96	PS	P5PS7	N	N	N	N	N	N	N	N	N	Y	Endoplasmic reticulum membrane	None	1	1					No GPI-anchor found	0	None	membrane or secreted
W6UBC1	Estradiol 17-beta-dehydrogenase	312	34730	3	14.25	PS	P5PS1;P5PS5	N	N	N	N	N	N	N	N	N	Y	Endoplasmic reticulum	OTHER	1	1	1	0			No GPI-anchor found	0	None	membrane or secreted
W6V785	Estradiol 17-beta-dehydrogenase	392	44129	3	11.22	PS	P5PS1;P5PS4;P5PS5;P5PS9	N	N	N	N	N	N	N	N	N	Y	Endoplasmic reticulum	OTHER	1	1	0.999197	0.000836			No GPI-anchor found	0	None	membrane or secreted
W6URV6	DnaJ subfamily C member protein	1170	131367	3	3.77	HF	P1HF3;P1HF4;P2HF4;P4HF3;P5HF4	Y	Y	N	Y	Y	N	N	N	N	N	Endoplasmic reticulum	OTHER	0	1	1	0			No GPI-anchor found	0	targetII
W6UHV3	Glucosidase II subunit alpha	1035	118743	15	20.84	PS&HF	P1HF3;P1HF4;P1HF5;P1HF6;P2HF1;P2HF2;P2HF3;P2HF4;P2HF5;P2HF6;P2HF7;P2HF8;P2HF9;P3PS2	Y	Y	N	N	N	N	N	Y	N	N	Endoplasmic reticulum	None	0	1					No GPI-anchor found	0	None
W6UAC9	long-chain-fatty-acid--CoA ligase (EC 6.2.1.3)	854	95532	2	3.45	PS	P5PS2	N	N	N	N	N	N	N	N	N	Y	Endoplasmic reticulum	None	1	1					No GPI-anchor found	0	None	membrane or secreted
W6UM77	Translocon-associated protein subunit beta	194	21900	2	15.07	PS	P5PS7	N	N	N	N	N	N	N	N	N	Y	Endoplasmic reticulum	SP	2	2	0.000249	0.999729	31-32	0.9694	No GPI-anchor found	0	None	membrane or secreted
W6USB7	long-chain-fatty-acid--CoA ligase (EC 6.2.1.3)	380	42340	2	7.79	PS	P5PS1;P5PS2;P5PS3	N	N	N	N	N	N	N	N	N	Y	Endoplasmic reticulum	OTHER	0	1	1	0			No GPI-anchor found	0	None
W6VBG6	long-chain-fatty-acid--CoA ligase (EC 6.2.1.3)	431	47285	3	10.47	PS	P5PS2	N	N	N	N	N	N	N	N	N	Y	Endoplasmic reticulum	OTHER	0	1	1	0			No GPI-anchor found	0	None
W6UW24	long-chain-fatty-acid--CoA ligase (EC 6.2.1.3)	711	79259	6	12.49	PS	P5PS1;P5PS2	N	N	N	N	N	N	N	N	N	Y	Endoplasmic reticulum	OTHER	1	1	1	0			No GPI-anchor found	0	None	membrane or secreted
W6UTA0	long-chain-fatty-acid--CoA ligase (EC 6.2.1.3)	756	84227	11	21.55	PS	P5PS1;P5PS2;P5PS3;P5PS4;P5PS6;P5PS10	N	N	N	N	N	N	N	N	N	Y	Endoplasmic reticulum	None	0	1					No GPI-anchor found	0	None
W6VC02	Programmed cell death 6-interacting protein	602	67015	3	7.39	PS&HF	P5HF3;P5HF4;P5PS1;P5PS2;P5PS3;P5PS4	N	N	N	N	Y	N	N	N	N	Y	endosome	OTHER	0	1	1	1e-6			No GPI-anchor found	0	None
W6US13	vesicle-fusing ATPase (EC 3.6.4.6)	956	108548	2	3.04	PS&HF	P5HF3;P5PS3	N	N	N	N	Y	N	N	N	N	Y	endosome	None	0	1					No GPI-anchor found	0	None
U6ITH9	Folate receptor beta	252	28767	3	17.21	HF	P1HF5;P2HF5;P4HF4;P4HF5	Y	Y	N	Y	N	N	N	N	N	N	others	None	0	1					No GPI-anchor found	0	targetII
W6UZW5	Nucleobindin-1	922	105492	2	3.13	HF	P2HF3	N	Y	N	N	N	N	N	N	N	N	extracellular space	OTHER	0	1	1	0			No GPI-anchor found	0	None	membrane or secreted
W6U454	GLIPR1-like protein	230	26679	12	74.22	PS&HF	P2HF6;P5HF1;P5HF2;P5HF3;P5HF4;P5HF5;P5HF6;P5HF7;P5HF8;P5HF9;P5HF10;P4PS1;P4PS2;P4PS3;P4PS4;P4PS5;P4PS6;P4PS7;P4PS8;P4PS9;P5PS1;P5PS2;P5PS3;P5PS4;P5PS5;P5PS6;P5PS7;P5PS8;P5PS9;P5PS10	N	Y	N	N	Y	N	N	N	Y	Y	extracellular space	SP	0	1	0.000257	0.999726	24-25	0.9636	No GPI-anchor found	0	None	membrane or secreted
W6UHA5	Peptidase inhibitor	245	26829	7	43.05	PS&HF	P5HF3;P5HF4;P5PS2;P5PS3;P5PS4;P5PS7	N	N	N	N	Y	N	N	N	N	Y	extracellular space	SP	0	1	0.00029	0.999698	18-19	0.8998	GPI-anchor	1	None	membrane or secreted
U6JKM7	Acetylcholinesterase	656	74921	4	8.81	HF	P2HF2;P2HF3;P2HF4;P2HF6	N	Y	N	N	N	N	N	N	N	N	extracellular space	None	0	1					No GPI-anchor found	0	None	membrane or secreted
W6ULY3	Uncharacterized protein	160	18022	3	27.47	HF	P2HF8;P2HF9	N	Y	N	N	N	N	N	N	N	N	extracellular space	SP	0	1	0.000247	0.999739	21-22	0.98	No GPI-anchor found	0	None	membrane or secreted
W6UEG6	Kunitz-type proteinase inhibitor 5 II	239	25622	2	12.88	HF	P2HF1	N	Y	N	N	N	N	N	N	N	N	extracellular space	OTHER	1	1	0.999973	0.000101			No GPI-anchor found	0	None	membrane or secreted
W6UTH4	Kunitz-like protease inhibitor	242	27250	2	12.11	HF	P5HF3	N	N	N	N	Y	N	N	N	N	N	extracellular space	OTHER	0	1	1	0			No GPI-anchor found	0	None	membrane or secreted
W6V6R7	Serine protease inhibitor	367	40231	16	65.62	PS&HF	P1HF4;P1HF5;P2HF4;P2HF5;P4HF4;P5HF1;P5HF3;P5HF4;P5HF5;P5HF6;P5HF7;P5HF8;P5HF10;P5PS1;P5PS2;P5PS3;P5PS4;P5PS5;P5PS6;P5PS7;P5PS8;P5PS9;P5PS10	Y	Y	N	Y	Y	N	N	N	N	Y	extracellular space	OTHER	0	1	1	7e-6			No GPI-anchor found	0	targetIII	membrane or secreted
W6VA91	Serine protease inhibitor	393	44459	12	44.54	PS&HF	P1HF3;P1HF4;P1HF6;P1HF7;P1HF8;P1HF9;P2HF3;P2HF4;P2HF5;P2HF6;P2HF7;P2HF8;P2HF9;P3HF4;P3HF7;P3HF9;P4HF3;P4HF4;P4HF5;P4HF6;P4HF7;P4HF8;P4HF9;P5HF1;P5HF3;P5HF4;P5HF5;P5HF6;P5HF7;P5HF8;P1PS4;P2PS3;P3PS4;P4PS3;P4PS4;P5PS3;P5PS4;P5PS7	Y	Y	Y	Y	Y	Y	Y	Y	Y	Y	extracellular space	OTHER	0	1	1	1.2e-5			No GPI-anchor found	0	targetIII	membrane or secreted
W6UFA9	Follistatin-A	459	52095	2	6.33	HF	P2HF3	N	Y	N	N	N	N	N	N	N	N	extracellular space	OTHER	0	1	0.999646	0.000362			No GPI-anchor found	0	None	membrane or secreted
W6U7P0	Serine-type protease inhibitor	539	61611	2	5.36	HF	P5HF5;P5HF6;P5HF9	N	N	N	N	Y	N	N	N	N	N	extracellular space	OTHER	0	1	0.911065	0.088946			No GPI-anchor found	0	None	membrane or secreted
W6U649	Desert hedgehog protein	608	68307	3	7.25	PS&HF	P1HF9;P2HF9;P5HF7;P5HF8;P5HF9;P1PS8	Y	Y	N	N	Y	Y	N	N	N	N	extracellular space	OTHER	0	1	1	1e-6			No GPI-anchor found	0	targetII	membrane or secreted
W6UPW0	Serine-type protease inhibitor	878	97358	2	3.39	HF	P2HF1;P2HF3;P2HF6	N	Y	N	N	N	N	N	N	N	N	extracellular space	OTHER	0	1	1	2e-6			No GPI-anchor found	0	None	membrane or secreted
W6UFP8	Transforming growth factor-beta-induced protein ig-h3	881	99320	19	31.56	PS&HF	P1HF1;P1HF3;P1HF4;P4HF2;P4HF3;P4HF4;P4HF5;P4HF6;P4HF7;P4HF8;P4HF9;P5HF1;P5HF2;P5HF3;P5HF4;P5HF5;P5HF7;P5HF9;P5HF10;P5PS2;P5PS3;P5PS4;P5PS5;P5PS6;P5PS7;P5PS8;P5PS9;P5PS10	Y	N	N	Y	Y	N	N	N	N	Y	extracellular space	SP	0	1	0.000287	0.99969	18-19	0.9808	No GPI-anchor found	0	targetII	membrane or secreted
W6ULF1	Collagen alpha-1(XXVII) chain	1305	126790	12	15.62	PS	P5PS1;P5PS2;P5PS3;P5PS4;P5PS5;P5PS6;P5PS7;P5PS8	N	N	N	N	N	N	N	N	N	Y	extracellular space	OTHER	0	1	1	1e-6			No GPI-anchor found	0	None	membrane or secreted
W6UPK2	Murinoglobulin-2	1454	160995	7	7.17	PS&HF	P1PS7;P1HF1;P1HF2;P1HF3;P1HF4;P1HF5;P1HF6;P1HF7;P1HF8;P1HF9;P2HF1;P2HF2;P2HF3;P2HF4;P2HF5;P2HF6;P2HF7;P2HF8;P2HF9;P2HF10;P3HF1;P3HF2;P3HF3;P3HF4;P3HF5;P3HF6;P3HF7;P3HF8;P3HF9;P4HF1;P4HF2;P4HF3;P4HF4;P4HF5;P4HF6;P4HF7;P4HF8;P4HF9;P5HF1;P5HF2;P5HF3;P5HF4;P5HF5;P5HF8;P1PS1;P1PS2;P1PS3;P1PS4;P1PS5;P1PS6;P1PS8;P1PS9;P2PS1;P2PS2;P2PS10;P3PS2;P3PS3;P3PS1;P4PS1;P4PS2;P5PS1;P5PS2;P5PS5	Y	Y	Y	Y	Y	Y	Y	Y	Y	Y	extracellular space	SP	0	1	0.000344	0.999631	22-23	0.9517	No GPI-anchor found	0	targetII	membrane or secreted
W6UEK0	Putative kazal-type serine protease inhibitor domain protein	1680	184738	7	6.25	PS&HF	P1HF3;P1HF6;P2HF6;P2HF8;P2HF10;P4HF5;P1PS6;P1PS9	Y	Y	N	Y	N	Y	N	N	N	N	extracellular space	None	0	1					No GPI-anchor found	0	targetII	membrane or secreted
W6UX93	Metalloendopeptidase (EC 3.4.24.-)	1370	154652	18	19.2	HF	P1HF1;P1HF5;P2HF1;P2HF2;P2HF3;P2HF4;P2HF5;P2HF6;P2HF7;P2HF8	Y	Y	N	N	N	N	N	N	N	N	extracellular space	None	0	1					No GPI-anchor found	0	None	membrane or secreted
W6U017	Puromycin-sensitive aminopeptidase	704	79719	2	4.14	HF	P2HF1	N	Y	N	N	N	N	N	N	N	N	extracellular space	None	0	1					No GPI-anchor found	0	None	membrane or secreted
U6IVN7	Gynecophoral canal protein (Transforming growth factor-beta-induced protein ig-h3)	668	73487	14	31.43	PS&HF	P1HF1;P1HF3;P1HF4;P1HF6;P4HF2;P4HF3;P4HF4;P4HF5;P4HF8;P5HF1;P5HF2;P5HF3;P5HF4;P5HF5;P5HF6;P5HF7;P1PS4;P5PS2;P5PS3;P5PS4;P5PS5;P5PS6;P5PS7	Y	N	N	Y	Y	Y	N	N	N	Y	extracellular space	None	0	1					No GPI-anchor found	0	targetII	membrane or secreted
U6IXU7	Estrogen regulated protein EP45 (Serpin B9)	451	50365	7	22.93	PS&HF	P5HF5;P5HF6;P5HF7;P5HF8;P5HF9;P5HF10;P5PS1;P5PS2;P5PS3;P5PS4;P5PS5;P5PS6;P5PS7;P5PS8;P5PS9;P5PS10	N	N	N	N	Y	N	N	N	N	Y	extracellular space	None	0	1					No GPI-anchor found	0	None	membrane or secreted
W6U8R6	Carboxypeptidase A2	431	49279	2	6.7	HF	P1HF5;P2HF5;P5HF4;P5HF8	Y	Y	N	N	Y	N	N	N	N	N	extracellular space	None	1	1					No GPI-anchor found	0	targetII	membrane or secreted
U6IWA4	Proteinase inhibitor I25 cystatin	274	30819	12	64.25	PS&HF	P1PS7;P1HF5;P1HF6;P1HF7;P1HF8;P1HF9;P2HF5;P2HF6;P2HF7;P2HF8;P2HF9;P2HF10;P3HF6;P3HF8;P4HF1;P4HF3;P4HF4;P4HF5;P4HF6;P4HF7;P4HF8;P4HF9;P5HF1;P5HF2;P5HF3;P5HF4;P5HF5;P5HF6;P5HF7;P5HF8;P5HF9;P5HF10;P1PS5;P1PS6;P4PS5;P4PS6;P4PS7;P4PS8;P4PS9;P5PS4;P5PS5;P5PS6;P5PS7;P5PS8;P5PS9	Y	Y	Y	Y	Y	Y	N	N	Y	Y	extracellular space	None	0	1					No GPI-anchor found	0	targetIII	membrane or secreted
W6UEH2	Lysyl oxidase	512	57835	3	8.56	PS&HF	P1HF3;P4HF3;P5PS3	Y	N	N	Y	N	N	N	N	N	Y	extracellular space	SP	0	1	0.000235	0.999784	21-22	0.9559	No GPI-anchor found	0	None	membrane or secreted
W6UGL0	Acetylcholinesterase	704	78736	3	6.29	PS	P5PS2;P5PS3;P5PS4	N	N	N	N	N	N	N	N	N	Y	extracellular space	SP	1	1	0.063604	0.936344	31-32	0.8855	No GPI-anchor found	0	None	membrane or secreted
W6UN31	DEP domain-containing protein 5	2039	223913	2	1.47	HF	P2HF3	N	Y	N	N	N	N	N	N	N	N	others	None	1	1					No GPI-anchor found	0	None	membrane or secreted
W6UIA6	Dymeclin	1092	121255	2	2.72	HF	P2HF2	N	Y	N	N	N	N	N	N	N	N	Golgi apparatus	None	0	1					No GPI-anchor found	0	None
W6UMI8	heparosan-N-sulfate-glucuronate 5-epimerase (EC 5.1.3.17)	1038	116373	5	7.09	HF	P2HF2;P2HF4;P2HF5;P2HF6	N	Y	N	N	N	N	N	N	N	N	Golgi apparatus	None	1	1					No GPI-anchor found	0	None	membrane or secreted
W6US05	Conserved oligomeric Golgi complex subunit 8 (Component of oligomeric Golgi complex 8)	2293	249958	6	3.96	HF	P1HF4;P1HF5;P1HF6;P2HF4;P2HF5;P2HF6;P4HF5;P4HF8;P5HF4;P5HF5	Y	Y	N	Y	Y	N	N	N	N	N	Golgi apparatus	None	1	1					No GPI-anchor found	0	targetII	membrane or secreted
W6U2D4	[heparan sulfate]-glucosamine N-sulfotransferase (EC 2.8.2.8)	910	104330	8	12.65	HF	P2HF1;P2HF2;P2HF3;P2HF5;P2HF6	N	Y	N	N	N	N	N	N	N	N	Golgi apparatus	None	0	1					No GPI-anchor found	0	None
U6J7B0	alpha-1,2-Mannosidase (EC 3.2.1.-)	596	67604	10	24.41	HF	P1HF3;P1HF6;P2HF3;P2HF4;P2HF5;P2HF6;P3HF3;P5HF3	Y	Y	Y	N	Y	N	N	N	N	N	Golgi apparatus	None	1	1					No GPI-anchor found	0	targetI	membrane or secreted
W6UTZ8	Polypeptide N-acetylgalactosaminyltransferase (EC 2.4.1.-) (Protein-UDP acetylgalactosaminyltransferase)	576	66246	2	4.98	PS	P5PS2	N	N	N	N	N	N	N	N	N	Y	Golgi apparatus	None	1	1					No GPI-anchor found	0	None	membrane or secreted
W6V1Q8	Alpha-1,6-mannosyl-glycoprotein 2-beta-N-acetylglucosaminyltransferase (EC 2.4.1.143) (Beta-1,2-N-acetylglucosaminyltransferase II) (GlcNAc-T II) (Mannoside acetylglucosaminyltransferase 2) (N-glycosyl-oligosaccharide-glycoprotein N-acetylglucosaminyltransferase II)	497	57214	4	11.54	HF	P2HF3;P2HF4	N	Y	N	N	N	N	N	N	N	N	Golgi apparatus	None	1	1					No GPI-anchor found	0	None	membrane or secreted
W6VCC9	Protein CASP	659	75164	2	4.39	PS	P4PS10	N	N	N	N	N	N	N	N	Y	N	Golgi apparatus	None	1	1					No GPI-anchor found	0	None	membrane or secreted
W6UFG1	ADP-ribosylation factor	182	20738	4	31.83	PS&HF	P4HF1;P5HF8;P5PS8;P5PS9	N	N	N	N	Y	N	N	N	N	Y	Golgi apparatus	None	0	1					No GPI-anchor found	0	None
U6JEY5	ADP-ribosylation factor	180	20386	4	32.38	PS&HF	P5HF8;P5PS7;P5PS8;P5PS9	N	N	N	N	Y	N	N	N	N	Y	Golgi apparatus	None	0	1					No GPI-anchor found	0	None
W6U7B9	mannosyl-oligosaccharide 1,3-1,6-alpha-mannosidase (EC 3.2.1.114) (Mannosyl-oligosaccharide 1,3-1,6-alpha-mannosidase)	1138	127942	2	2.58	HF	P1HF2;P1HF3;P2HF1;P2HF4;P2HF6	Y	Y	N	N	N	N	N	N	N	N	Golgi apparatus	None	1	1					No GPI-anchor found	0	None	membrane or secreted
W6UJJ6	Annexin	359	39330	13	54.54	PS&HF	P2HF5;P5HF1;P5HF4;P5HF8;P5PS1;P5PS2;P5PS3;P5PS4;P5PS5;P5PS6;P5PS7;P5PS8;P5PS9;P5PS10	N	Y	N	N	Y	N	N	N	N	Y	Secreted	None	0	1					No GPI-anchor found	0	None	membrane or secreted
W6UDJ5	Annexin	344	38768	16	68.1	PS&HF	P5HF4;P4PS5;P5PS1;P5PS3;P5PS4;P5PS5;P5PS6;P5PS7;P5PS8;P5PS9;P5PS10	N	N	N	N	Y	N	N	N	Y	Y	Secreted	None	0	1					No GPI-anchor found	0	None	membrane or secreted
W6ULQ6	Annexin	310	34779	15	71.16	PS&HF	P2HF5;P5HF4;P5HF5;P5HF6;P5HF7;P5HF8;P5HF9;P2PS4;P4PS5;P5PS1;P5PS2;P5PS3;P5PS4;P5PS5;P5PS6;P5PS7;P5PS8;P5PS9;P5PS10	N	Y	N	N	Y	N	Y	N	Y	Y	Secreted	None	0	1					No GPI-anchor found	0	targetI	membrane or secreted
W6UQ91	Annexin	345	38585	7	29.93	PS	P5PS1;P5PS4;P5PS5;P5PS8	N	N	N	N	N	N	N	N	N	Y	Secreted	None	0	1					No GPI-anchor found	0	None	membrane or secreted
W6USW1	Annexin	418	46494	16	56.78	PS&HF	P1HF4;P1HF5;P5HF1;P5HF3;P5HF4;P5HF5;P5HF6;P5HF7;P5HF8;P5HF9;P5HF10;P4PS4;P5PS1;P5PS2;P5PS3;P5PS4;P5PS5;P5PS6;P5PS7;P5PS8;P5PS9;P5PS10	Y	N	N	N	Y	N	N	N	Y	Y	Secreted	None	0	1					No GPI-anchor found	0	None	membrane or secreted
W6U990	Laminin subunit beta-2	252	28232	5	29.22	HF	P1HF1;P1HF2;P1HF3;P1HF4;P1HF5;P2HF1;P2HF2;P2HF3;P2HF4;P2HF5;P2HF7	Y	Y	N	N	N	N	N	N	N	N	others	SP	0	1	0.000211	0.999776	24-25	0.979	No GPI-anchor found	0	None
W6UWP2	Ribosomal protein	220	25205	2	13.09	PS	P4PS10	N	N	N	N	N	N	N	N	Y	N	others	OTHER	0	1	1	0			No GPI-anchor found	0	None
W6ULR0	Ras-related protein Rab-7a	350	39877	8	33.1	PS&HF	P5HF7;P5PS1;P5PS6;P5PS7;P5PS10	N	N	N	N	Y	N	N	N	N	Y	others	OTHER	0	1	1	0			No GPI-anchor found	0	None
U6JBL1	H(+)-transporting two-sector ATPase (EC 7.1.2.2)	621	68965	2	4.79	PS&HF	P5HF1;P5HF3;P5HF9;P4PS10	N	N	N	N	Y	N	N	N	Y	N	lysosome	None	0	1					No GPI-anchor found	0	None
W6UJ90	Lysosomal alpha-mannosidase	450	51871	8	25.45	PS&HF	P1PS7;P1HF1;P1HF2;P1HF3;P1HF4;P1HF5;P1HF6;P2HF1;P2HF2;P2HF3;P2HF4;P2HF5;P2HF6;P2HF7;P2HF8;P2HF9;P3HF3;P3HF4;P3HF5;P3HF6;P5HF1;P5HF2;P5HF3;P5HF4;P5HF5;P5HF7;P5HF8;P5HF10;P1PS1;P1PS2;P1PS3;P1PS4;P1PS5;P1PS6;P2PS1;P2PS2;P2PS3;P2PS4;P2PS7	Y	Y	Y	N	Y	Y	Y	N	N	N	lysosome	OTHER	1	1	0.541162	0.458844			No GPI-anchor found	0	targetI	membrane or secreted
W6UK78	Lysosomal alpha-mannosidase	641	72000	27	61.88	PS&HF	P1PS7;P1HF1;P1HF2;P1HF3;P1HF4;P1HF5;P1HF6;P1HF7;P1HF8;P2HF1;P2HF2;P2HF3;P2HF4;P2HF5;P2HF6;P2HF7;P2HF8;P2HF9;P2HF10;P3HF4;P3HF5;P3HF6;P3HF7;P4HF3;P4HF4;P4HF5;P4HF6;P5HF1;P5HF2;P5HF3;P5HF4;P5HF5;P5HF8;P1PS2;P1PS3;P1PS4;P1PS5;P1PS6;P2PS1;P2PS2;P2PS3;P2PS4;P2PS5;P2PS6;P3PS6;P5PS2	Y	Y	Y	Y	Y	Y	Y	Y	N	Y	lysosome	OTHER	0	1	1	0			No GPI-anchor found	0	targetIII
U6J2X5	alpha-L-fucosidase (EC 3.2.1.51)	468	53773	7	21.48	HF	P2HF3;P2HF4;P5HF4	N	Y	N	N	Y	N	N	N	N	N	lysosome	None	0	1					No GPI-anchor found	0	None
W6UQB6	Palmitoyl-protein thioesterase 1 (EC 3.1.2.22) (Palmitoyl-protein hydrolase 1)	310	35045	7	32.96	PS&HF	P1HF5;P1HF6;P2HF1;P2HF2;P2HF3;P2HF4;P2HF5;P2HF6;P2HF7;P2HF8;P2HF9;P2HF10;P4HF5;P5HF5;P5HF6;P5HF7;P5HF8;P5PS5	Y	Y	N	Y	Y	N	N	N	N	Y	lysosome	None	0	1					No GPI-anchor found	0	targetI
W6UZZ5	ADP-ribosylation factor-like protein 8B	191	21443	2	15.39	PS&HF	P5HF7;P5PS7;P5PS8	N	N	N	N	Y	N	N	N	N	Y	lysosome	None	0	1					No GPI-anchor found	0	None
W6U9E9	Alpha-galactosidase (EC 3.2.1.-)	455	50803	10	32.48	PS&HF	P1HF2;P1HF3;P1HF4;P1HF6;P2HF1;P2HF3;P2HF4;P2HF5;P2HF6;P2HF7;P2HF8;P2HF9;P5HF1;P5HF2;P5HF3;P5HF4;P5HF5;P5HF6;P5HF7;P5HF8;P5HF9;P1PS4;P5PS1;P5PS3;P5PS4;P5PS6;P5PS8	Y	Y	N	N	Y	Y	N	N	N	Y	lysosome	None	1	1					No GPI-anchor found	0	targetII	membrane or secreted
W6USD5	Beta-hexosaminidase (EC 3.2.1.52)	504	57584	10	28.65	PS&HF	P1HF1;P1HF2;P1HF3;P1HF4;P1HF5;P1HF6;P1HF7;P2HF1;P2HF2;P2HF3;P2HF4;P2HF5;P2HF6;P2HF7;P2HF8;P2HF9;P5HF4;P5HF5;P1PS3;P1PS6	Y	Y	N	N	Y	Y	N	N	N	N	lysosome	None	1	1					No GPI-anchor found	0	targetII	membrane or secreted
W6UDY0	Uncharacterized protein	86	9852	2	33.5	HF	P2HF2	N	Y	N	N	N	N	N	N	N	N	Membrane	OTHER	1	1	0.9999	9.8e-5			No GPI-anchor found	0	None	membrane or secreted
W6V422	Uncharacterized protein	117	12309	2	26.81	HF	P2HF5	N	Y	N	N	N	N	N	N	N	N	Membrane	OTHER	1	1	1	0			No GPI-anchor found	0	None	membrane or secreted
W6U7C0	Uncharacterized protein	132	14234	2	23.18	PS	P3PS7	N	N	N	N	N	N	N	Y	N	N	Membrane	OTHER	2	1	0.999952	5.8e-5			No GPI-anchor found	0	None	membrane or secreted
W6UQI5	Neutral sphingomyelinase	145	15750	2	20.95	PS	P5PS1;P5PS2;P5PS3;P5PS5;P5PS6;P5PS7;P5PS8	N	N	N	N	N	N	N	N	N	Y	Membrane	OTHER	4	2	1	0			No GPI-anchor found	0	None	membrane or secreted
W6UE75	Neutral sphingomyelinase	148	16285	2	20.26	PS	P5PS1;P5PS2;P5PS7;P5PS8	N	N	N	N	N	N	N	N	N	Y	Membrane	OTHER	4	2	1	0			No GPI-anchor found	0	None	membrane or secreted
W6UEZ8	EGF-like domain-containing protein	171	18412	2	17.92	HF	P4HF9	N	N	N	Y	N	N	N	N	N	N	Membrane	OTHER	1	1	0.998821	0.001178			No GPI-anchor found	0	None	membrane or secreted
W6UGV4	Tapeworm specific antigen B	202	22365	2	14.76	PS&HF	P4HF9;P5HF8;P5HF9;P5PS9	N	N	N	Y	Y	N	N	N	N	Y	Membrane	SP	1	1	0.000201	0.99979	16-17	0.9802	No GPI-anchor found	0	None	membrane or secreted
U6JGM8	Chaperone protein DnaJ	203	22830	2	14.45	PS	P5PS8	N	N	N	N	N	N	N	N	N	Y	Membrane	OTHER	1	1	1	0			No GPI-anchor found	0	None	membrane or secreted
W6UR44	Dysferlin	229	24505	6	40.4	PS&HF	P5HF7;P5HF8;P5PS1;P5PS2;P5PS3;P5PS4;P5PS5;P5PS6;P5PS7;P5PS8;P5PS9	N	N	N	N	Y	N	N	N	N	Y	Membrane	OTHER	0	1	1	1e-6			GPI-anchor	1	None	membrane or secreted
W6UFB6	Uncharacterized protein	258	30473	2	10.83	PS&HF	P5HF1;P5HF2;P5HF3;P5HF4;P5HF5;P5HF6;P5HF7;P5HF8;P5HF9;P5PS1;P5PS2;P5PS4;P5PS5;P5PS6;P5PS7;P5PS8;P5PS9;P5PS10	N	N	N	N	Y	N	N	N	N	Y	Membrane	OTHER	4	2	1	2e-6			No GPI-anchor found	0	None	membrane or secreted
W6UQP1	DUF5727 domain-containing protein	269	30563	2	10.8	PS	P5PS5	N	N	N	N	N	N	N	N	N	Y	Membrane	OTHER	1	1	1	2e-6			No GPI-anchor found	0	None	membrane or secreted
W6UN14	Uncharacterized protein	269	29807	2	11.07	PS&HF	P2HF9;P5HF8;P5PS8	N	Y	N	N	Y	N	N	N	N	Y	Membrane	OTHER	1	1	1	1e-6			No GPI-anchor found	0	None	membrane or secreted
W6UGU6	Uncharacterized protein	291	33644	2	9.81	PS	P1PS4;P1PS5;P3PS3	N	N	N	N	N	Y	N	Y	N	N	Membrane	OTHER	1	1	0.999991	2.1e-5			No GPI-anchor found	0	None	membrane or secreted
W6V1I3	Ras-related protein O-RAL	300	34612	4	19.07	PS&HF	P5HF7;P5HF8;P5HF10;P5PS1;P5PS5;P5PS7;P5PS8	N	N	N	N	Y	N	N	N	N	Y	Membrane	OTHER	0	1	1	0			No GPI-anchor found	0	None	membrane or secreted
W6U418	Uncharacterized protein	308	34399	2	9.59	HF	P3HF10	N	N	Y	N	N	N	N	N	N	N	Membrane	OTHER	1	1	1	1.8e-5			No GPI-anchor found	0	None	membrane or secreted
W6U7D3	Basigin	313	35192	6	28.13	PS&HF	P5HF5;P5PS2;P5PS4;P5PS5;P5PS7	N	N	N	N	Y	N	N	N	N	Y	Membrane	OTHER	1	1	0.50559	0.494415			No GPI-anchor found	0	None	membrane or secreted
W6U0A9	Uncharacterized protein	326	35923	2	9.19	HF	P5HF1	N	N	N	N	Y	N	N	N	N	N	Membrane	OTHER	1	1	0.999209	0.000827			No GPI-anchor found	0	None	membrane or secreted
W6USE9	Uncharacterized protein	349	41440	2	7.96	HF	P5HF5	N	N	N	N	Y	N	N	N	N	N	Membrane	OTHER	1	1	1	0			No GPI-anchor found	0	None	membrane or secreted
W6UD40	Uncharacterized protein	349	38589	2	8.55	HF	P2HF8;P2HF9	N	Y	N	N	N	N	N	N	N	N	Membrane	OTHER	4	2	0.999076	0.000932			No GPI-anchor found	0	None	membrane or secreted
W6UH15	Uncharacterized protein	351	39540	3	12.52	PS&HF	P1HF5;P1HF6;P1HF7;P2HF5;P2HF6;P3HF6;P3HF7;P1PS5	Y	Y	Y	N	N	Y	N	N	N	N	Membrane	OTHER	1	1	1	0			No GPI-anchor found	0	targetII	membrane or secreted
W6U8F3	Uncharacterized protein	361	39913	4	16.54	HF	P1HF5;P2HF5;P2HF6;P4HF5;P5HF4	Y	Y	N	Y	Y	N	N	N	N	N	Membrane	OTHER	1	1	1	1e-6			No GPI-anchor found	0	targetII	membrane or secreted
W6ULH6	Basigin	366	39901	2	8.27	PS	P5PS3	N	N	N	N	N	N	N	N	N	Y	Membrane	SP	1	1	0.000214	0.999753	20-21	0.9726	No GPI-anchor found	0	None	membrane or secreted
W6U2K9	Uncharacterized protein	379	43686	2	7.55	PS&HF	P1HF2;P1HF3;P1HF4;P1HF5;P1HF6;P1HF7;P3HF5;P3HF6;P4HF4;P4HF5;P4HF6;P4HF7;P5HF1;P5HF2;P5HF4;P5HF5;P5HF8;P1PS4;P1PS5;P1PS6;P4PS2;P4PS4;P4PS5;P4PS7	Y	N	Y	Y	Y	Y	N	N	Y	N	Membrane	OTHER	1	1	0.999813	0.000183			No GPI-anchor found	0	targetII	membrane or secreted
W6UBH3	Uncharacterized protein	387	42427	2	7.78	HF	P4HF2;P4HF3	N	N	N	Y	N	N	N	N	N	N	Membrane	OTHER	1	1	1	2e-6			No GPI-anchor found	0	None	membrane or secreted
W6UZS7	Uncharacterized protein	391	46086	2	7.16	PS	P4PS10	N	N	N	N	N	N	N	N	Y	N	Membrane	OTHER	1	1	0.999687	0.000349			No GPI-anchor found	0	None	membrane or secreted
W6U724	B box-type domain-containing protein	422	47199	2	6.99	HF	P2HF1;P2HF2;P2HF3;P2HF4;P2HF5;P2HF6;P2HF8;P2HF9	N	Y	N	N	N	N	N	N	N	N	Membrane	OTHER	1	1	1	0			No GPI-anchor found	0	None	membrane or secreted
W6UYI8	Alpha-(1,6)-fucosyltransferase	510	57311	3	8.64	HF	P2HF2;P2HF3;P2HF5;P2HF6	N	Y	N	N	N	N	N	N	N	N	Membrane	OTHER	0	1	1	0			No GPI-anchor found	0	None	membrane or secreted
W6U822	Transmembrane protein 26	591	66934	2	4.93	HF	P2HF2	N	Y	N	N	N	N	N	N	N	N	Membrane	OTHER	3	2	1	0			No GPI-anchor found	0	None	membrane or secreted
W6UU37	Fatty-acid amide hydrolase	609	66577	8	19.83	PS	P5PS2	N	N	N	N	N	N	N	N	N	Y	Membrane	OTHER	1	1	1	9e-6			No GPI-anchor found	0	None	membrane or secreted
W6V1H2	Uncharacterized protein	626	67622	2	4.88	HF	P2HF4	N	Y	N	N	N	N	N	N	N	N	Membrane	OTHER	3	2	1	0			No GPI-anchor found	0	None	membrane or secreted
W6UKB0	Platelet glycoprotein V	644	70008	8	18.85	HF	P1HF3;P2HF2;P2HF3;P2HF5;P2HF6	Y	Y	N	N	N	N	N	N	N	N	Membrane	SP	1	1	0.000187	0.999823	26-27	0.9752	No GPI-anchor found	0	None	membrane or secreted
W6UH89	Uncharacterized protein	679	77955	2	4.23	HF	P3HF2	N	N	Y	N	N	N	N	N	N	N	Membrane	OTHER	2	2	1	0			No GPI-anchor found	0	None	membrane or secreted
W6URQ7	Uncharacterized protein	692	78557	2	4.2	HF	P5HF5	N	N	N	N	Y	N	N	N	N	N	Membrane	OTHER	5	3	0.999775	0.000255			GPI-anchor	0.55	None	membrane or secreted
W6URB8	Slit 3 protein	733	80361	2	4.11	HF	P1HF3	Y	N	N	N	N	N	N	N	N	N	Membrane	SP	1	1	0.000177	0.999793	23-24	0.9652	No GPI-anchor found	0	None	membrane or secreted
W6UK84	Uncharacterized protein	793	89775	10	18.38	HF	P2HF2;P2HF3;P2HF4;P2HF6	N	Y	N	N	N	N	N	N	N	N	Membrane	SP	1	1	0.000212	0.999775	23-24	0.9813	No GPI-anchor found	0	None	membrane or secreted
W6UR62	C3 and PZP-like alpha-2-macroglobulin domain-containing protein 8	840	92491	5	8.92	PS&HF	P1HF1;P1HF2;P1HF3;P1HF4;P1HF5;P1HF6;P1HF7;P1HF8;P2HF1;P2HF2;P2HF3;P2HF4;P2HF5;P2HF6;P2HF7;P2HF8;P2HF9;P3HF3;P3HF4;P3HF5;P3HF6;P4HF1;P4HF2;P4HF3;P4HF4;P4HF5;P4HF6;P4HF7;P4HF8;P4HF9;P5HF1;P5HF2;P5HF3;P5HF4;P4PS1;P4PS2;P5PS1	Y	Y	Y	Y	Y	N	N	N	Y	Y	Membrane	SP	0	1	0.000289	0.999683	18-19	0.9611	No GPI-anchor found	0	targetII	membrane or secreted
W6V6F4	C2 domain-containing protein	844	90798	2	3.63	PS&HF	P2HF10;P3HF9;P3HF10;P1PS10	N	Y	Y	N	N	Y	N	N	N	N	Membrane	OTHER	1	1	1	1e-6			No GPI-anchor found	0	None	membrane or secreted
W6UME6	Uncharacterized protein	861	91697	2	3.6	HF	P5HF8	N	N	N	N	Y	N	N	N	N	N	Membrane	OTHER	1	1	0.999933	0.000106			No GPI-anchor found	0	None	membrane or secreted
U6JME9	Expressed protein	1018	111065	10	14.86	PS	P5PS1;P5PS2;P5PS3;P5PS4	N	N	N	N	N	N	N	N	N	Y	Membrane	SP	1	1	0.000241	0.999751	18-19	0.968	No GPI-anchor found	0	None	membrane or secreted
W6UX03	Uncharacterized protein	1482	163897	5	5.03	HF	P1HF2;P2HF1;P2HF3;P2HF4;P2HF6	Y	Y	N	N	N	N	N	N	N	N	Membrane	OTHER	1	1	0.969484	0.030527			No GPI-anchor found	0	None	membrane or secreted
W6U7C8	Plasminogen	2149	240884	9	6.16	PS&HF	P1HF2;P1HF3;P1HF4;P1HF5;P1HF6;P1HF7;P2HF1;P2HF2;P2HF3;P2HF4;P2HF5;P2HF6;P3HF4;P3HF5;P3HF6;P5HF4;P5PS1;P5PS2	Y	Y	Y	N	Y	N	N	N	N	Y	Membrane	OTHER	1	1	1	0			No GPI-anchor found	0	targetII	membrane or secreted
W6UG53	Neurogenic locus notch protein	2698	297540	35	19.41	PS&HF	P1PS7;P1HF1;P1HF2;P1HF3;P1HF4;P1HF5;P1HF6;P1HF7;P1HF8;P1HF9;P2HF1;P2HF2;P2HF3;P2HF4;P2HF5;P2HF6;P2HF7;P2HF8;P2HF9;P3HF2;P3HF3;P3HF4;P3HF5;P3HF6;P3HF7;P3HF8;P3HF9;P4HF1;P4HF3;P4HF4;P4HF5;P4HF6;P4HF7;P4HF8;P4HF9;P5HF1;P5HF2;P5HF3;P5HF4;P5HF5;P5HF6;P5HF7;P5HF8;P5HF9;P1PS1;P1PS2;P1PS3;P1PS4;P1PS5;P1PS6;P1PS8;P2PS4;P3PS4;P3PS5;P3PS6;P3PS8;P4PS1;P4PS2;P4PS5;P4PS6;P5PS1;P5PS2;P5PS3;P5PS4;P5PS5;P5PS6;P5P…	Y	Y	Y	Y	Y	Y	Y	Y	Y	Y	Membrane	OTHER	1	1	1	0			GPI-anchor	1	targetII	membrane or secreted
W6URH6	Transmembrane protein family 132 middle domain-containing protein	1923	211830	2	1.56	HF	P2HF1;P2HF3;P2HF5	N	Y	N	N	N	N	N	N	N	N	Membrane	None	1	1					No GPI-anchor found	0	None	membrane or secreted
W6UBC2	EGF-like domain-containing protein	1565	174190	2	1.89	HF	P1HF2;P1HF3;P1HF4;P1HF5;P1HF6;P2HF5;P3HF5;P3HF6	Y	Y	Y	N	N	N	N	N	N	N	Membrane	None	1	1					No GPI-anchor found	0	targetI	membrane or secreted
W6UGZ9	RBR-type E3 ubiquitin transferase (EC 2.3.2.31)	633	69184	2	4.77	PS	P1PS6	N	N	N	N	N	Y	N	N	N	N	Membrane	None	2	2					No GPI-anchor found	0	None	membrane or secreted
W6US57	EGF-like domain-containing protein	580	62967	2	5.24	HF	P2HF3;P5HF3	N	Y	N	N	Y	N	N	N	N	N	Membrane	None	1	1					No GPI-anchor found	0	None	membrane or secreted
W6UKF4	small monomeric GTPase (EC 3.6.5.2)	382	42045	3	11.77	PS	P4PS7;P4PS8;P4PS9;P4PS10;P5PS7	N	N	N	N	N	N	N	N	Y	Y	Membrane	None	0	1					No GPI-anchor found	0	None	membrane or secreted
U6ITN7	Alpha tocopherol transfer protein (Alpha-tocopherol transfer protein-like protein)	322	36602	3	13.52	PS&HF	P2HF5;P5HF4;P5HF5;P5PS1;P5PS2;P5PS3;P5PS4;P5PS5;P5PS6;P5PS8;P5PS10	N	Y	N	N	Y	N	N	N	N	Y	Membrane	None	0	1					No GPI-anchor found	0	None	membrane or secreted
W6V9Z6	small monomeric GTPase (EC 3.6.5.2)	225	25437	2	12.97	PS&HF	P5HF7;P5PS3;P5PS5;P5PS7;P5PS8;P5PS9;P5PS10	N	N	N	N	Y	N	N	N	N	N	Membrane	None	0	1					No GPI-anchor found	0	None	membrane or secreted
U6J7B3	Expressed conserved protein	167	17944	2	18.39	PS&HF	P5HF5;P5HF7;P5HF8;P5PS1;P5PS7;P5PS8	N	N	N	N	Y	N	N	N	N	Y	Membrane	None	2	1					No GPI-anchor found	0	None	membrane or secreted
U6JKF3	Oligomycin sensitivity conferral protein	206	22902	5	36.02	PS	P5PS7	N	N	N	N	N	N	N	N	N	Y	Membrane	OTHER	0	1	1	0			No GPI-anchor found	0	None	membrane or secreted
W6UPH1	Ras-related protein Rab-14	224	24622	2	13.4	PS	P5PS1;P5PS7;P5PS8	N	N	N	N	N	N	N	N	N	Y	Membrane	OTHER	0	1	1	0			No GPI-anchor found	0	None	membrane or secreted
W6V978	Scavenger receptor class B member	563	61873	7	18.67	PS	P5PS2	N	N	N	N	N	N	N	N	N	Y	Membrane	OTHER	2	1	1	4e-6			GPI-anchor	1	None	membrane or secreted
W6UW27	Roundabout	1401	153610	2	2.15	HF	P2HF6	N	Y	N	N	N	N	N	N	N	N	Membrane	SP	2	1	0.00038	0.99958	21-22	0.9669	No GPI-anchor found	0	None	membrane or secreted
W6UQA8	Protocadherin-11 X-linked	1517	165153	2	2	HF	P1HF2;P1HF3	Y	N	N	N	N	N	N	N	N	N	Membrane	OTHER	0	1	1	0			No GPI-anchor found	0	None	membrane or secreted
W6V764	SUN domain-containing protein	2173	238878	2	1.38	PS	P1PS4	N	N	N	N	N	Y	N	N	N	N	Membrane	OTHER	0	1	0.99684	0.003176			No GPI-anchor found	0	None	membrane or secreted
W6UHS2	Neurobeachin	2981	328057	2	1.01	HF	P3HF4;P3HF5	N	N	Y	N	N	N	N	N	N	N	Membrane	OTHER	0	1	1	0			No GPI-anchor found	0	None	membrane or secreted
U6J1L7	Roundabout (Roundabout; Roundabout 2; Roundabout; Roundabout 2; Roundabout; Roundabout 2)	1399	154400	2	2.14	HF	P1HF4;P1HF5;P1HF6;P2HF1;P2HF4;P2HF5;P2HF6	Y	Y	N	N	N	N	N	N	N	N	Membrane	None	1	1					No GPI-anchor found	0	None	membrane or secreted
W6UGM4	ATP synthase subunit alpha	601	67630	5	12.2	PS&HF	P2HF3;P5HF3;P4PS10;P5PS1;P5PS2;P5PS3;P5PS4;P5PS5;P5PS6;P5PS8;P5PS9;P5PS10	N	Y	N	N	Y	N	N	N	Y	Y	Membrane	None	0	1					No GPI-anchor found	0	None	membrane or secreted
W6UR97	Multiple inositol polyphosphate phosphatase 1 (EC 3.1.3.62) (EC 3.1.3.80) (2,3-bisphosphoglycerate 3-phosphatase)	484	54936	6	18.02	HF	P1HF3;P1HF4;P1HF8;P2HF3;P2HF4;P2HF5;P2HF6;P2HF8;P2HF9;P4HF8	Y	Y	N	Y	N	N	N	N	N	N	Membrane	None	1	1					No GPI-anchor found	0	targetII	membrane or secreted
U6J334	Integrin-linked protein kinase	487	55805	2	5.91	PS	P5PS3;P5PS5	N	N	N	N	N	N	N	N	N	Y	Membrane	None	0	1					No GPI-anchor found	0	None	membrane or secreted
W6UDS2	small monomeric GTPase (EC 3.6.5.2)	200	22494	2	14.67	PS	P5PS7	N	N	N	N	N	N	N	N	N	Y	Membrane	None	0	1					No GPI-anchor found	0	None	membrane or secreted
W6UDV2	phosphatidylserine decarboxylase (EC 4.1.1.65)	750	84428	2	3.91	PS	P2PS10;P3PS1	N	N	N	N	N	N	N	Y	N	N	Membrane	None	1	1					No GPI-anchor found	0	None	membrane or secreted
W6UTA2	Tetraspanin	78	8475	2	38.94	PS&HF	P5HF4;P5HF5;P5HF9;P5PS1	N	N	N	N	Y	N	N	N	N	Y	Membrane; Multi-pass membrane protein	OTHER	1	1	0.999976	6.4e-5			No GPI-anchor found	0	None	membrane or secreted
W6UGX8	Transmembrane protein 256	140	15054	2	21.92	PS&HF	P5HF7;P5HF9;P5HF10;P4PS9;P5PS1;P5PS2;P5PS3;P5PS4;P5PS5;P5PS6;P5PS7;P5PS8;P5PS9;P5PS10	N	N	N	N	Y	N	N	N	Y	Y	Membrane; Multi-pass membrane protein	OTHER	3	2	0.999829	0.000176			No GPI-anchor found	0	None	membrane or secreted
W6UHN3	Protein cornichon	144	16430	2	20.09	PS	P5PS8	N	N	N	N	N	N	N	N	N	Y	Membrane; Multi-pass membrane protein	OTHER	3	2	1	0			No GPI-anchor found	0	None	membrane or secreted
W6U450	Receptor expression-enhancing protein	189	21629	4	30.51	PS&HF	P5HF7;P5HF8;P5PS2;P5PS3;P5PS4;P5PS7;P5PS8;P5PS9	N	N	N	N	Y	N	N	N	N	Y	Membrane; Multi-pass membrane protein	OTHER	3	2	0.999782	0.000229			No GPI-anchor found	0	None	membrane or secreted
W6UVT2	Succinate dehydrogenase cytochrome b560 subunit	194	21586	2	15.29	PS	P5PS1;P5PS8;P5PS9	N	N	N	N	N	N	N	N	N	Y	Membrane; Multi-pass membrane protein	OTHER	3	2	1	0			GPI-anchor	1	None	membrane or secreted
W6U1K2	Putative phosphatidate phosphatase	201	23101	3	21.43	PS&HF	P5HF6;P5PS1;P5PS6;P5PS8	N	N	N	N	Y	N	N	N	N	Y	Membrane; Multi-pass membrane protein	OTHER	3	2	1	0			No GPI-anchor found	0	None	membrane or secreted
W6UU51	Integral membrane protein	216	23509	2	14.04	PS&HF	P5HF1;P5HF4;P5HF6;P5HF7;P5HF8;P5PS1;P5PS2;P5PS6;P5PS7;P5PS8	N	N	N	N	Y	N	N	N	N	Y	Membrane; Multi-pass membrane protein	OTHER	4	2	1	0			No GPI-anchor found	0	None	membrane or secreted
W6UYP7	Tetraspanin-33	218	23750	2	13.89	PS	P4PS1;P5PS1;P5PS2	N	N	N	N	N	N	N	N	Y	Y	Membrane; Multi-pass membrane protein	OTHER	3	2	1	3e-6			No GPI-anchor found	0	None	membrane or secreted
W6UXF9	Marvel-containing potential lipid raft-associated protein	226	25090	2	13.15	PS	P5PS7;P5PS8	N	N	N	N	N	N	N	N	N	Y	Membrane; Multi-pass membrane protein	OTHER	4	2	1	1.2e-5			No GPI-anchor found	0	None	membrane or secreted
W6UJC1	Tetraspanin-7	249	26718	2	12.35	PS&HF	P5HF1;P5HF2;P5HF3;P5HF4;P5HF5;P5HF6;P5HF7;P5HF8;P5HF9;P5HF10;P4PS1;P4PS2;P4PS3;P4PS4;P4PS5;P4PS6;P5PS1;P5PS2;P5PS3;P5PS4;P5PS5;P5PS6;P5PS7;P5PS8;P5PS9	N	N	N	N	Y	N	N	N	Y	Y	Membrane; Multi-pass membrane protein	OTHER	4	2	1	2.1e-5			No GPI-anchor found	0	None	membrane or secreted
W6UNM6	Tetraspanin	288	32410	2	10.18	PS	P5PS1;P5PS2;P5PS4	N	N	N	N	N	N	N	N	N	Y	Membrane; Multi-pass membrane protein	OTHER	4	2	0.999987	4e-5			No GPI-anchor found	0	None	membrane or secreted
W6U1N0	Tetraspanin	293	32132	7	35.95	PS&HF	P4HF1;P4HF4;P4HF5;P5HF1;P5HF2;P5HF3;P5HF4;P5HF5;P5HF6;P5HF7;P5HF8;P5HF9;P5HF10;P4PS1;P4PS2;P4PS4;P4PS5;P4PS6;P5PS1;P5PS2;P5PS3;P5PS4;P5PS5;P5PS6;P5PS7;P5PS8;P5PS9	N	N	N	Y	Y	N	N	N	Y	Y	Membrane; Multi-pass membrane protein	OTHER	3	2	0.977263	0.022765			GPI-anchor	1	None	membrane or secreted
W6UIK9	Aquaporin-4	318	35230	2	9.37	PS&HF	P5HF1;P5PS1;P5PS2;P5PS7	N	N	N	N	Y	N	N	N	N	Y	Membrane; Multi-pass membrane protein	OTHER	6	3	0.999888	0.000139			No GPI-anchor found	0	None	membrane or secreted
U6JF48	Aquaporin 9 AQP 9 Small solute channel 1 (Aquaporin-3)	325	35172	2	9.38	HF	P5HF1	N	N	N	N	Y	N	N	N	N	N	Membrane; Multi-pass membrane protein	OTHER	6	3	0.999423	0.000561			No GPI-anchor found	0	None	membrane or secreted
W6UHM5	Growth hormone-inducible transmembrane protein	362	38273	2	8.62	PS	P5PS1;P5PS10	N	N	N	N	N	N	N	N	N	Y	Membrane; Multi-pass membrane protein	OTHER	7	4	1	0			No GPI-anchor found	0	None	membrane or secreted
W6V8X3	Peptide (Allatostatin/somatostatin)-like receptor	379	43266	2	7.63	HF	P2HF6	N	Y	N	N	N	N	N	N	N	N	Membrane; Multi-pass membrane protein	OTHER	7	4	0.999989	0			No GPI-anchor found	0	None	membrane or secreted
W6UU71	Transmembrane protein	422	45569	2	7.24	PS	P5PS1;P5PS2	N	N	N	N	N	N	N	N	N	Y	Membrane; Multi-pass membrane protein	OTHER	9	5	1	9e-6			No GPI-anchor found	0	None	membrane or secreted
W6UKW1	BK channel	454	51834	2	6.37	PS	P5PS1	N	N	N	N	N	N	N	N	N	Y	Membrane; Multi-pass membrane protein	OTHER	7	4	0.999933	0.000121			No GPI-anchor found	0	None	membrane or secreted
W6UJD9	Major facilitator superfamily domain-containing protein	498	54185	2	6.09	PS	P5PS1;P5PS2	N	N	N	N	N	N	N	N	N	Y	Membrane; Multi-pass membrane protein	OTHER	8	4	0.99996	4.9e-5			No GPI-anchor found	0	None	membrane or secreted
W6UGH3	Sodium/glucose cotransporter	577	63214	2	5.22	PS	P5PS1	N	N	N	N	N	N	N	N	N	Y	Membrane; Multi-pass membrane protein	OTHER	11	6	0.99762	0.002379			No GPI-anchor found	0	None	membrane or secreted
W6UPB3	Solute carrier family 2, facilitated glucose transporter member 3	585	63608	2	5.19	PS	P5PS1	N	N	N	N	N	N	N	N	N	Y	Membrane; Multi-pass membrane protein	OTHER	12	6	1	0			No GPI-anchor found	0	None	membrane or secreted
W6UCC9	Solute carrier family 13 member	623	68166	2	4.84	PS	P5PS1;P5PS2;P5PS4	N	N	N	N	N	N	N	N	N	Y	Membrane; Multi-pass membrane protein	OTHER	9	5	1	0			No GPI-anchor found	0	None	membrane or secreted
W6U6G0	Glutamate receptor	646	72177	2	4.57	PS	P4PS3	N	N	N	N	N	N	N	N	Y	N	Membrane; Multi-pass membrane protein	OTHER	0	1	1	1e-6			No GPI-anchor found	0	None	membrane or secreted
W6UVT9	Oxalate:formate antiporter	738	81632	2	4.04	PS	P5PS1;P5PS2	N	N	N	N	N	N	N	N	N	Y	Membrane; Multi-pass membrane protein	OTHER	11	6	1	2e-6			No GPI-anchor found	0	None	membrane or secreted
W6UBH7	Calcium-activated potassium channel subunit alpha-1	755	83815	2	3.94	PS	P1PS8;P3PS7;P3PS9	N	N	N	N	N	Y	N	Y	N	N	Membrane; Multi-pass membrane protein	OTHER	0	1	1	0			No GPI-anchor found	0	None	membrane or secreted
W6UWG2	UDP-galactose translocator	766	86133	8	15.33	HF	P1HF2;P1HF3;P1HF5;P1HF6;P1HF8;P2HF1;P2HF2;P2HF3;P2HF4;P2HF5;P2HF6;P2HF7;P2HF8;P2HF9;P5HF1;P5HF4;P5HF5;P5HF8	Y	Y	N	N	Y	N	N	N	N	N	Membrane; Multi-pass membrane protein	OTHER	7	4	1	0			No GPI-anchor found	0	targetII	membrane or secreted
W6UEL6	Prominin-1	873	97652	2	3.38	HF	P2HF1	N	Y	N	N	N	N	N	N	N	N	Membrane; Multi-pass membrane protein	SP	6	3	0.000264	0.999712	25-26	0.644	No GPI-anchor found	0	None	membrane or secreted
W6U616	DC-STAMP domain-containing protein 2	1031	117905	2	2.8	HF	P5HF9	N	N	N	N	Y	N	N	N	N	N	Membrane; Multi-pass membrane protein	OTHER	6	3	1	0			No GPI-anchor found	0	None	membrane or secreted
W6UVB8	Multidrug resistance protein	1252	138573	4	4.76	PS&HF	P5HF1;P5HF4;P5HF7;P5HF9;P5PS1;P5PS2;P5PS7;P5PS9	N	N	N	N	Y	N	N	N	N	Y	Membrane; Multi-pass membrane protein	OTHER	9	5	0.99989	0.000127			No GPI-anchor found	0	None	membrane or secreted
W6UFB0	Uncharacterized protein	1685	184636	17	15.19	PS&HF	P5HF1;P5HF2;P5HF3;P5HF4;P5HF5;P5HF6;P5HF7;P5HF8;P5HF9;P5HF10;P5PS1;P5PS2;P5PS3;P5PS4;P5PS5;P5PS6;P5PS7;P5PS8;P5PS9;P5PS10	N	N	N	N	Y	N	N	N	N	Y	Membrane; Multi-pass membrane protein	OTHER	11	6	1	0			No GPI-anchor found	0	None	membrane or secreted
W6UMY9	Leucine-rich repeats and immunoglobulin-like domains protein	2148	235244	3	2.1	HF	P2HF1;P2HF2;P2HF3;P2HF5	N	Y	N	N	N	N	N	N	N	N	Membrane; Multi-pass membrane protein	OTHER	8	5	1	3.5e-5			No GPI-anchor found	0	None	membrane or secreted
W6UYB0	Dynein-1, subspecies f	6001	682204	2	0.48	PS&HF	P2HF1;P1PS6	N	Y	N	N	N	Y	N	N	N	N	Membrane; Multi-pass membrane protein	None	9	5					No GPI-anchor found	0	None	membrane or secreted
W6UGV3	DNA-directed DNA polymerase (EC 2.7.7.7)	2827	316427	2	1.04	HF	P5HF3;P5HF4;P5HF5	N	N	N	N	Y	N	N	N	N	N	Membrane; Multi-pass membrane protein	None	0	1					No GPI-anchor found	0	None	membrane or secreted
W6UN84	Voltage-dependent L-type calcium channel subunit alpha	2470	279788	2	1.18	HF	P2HF2	N	Y	N	N	N	N	N	N	N	N	Membrane; Multi-pass membrane protein	None	19	10					No GPI-anchor found	0	None	membrane or secreted
W6U8N7	Beta-galactosidase (EC 3.2.1.23)	1290	144690	9	10.26	PS&HF	P1HF3;P2HF1;P2HF2;P2HF3;P2HF4;P2HF5;P2HF6;P2HF9;P2HF10;P5HF1;P5HF2;P5HF3;P5HF4;P5HF5;P5HF7;P5HF8;P5HF9;P5HF10;P4PS3;P5PS2;P5PS3;P5PS4;P5PS8;P5PS9;P5PS10	Y	Y	N	N	Y	N	N	N	Y	Y	Membrane; Multi-pass membrane protein	None	5	3					No GPI-anchor found	0	targetII	membrane or secreted
W6V0Y0	Multidrug resistance protein	1254	137705	10	11.98	PS&HF	P5HF1;P5PS1;P5PS2;P5PS4;P5PS5;P5PS6;P5PS7;P5PS8;P5PS9;P5PS10	N	N	N	N	Y	N	N	N	N	Y	Membrane; Multi-pass membrane protein	None	9	5					No GPI-anchor found	0	None	membrane or secreted
W6UR02	Solute carrier family 12 member	1092	119475	2	2.76	HF	P5HF2	N	N	N	N	Y	N	N	N	N	N	Membrane; Multi-pass membrane protein	None	9	5					No GPI-anchor found	0	None	membrane or secreted
W6V975	Frizzled-10	995	110787	2	2.98	HF	P5HF7	N	N	N	N	Y	N	N	N	N	N	Membrane; Multi-pass membrane protein	None	7	4					No GPI-anchor found	0	None	membrane or secreted
W6UNL2	Transporter	847	94187	5	8.76	PS&HF	P5HF1;P5HF4;P5HF9;P5HF10;P5PS1;P5PS2	N	N	N	N	Y	N	N	N	N	Y	Membrane; Multi-pass membrane protein	None	14	7					No GPI-anchor found	0	None	membrane or secreted
W6V035	Sodium/hydrogen exchanger	768	86004	2	3.84	PS	P5PS1;P5PS2;P5PS4	N	N	N	N	N	N	N	N	N	Y	Membrane; Multi-pass membrane protein	None	13	7					No GPI-anchor found	0	None	membrane or secreted
U6J2M7	Anoctamin	713	81031	2	4.07	PS	P1PS2;P1PS4	N	N	N	N	N	Y	N	N	N	N	Membrane; Multi-pass membrane protein	None	6	3					No GPI-anchor found	0	None	membrane or secreted
W6UL19	ADP/ATP translocase (ADP,ATP carrier protein)	494	53681	4	12.29	PS	P4PS1;P5PS1;P5PS2;P5PS3;P5PS4;P5PS5;P5PS6;P5PS7;P5PS8;P5PS9;P5PS10	N	N	N	N	N	N	N	N	Y	Y	Membrane; Multi-pass membrane protein	None	3	2					No GPI-anchor found	0	None	membrane or secreted
U6J4U8	Monocarboxylate transporter (Oxalate:formate antiporter)	491	53529	3	9.25	PS	P5PS1;P5PS5;P5PS6	N	N	N	N	N	N	N	N	N	Y	Membrane; Multi-pass membrane protein	None	10	6					No GPI-anchor found	0	None	membrane or secreted
W6VAU4	Amino acid transporter	488	52641	2	6.27	PS	P5PS1;P5PS2;P5PS3;P5PS4	N	N	N	N	N	N	N	N	N	Y	Membrane; Multi-pass membrane protein	None	9	5					No GPI-anchor found	0	None	membrane or secreted
U6J282	Mitochondrial dicarboxylate carrier (Mitochondrial substrate solute carrier)	291	31575	3	15.68	PS	P2PS5;P5PS1;P5PS2;P5PS5;P5PS6;P5PS9;P5PS10	N	N	N	N	N	N	Y	N	N	Y	Membrane; Multi-pass membrane protein	None	3	2					No GPI-anchor found	0	None	membrane or secreted
W6UDB8	Amino acid transporter	285	30980	2	10.65	PS&HF	P5HF7;P5HF9;P5PS1;P5PS2	N	N	N	N	Y	N	N	N	N	Y	Membrane; Multi-pass membrane protein	None	6	3					No GPI-anchor found	0	None	membrane or secreted
U6JCB9	Aquaporin-4	261	28367	2	11.63	PS&HF	P5HF1;P5HF6;P5HF7;P5HF10;P5PS1;P5PS2;P5PS3;P5PS6;P5PS7;P5PS8;P5PS10	N	N	N	N	Y	N	N	N	N	Y	Membrane; Multi-pass membrane protein	None	6	3					No GPI-anchor found	0	None	membrane or secreted
W6UKJ7	Amino acid transporter	248	27095	2	12.18	PS&HF	P5HF1;P5PS1	N	N	N	N	Y	N	N	N	N	Y	Membrane; Multi-pass membrane protein	None	4	2					No GPI-anchor found	0	None	membrane or secreted
U6J3W8	Tetraspanin	225	23678	3	20.91	PS&HF	P4HF6;P5HF1;P5HF2;P5HF3;P5HF4;P5HF5;P5HF6;P5HF7;P5HF8;P4PS1;P4PS2;P4PS5;P4PS6;P4PS7;P5PS1;P5PS2;P5PS3;P5PS4;P5PS5;P5PS6;P5PS7;P5PS8;P5PS9	N	N	N	Y	Y	N	N	N	Y	Y	Membrane; Multi-pass membrane protein	None	4	2					No GPI-anchor found	0	None	membrane or secreted
U6J887	Integral membrane protein (TSP2)	206	23041	2	14.32	PS&HF	P5HF1;P5HF2;P5HF3;P5HF4;P5HF5;P5HF6;P5HF7;P5HF8;P4PS1;P4PS7;P5PS1;P5PS2;P5PS3;P5PS4;P5PS5;P5PS6;P5PS7;P5PS8	N	N	N	N	Y	N	N	N	Y	Y	Membrane; Multi-pass membrane protein	None	4	2					No GPI-anchor found	0	None	membrane or secreted
W6UYE1	Amino acid transporter	152	16592	2	19.89	PS&HF	P5HF1;P5PS1	N	N	N	N	Y	N	N	N	N	Y	Membrane; Multi-pass membrane protein	None	3	2					No GPI-anchor found	0	None	membrane or secreted
W6UDK0	Calcium-transporting ATPase (EC 7.2.2.10)	1262	139769	2	2.36	PS	P5PS1	N	N	N	N	N	N	N	N	N	Y	Membrane; Multi-pass membrane protein	None	10	5					No GPI-anchor found	0	None	membrane or secreted
W6V0A7	Calcium-transporting ATPase (EC 7.2.2.10)	1008	110722	4	5.96	PS	P5PS1;P5PS2;P5PS8	N	N	N	N	N	N	N	N	N	Y	Membrane; Multi-pass membrane protein	None	8	4					No GPI-anchor found	0	None	membrane or secreted
W6UPE5	Mesencephalic astrocyte-derived neurotrophic factor homolog (MANF/CDNF-like protein)	296	32998	3	15	HF	P2HF8;P2HF9	N	Y	N	N	N	N	N	N	N	N	Membrane; Multi-pass membrane protein	None	2	1					No GPI-anchor found	0	None	membrane or secreted
W6UKD1	V-type proton ATPase proteolipid subunit	154	15587	2	21.17	PS	P5PS1;P5PS8	N	N	N	N	N	N	N	N	N	Y	Membrane; Multi-pass membrane protein	None	4	3					No GPI-anchor found	0	None	membrane or secreted
W6UL54	Vacuolar protein sorting-associated protein 35	1682	184379	2	1.79	HF	P2HF1;P2HF6	N	Y	N	N	N	N	N	N	N	N	Membrane	None	6	4					No GPI-anchor found	0	None	membrane or secreted
W6USB0	Endophilin-A3	368	41727	2	7.91	HF	P5HF5	N	N	N	N	Y	N	N	N	N	N	Membrane	None	0	1					No GPI-anchor found	0	None	membrane or secreted
W6VCB5	Beta-soluble NSF attachment protein	299	33853	2	9.75	HF	P5HF5	N	N	N	N	Y	N	N	N	N	N	Membrane	None	0	1					No GPI-anchor found	0	None	membrane or secreted
W6UEE9	Bridge-like lipid transfer protein family member 1 C-terminal domain-containing protein	5543	611604	2	0.54	HF	P3HF10	N	N	Y	N	N	N	N	N	N	N	Membrane	None	1	1					No GPI-anchor found	0	None	membrane or secreted
W6UAC1	Protocadherin-8	614	68476	2	4.82	HF	P2HF1;P2HF3	N	Y	N	N	N	N	N	N	N	N	Membrane; Single-pass membrane protein	SP	0	1	0.000236	0.999712	22-23	0.9797	No GPI-anchor found	0	None	membrane or secreted
W6UAQ6	Protocadherin	692	76367	5	10.8	HF	P2HF1;P2HF2;P2HF3;P2HF4;P2HF5;P2HF6	N	Y	N	N	N	N	N	N	N	N	Membrane; Single-pass membrane protein	SP	0	1	0.062134	0.937822	26-27	0.8916	No GPI-anchor found	0	None	membrane or secreted
W6UHQ1	Protein dachsous	1063	115247	3	4.3	HF	P1HF2;P2HF1	Y	Y	N	N	N	N	N	N	N	N	Membrane; Single-pass membrane protein	OTHER	1	1	0.999937	0.000109			No GPI-anchor found	0	None	membrane or secreted
W6UJS8	Protocadherin	1392	151927	7	7.6	HF	P2HF1;P2HF2;P2HF3;P2HF4;P2HF5;P2HF6	N	Y	N	N	N	N	N	N	N	N	Membrane; Single-pass membrane protein	SP	1	1	0.130084	0.869894	18-19	0.7042	No GPI-anchor found	0	None	membrane or secreted
W6V8E9	Otoferlin	2162	244724	3	2.02	PS	P5PS1;P5PS2;P5PS7;P5PS9;P5PS10	N	N	N	N	N	N	N	N	N	Y	Membrane; Single-pass membrane protein	OTHER	1	1	1	0			No GPI-anchor found	0	None	membrane or secreted
W6UD97	Protocadherin-1	1368	148313	4	4.45	HF	P1HF2;P2HF1;P2HF2;P2HF3;P2HF4	Y	Y	N	N	N	N	N	N	N	N	Membrane; Single-pass membrane protein	None	1	1					No GPI-anchor found	0	None	membrane or secreted
W6V7V6	Macrophage colony-stimulating factor 1 receptor	1316	147462	9	10.07	HF	P2HF1;P2HF2;P2HF3;P2HF4;P2HF5;P2HF6	N	Y	N	N	N	N	N	N	N	N	Membrane; Single-pass membrane protein	None	1	1					No GPI-anchor found	0	None	membrane or secreted
W6U0S7	Aminopeptidase N	1139	130521	2	2.53	HF	P2HF1	N	Y	N	N	N	N	N	N	N	N	Membrane; Single-pass membrane protein	None	1	1					No GPI-anchor found	0	None	membrane or secreted
W6UQB2	Cleavage and polyadenylation specificity factor subunit 4	506	56155	2	5.88	PS	P5PS7;P5PS10	N	N	N	N	N	N	N	N	N	Y	Membrane; Single-pass membrane protein	None	0	1					No GPI-anchor found	0	None	membrane or secreted
W6UAD7	inositol-phosphate phosphatase (EC 3.1.3.25) (Inositol-1(or 4)-monophosphatase 3) (Myo-inositol monophosphatase A3)	393	43791	5	18.84	HF	P1HF4;P2HF4;P2HF5;P2HF6;P2HF8;P2HF9;P4HF4	Y	Y	N	Y	N	N	N	N	N	N	Membrane; Single-pass membrane protein	None	0	1					No GPI-anchor found	0	targetII	membrane or secreted
U6JEZ5	Transmembrane emp24 domain-containing protein	208	23386	2	14.11	PS	P5PS7	N	N	N	N	N	N	N	N	N	Y	Membrane; Single-pass membrane protein	SP	2	2	0.026196	0.973773	23-24	0.9398	No GPI-anchor found	0	None	membrane or secreted
W6UEJ3	Transmembrane emp24 domain-containing protein 4	212	24381	2	13.54	PS	P5PS7;P5PS8	N	N	N	N	N	N	N	N	N	Y	Membrane; Single-pass membrane protein	SP	2	2	0.001165	0.998831	20-21	0.9736	No GPI-anchor found	0	None	membrane or secreted
W6V8B8	T-cell immunomodulatory protein	909	100686	2	3.28	PS&HF	P5HF2;P5HF5;P5HF8;P5PS1;P5PS2;P5PS8	N	N	N	N	Y	N	N	N	N	Y	Membrane; Single-pass membrane protein	OTHER	3	2	1	0			No GPI-anchor found	0	None	membrane or secreted
W6UG37	Receptor-type tyrosine-protein phosphatase F	1262	135974	2	2.43	HF	P5HF4;P5HF5	N	N	N	N	Y	N	N	N	N	N	Membrane; Single-pass membrane protein	OTHER	1	1	0.985974	0.014032			No GPI-anchor found	0	None	membrane or secreted
W6V2K4	Basement membrane-specific heparan sulfate proteoglycan core protein	7853	865395	154	29.36	PS&HF	P1HF1;P1HF2;P1HF3;P1HF4;P1HF5;P1HF6;P1HF7;P1HF8;P2HF1;P2HF2;P2HF3;P2HF4;P2HF5;P2HF6;P3HF1;P3HF2;P3HF3;P3HF4;P3HF5;P3HF6;P3HF8;P3HF9;P4HF1;P4HF2;P4HF3;P4HF4;P4HF5;P4HF6;P4HF7;P4HF8;P4HF9;P4HF10;P5HF1;P5HF2;P5HF3;P5HF4;P5HF5;P5HF6;P5HF7;P5HF8;P5HF10;P1PS1;P1PS2;P1PS3;P1PS4;P1PS5;P1PS6;P1PS9;P4PS1;P4PS2;P4PS3;P4PS4;P4PS5;P4PS6;P4PS7;P4PS8;P4PS9;P5PS1;P5PS2;P5PS3;P5PS4;P5PS5;P5PS6;P5PS7;P5PS8;P5PS9;P…	Y	Y	Y	Y	Y	Y	N	N	Y	Y	Membrane; Single-pass membrane protein	None	1	1					No GPI-anchor found	0	targetII	membrane or secreted
W6UJM8	Ig-like domain-containing protein	2408	269724	8	4.89	HF	P1HF1;P1HF2;P1HF3;P1HF4;P1HF5;P2HF1;P2HF2;P2HF3;P2HF4;P4HF2;P4HF3;P5HF1	Y	Y	N	Y	Y	N	N	N	N	N	Membrane; Single-pass membrane protein	None	0	1					No GPI-anchor found	0	targetII	membrane or secreted
W6U815	protein-tyrosine-phosphatase (EC 3.1.3.48)	1699	191400	2	1.72	HF	P1HF3	Y	N	N	N	N	N	N	N	N	N	Membrane; Single-pass membrane protein	None	2	2					No GPI-anchor found	0	None	membrane or secreted
W6UAE0	protein-tyrosine-phosphatase (EC 3.1.3.48)	1562	173260	2	1.9	HF	P2HF5	N	Y	N	N	N	N	N	N	N	N	Membrane; Single-pass membrane protein	None	0	1					No GPI-anchor found	0	None	membrane or secreted
W6UCJ3	Integrin alpha-5	1323	148054	2	2.23	PS	P5PS2	N	N	N	N	N	N	N	N	N	Y	Membrane; Single-pass membrane protein	None	1	1					No GPI-anchor found	0	None	membrane or secreted
W6UB53	Guanylate cyclase (EC 4.6.1.2)	898	100356	2	3.29	PS	P5PS1	N	N	N	N	N	N	N	N	N	Y	Membrane; Single-pass membrane protein	None	3	2					No GPI-anchor found	0	None	membrane or secreted
W6UKD6	Basement membrane-specific heparan sulfate proteoglycan core protein	846	95568	31	53.52	PS&HF	P1PS7;P1HF1;P1HF2;P1HF3;P1HF4;P1HF5;P1HF6;P1HF7;P1HF8;P1HF9;P2HF1;P2HF2;P2HF3;P2HF4;P2HF5;P2HF6;P2HF7;P2HF8;P2HF9;P3HF1;P3HF2;P3HF3;P3HF4;P3HF5;P3HF6;P3HF7;P3HF8;P3HF9;P3HF10;P4HF1;P4HF2;P4HF3;P4HF4;P4HF5;P4HF6;P4HF7;P4HF8;P4HF9;P5HF1;P5HF2;P5HF3;P5HF4;P5HF5;P5HF6;P5HF7;P5HF8;P5HF9;P1PS1;P1PS2;P1PS3;P1PS4;P1PS5;P1PS6;P1PS8;P1PS9;P2PS1;P2PS2;P3PS2;P3PS4;P3PS5;P3PS7;P3PS8;P4PS1;P4PS2;P4PS3;P4PS4;P4…	Y	Y	Y	Y	Y	Y	Y	Y	Y	Y	Membrane; Single-pass membrane protein	None	0	1					No GPI-anchor found	0	targetIII	membrane or secreted
W6UQ81	Ig-like domain-containing protein	726	77375	2	4.26	HF	P1HF6;P4HF6;P4HF7;P5HF7	Y	N	N	Y	Y	N	N	N	N	N	Membrane; Single-pass membrane protein	None	1	1					No GPI-anchor found	0	targetII	membrane or secreted
W6UGN1	Delta-like protein	525	58273	2	5.66	HF	P5HF5	N	N	N	N	Y	N	N	N	N	N	Membrane; Single-pass membrane protein	None	1	1					No GPI-anchor found	0	None	membrane or secreted
W6V2A4	Kinesin-like protein KIFC3	1490	167855	2	1.97	PS&HF	P3HF9;P2PS1;P2PS2;P2PS3;P2PS7	N	N	Y	N	N	N	Y	N	N	N	Membrane; Single-pass membrane protein	None	1	1					No GPI-anchor found	0	None	membrane or secreted
U6JHW7	Beta-1,4-galactosyltransferase (EC 2.4.1.-)	316	36750	2	8.98	HF	P2HF5	N	Y	N	N	N	N	N	N	N	N	Membrane; Single-pass membrane protein	None	1	1					No GPI-anchor found	0	None	membrane or secreted
W6UEN5	Sodium/potassium-transporting ATPase subunit beta-1	280	31437	3	15.75	PS&HF	P2HF5;P5PS1;P5PS2;P5PS4;P5PS5;P5PS8	N	Y	N	N	N	N	N	N	N	Y	Membrane; Single-pass membrane protein	None	1	1					No GPI-anchor found	0	None	membrane or secreted
W6V2B0	Vesicle-associated membrane protein/synaptobrevin-binding protein	559	62261	3	7.95	PS	P5PS4	N	N	N	N	N	N	N	N	N	Y	Membrane; Single-pass membrane protein	OTHER	2	2	0.997486	0.002558			No GPI-anchor found	0	None	membrane or secreted
U6JAH9	Tubulin polymerization promoting protein family (Tubulin polymerization-promoting protein)	170	18231	2	18.1	HF	P5HF8	N	N	N	N	Y	N	N	N	N	N	others	None	0	1					No GPI-anchor found	0	None
W6UG55	Kinesin-like protein KIFC1	812	92175	2	3.58	PS	P1PS10	N	N	N	N	N	Y	N	N	N	N	others	OTHER	0	1	0.99993	9.7e-5			No GPI-anchor found	0	None
U6IXW7	SLAIN motif containing protein 2 (SLAIN motif family, member)	411	44448	2	7.42	HF	P4HF1;P4HF2;P4HF3;P4HF4;P5HF2;P5HF5;P5HF9	N	N	N	Y	Y	N	N	N	N	N	others	None	0	1					No GPI-anchor found	0	None
W6UR94	Cytochrome c oxidase subunit 5B	224	26155	2	12.62	PS	P5PS6	N	N	N	N	N	N	N	N	N	Y	mitochondrion	OTHER	0	1	1	0			No GPI-anchor found	0	None
W6U9U5	proton-translocating NAD(P)(+) transhydrogenase (EC 7.1.1.1)	336	35842	3	13.81	PS	P5PS1;P5PS2;P5PS3;P5PS4;P5PS6	N	N	N	N	N	N	N	N	N	Y	mitochondrion	None	0	1					No GPI-anchor found	0	None
W6UVS8	Protein MIX23 (Coiled-coil domain-containing protein 58)	142	16589	2	19.89	HF	P5HF8	N	N	N	N	Y	N	N	N	N	N	mitochondrion	OTHER	0	1	1	1e-6			No GPI-anchor found	0	None
U6IY87	Complement component 1 Q subcomponent binding (Complement component 1 Q subcomponent-binding protein)	242	27629	2	11.94	HF	P5HF5	N	N	N	N	Y	N	N	N	N	N	mitochondrion	None	0	1					No GPI-anchor found	0	None
U6JKU1	10 kDa heat shock protein, mitochondrial (10 kDa chaperonin) (Chaperonin 10)	126	14082	4	46.87	PS&HF	P2HF10;P5HF9;P5HF10;P4PS9;P5PS1;P5PS7;P5PS8;P5PS9;P5PS10	N	Y	N	N	Y	N	N	N	Y	Y	mitochondrion	None	0	1					No GPI-anchor found	0	None
W6ULE1	Evolutionarily conserved signaling intermediate in Toll pathway	105	11946	2	27.62	PS&HF	P1PS7;P3HF3;P3HF4;P3HF8;P3HF9;P4HF1;P4HF3;P4HF4;P4HF5;P4HF6;P4HF7;P4HF8;P4HF9;P4HF10;P5HF8;P1PS10;P2PS1;P2PS2;P2PS10;P3PS3;P3PS1;P3PS8;P5PS5;P5PS7;P5PS8;P5PS9;P5PS10	N	N	Y	Y	Y	Y	Y	Y	N	Y	mitochondrion	OTHER	0	1	1	0			No GPI-anchor found	0	targetII
W6U701	Thioredoxin	233	25954	3	19.07	PS&HF	P5HF9;P5PS9	N	N	N	N	Y	N	N	N	N	Y	mitochondrion	OTHER	0	1	1	1e-6			No GPI-anchor found	0	None
W6V706	NIF3-like protein 1	328	35714	2	9.24	PS	P5PS5;P5PS8	N	N	N	N	N	N	N	N	N	Y	mitochondrion	OTHER	0	1	1	0			No GPI-anchor found	0	None
W6U588	4-hydroxybutyrate coenzyme A transferase	443	47929	15	51.64	PS&HF	P1HF3;P2HF3;P5HF1;P5HF3;P5HF4;P5HF5;P5HF6;P5HF7;P5HF8;P5HF9;P4PS3;P5PS1;P5PS2;P5PS3;P5PS4;P5PS5;P5PS6;P5PS7;P5PS8;P5PS9;P5PS10	Y	Y	N	N	Y	N	N	N	Y	Y	mitochondrion	OTHER	0	1	1	0			No GPI-anchor found	0	targetII
W6UWR3	Cat eye syndrome critical region protein	449	50367	2	6.55	HF	P5HF3	N	N	N	N	Y	N	N	N	N	N	mitochondrion	OTHER	0	1	1	0			No GPI-anchor found	0	None
W6UDQ6	2-amino-3-ketobutyrate coenzyme A ligase	459	49594	10	33.27	PS&HF	P2HF4;P5HF1;P5HF3;P5HF4;P5PS1;P5PS2;P5PS3;P5PS4;P5PS5;P5PS6;P5PS8	N	Y	N	N	Y	N	N	N	N	Y	mitochondrion	OTHER	0	1	1	0			No GPI-anchor found	0	None
U6JNM7	Cytochrome b c1 complex subunit 2 (Putative mitochondrial-processing peptidase subunit alpha-1)	482	52554	2	6.28	PS	P5PS3;P5PS9	N	N	N	N	N	N	N	N	N	Y	mitochondrion	OTHER	0	1	1	1.1e-5			No GPI-anchor found	0	None
W6UHL7	Dihydrolipoamide acetyltransferase component of pyruvate dehydrogenase complex (EC 2.3.1.-)	471	49409	6	20.04	PS&HF	P5HF3;P5PS3;P5PS4;P5PS6	N	N	N	N	Y	N	N	N	N	Y	mitochondrion	None	0	1					No GPI-anchor found	0	None
W6UAI6	Malate dehydrogenase, mitochondrial (EC 1.1.1.37)	463	48936	11	37.09	PS&HF	P1HF5;P2HF5;P2HF6;P5HF1;P5HF2;P5HF3;P5HF4;P5HF5;P5HF6;P5HF7;P5HF8;P5HF9;P5HF10;P1PS5;P4PS1;P4PS4;P4PS5;P4PS6;P4PS7;P4PS8;P4PS9;P5PS1;P5PS2;P5PS3;P5PS4;P5PS5;P5PS6;P5PS7;P5PS8;P5PS9;P5PS10	Y	Y	N	N	Y	Y	N	N	Y	Y	mitochondrion	None	0	1					No GPI-anchor found	0	targetI
W6U899	Aspartate aminotransferase, mitochondrial (EC 2.6.1.1) (Kynurenine aminotransferase 4) (Kynurenine aminotransferase IV) (Kynurenine--oxoglutarate transaminase 4) (Kynurenine--oxoglutarate transaminase IV) (Transaminase A)	433	48770	16	54.13	PS&HF	P1HF4;P2HF4;P2HF5;P2HF6;P2HF8;P2HF9;P5HF1;P5HF2;P5HF3;P5HF4;P5HF5;P5HF6;P5HF7;P5HF8;P2PS3;P2PS4;P4PS4;P5PS1;P5PS2;P5PS3;P5PS4;P5PS5;P5PS6;P5PS7;P5PS8;P5PS9	Y	Y	N	N	Y	N	Y	N	Y	Y	mitochondrion	None	0	1					No GPI-anchor found	0	targetI
W6UP55	Isocitrate dehydrogenase [NADP] (EC 1.1.1.42)	430	48412	17	57.94	PS&HF	P1HF4;P1HF8;P2HF4;P5HF1;P5HF2;P5HF3;P5HF4;P5HF5;P5HF6;P5HF7;P5HF8;P5HF9;P5HF10;P4PS2;P4PS4;P4PS5;P4PS8;P4PS9;P5PS1;P5PS2;P5PS3;P5PS4;P5PS5;P5PS6;P5PS7;P5PS8;P5PS9;P5PS10	Y	Y	N	N	Y	N	N	N	Y	Y	mitochondrion	None	0	1					No GPI-anchor found	0	targetI
U6JQW9	NADH dehydrogenase [ubiquinone] 1 alpha subcomplex subunit 9, mitochondrial (Complex I-39kD) (NADH-ubiquinone oxidoreductase 39 kDa subunit)	399	45172	2	7.31	PS	P5PS4	N	N	N	N	N	N	N	N	N	Y	mitochondrion	None	0	1					No GPI-anchor found	0	None
W6UYY5	NAD(P)H-hydrate epimerase (EC 5.1.99.6)	312	34910	5	23.63	HF	P5HF5	N	N	N	N	Y	N	N	N	N	N	mitochondrion	None	0	1					No GPI-anchor found	0	None
W6UNJ5	Uncharacterized protein	164	19434	2	16.98	PS	P5PS8	N	N	N	N	N	N	N	N	N	Y	Mitochondrion inner membrane	OTHER	0	1	1	0			No GPI-anchor found	0	None
W6V4F3	ATP synthase subunit gamma, mitochondrial (F-ATPase gamma subunit)	277	30607	2	10.78	PS	P5PS6	N	N	N	N	N	N	N	N	N	Y	Mitochondrion inner membrane	OTHER	0	1	1	0			No GPI-anchor found	0	None
U6JIX2	ATP synthase-coupling factor 6, mitochondrial (ATPase F0 complex subunit F6 mitochondrial)	133	14762	2	22.35	PS	P5PS8	N	N	N	N	N	N	N	N	N	Y	Mitochondrion inner membrane	OTHER	0	1	1	0			No GPI-anchor found	0	None
W6UAE2	F-ATPase delta subunit	171	18576	2	17.76	PS&HF	P5HF9;P5PS9	N	N	N	N	Y	N	N	N	N	Y	Mitochondrion inner membrane	OTHER	0	1	1	1.2e-5			No GPI-anchor found	0	None
U6JJM2	Prohibitin	277	30479	8	43.31	PS	P5PS5;P5PS6;P5PS9	N	N	N	N	N	N	N	N	N	Y	Mitochondrion inner membrane	OTHER	1	1	1	8e-6			No GPI-anchor found	0	None	membrane or secreted
U6IVP5	ATP synthase subunit beta (EC 7.1.2.2)	520	55920	7	20.65	PS&HF	P5HF3;P5HF5;P4PS10;P5PS1;P5PS2;P5PS3;P5PS4;P5PS5;P5PS6;P5PS7;P5PS8;P5PS9;P5PS10	N	N	N	N	Y	N	N	N	Y	Y	Mitochondrion inner membrane	None	0	1					No GPI-anchor found	0	None
W6U6I7	Cytochrome c1, heme protein	328	36796	4	17.94	PS	P5PS4;P5PS5	N	N	N	N	N	N	N	N	N	Y	Mitochondrion inner membrane	None	2	1					No GPI-anchor found	0	None	membrane or secreted
U6J9E1	Prohibitin	289	32085	8	41.14	PS	P5PS5;P5PS6;P5PS7	N	N	N	N	N	N	N	N	N	Y	Mitochondrion inner membrane	None	1	1					No GPI-anchor found	0	None	membrane or secreted
U6IY99	NADH dehydrogenase [ubiquinone] 1 alpha subcomplex subunit 8	178	20560	2	16.05	PS	P5PS7	N	N	N	N	N	N	N	N	N	Y	Mitochondrion inner membrane	None	0	1					No GPI-anchor found	0	None
W6UK93	ATP synthase subunit d, mitochondrial	176	20274	4	32.55	PS	P5PS6;P5PS7	N	N	N	N	N	N	N	N	N	Y	Mitochondrion inner membrane	None	0	1					No GPI-anchor found	0	None
W6UW92	Phosphate carrier protein	313	34703	2	9.51	PS	P5PS1;1;P4PS5	N	N	N	N	N	N	N	N	Y	Y	Mitochondrion inner membrane; Multi-pass membrane protein.	OTHER	0	1	1	0			No GPI-anchor found	0	None	membrane or secreted
W6UD62	Mitochondrial glutamate carrier 2 (Glutamate/H(+) symporter 2) (Solute carrier family 25 member 18)	776	86316	4	7.65	PS	P5PS1;P5PS5	N	N	N	N	N	N	N	N	N	Y	Mitochondrion inner membrane; Multi-pass membrane protein.	None	0	1					GPI-anchor	0.7	None	membrane or secreted
U6J7G2	Succinate dehydrogenase [ubiquinone] cytochrome b small subunit	153	17146	2	19.25	PS	P5PS9	N	N	N	N	N	N	N	N	N	Y	Mitochondrion inner membrane; Multi-pass membrane protein.	None	2	1					No GPI-anchor found	0	None	membrane or secreted
W6UMX7	Succinate dehydrogenase [ubiquinone] flavoprotein subunit, mitochondrial (EC 1.3.5.1)	648	70971	18	41.85	PS&HF	P5HF1;P5HF2;P5PS1;P5PS2;P5PS3;P5PS4;P5PS5;P5PS6;P5PS7;P5PS8	N	N	N	N	Y	N	N	N	N	Y	Mitochondrion inner membrane; Multi-pass membrane protein.	None	0	1					No GPI-anchor found	0	None	membrane or secreted
U6JIG2	Succinate dehydrogenase [ubiquinone] iron-sulfur subunit, mitochondrial (EC 1.3.5.1)	282	32753	3	15.11	PS	P5PS1;P5PS5;P5PS6	N	N	N	N	N	N	N	N	N	Y	Mitochondrion inner membrane; Multi-pass membrane protein.	None	0	1					No GPI-anchor found	0	None	membrane or secreted
W6UF07	Cytochrome b-c1 complex subunit 7 (Complex III subunit VII) (Ubiquinol-cytochrome c reductase complex 14 kDa protein)	154	18115	3	27.33	PS	P5PS9	N	N	N	N	N	N	N	N	N	Y	Mitochondrion inner membrane; Multi-pass membrane protein.	None	0	1					No GPI-anchor found	0	None	membrane or secreted
W6UWM5	NADH dehydrogenase [ubiquinone] 1 beta subcomplex subunit 5, mitochondrial (Complex I-SGDH) (NADH-ubiquinone oxidoreductase SGDH subunit)	199	23792	2	13.87	PS	P5PS8	N	N	N	N	N	N	N	N	N	Y	Mitochondrion inner membrane; Multi-pass membrane protein.	None	1	1					No GPI-anchor found	0	None	membrane or secreted
W6UUM6	NADH dehydrogenase [ubiquinone] 1 beta subcomplex subunit 11, mitochondrial (Complex I-ESSS) (NADH-ubiquinone oxidoreductase ESSS subunit)	168	19706	2	16.75	PS	P5PS9	N	N	N	N	N	N	N	N	N	Y	Mitochondrion inner membrane; Multi-pass membrane protein.	None	1	1					No GPI-anchor found	0	None	membrane or secreted
U6IX74	Cytochrome b-c1 complex subunit 8 (Complex III subunit 8)	78	9369	2	35.22	PS	P5PS9;P5PS10	N	N	N	N	N	N	N	N	N	Y	Mitochondrion inner membrane; Multi-pass membrane protein.	None	1	1					No GPI-anchor found	0	None	membrane or secreted
W6U7D9	Cytochrome c	472	51910	2	6.36	HF	P5HF9	N	N	N	N	Y	N	N	N	N	N	Mitochondrion membrane	OTHER	0	1	1	0			No GPI-anchor found	0	None
U6JB79	Sulfhydryl oxidase (EC 1.8.3.2)	173	20020	3	24.73	PS&HF	P5HF8;P3PS3	N	N	N	N	Y	N	N	Y	N	N	Mitochondrion membrane	None	0	1					No GPI-anchor found	0	None
U6J0K5	Citrate synthase	465	51378	30	96.34	PS&HF	P1PS7;P1HF3;P1HF4;P1HF5;P1HF7;P2HF3;P2HF4;P2HF5;P2HF6;P2HF7;P2HF8;P2HF9;P5HF1;P5HF2;P5HF3;P5HF4;P5HF5;P5HF6;P5HF7;P5HF8;P5HF9;P5HF10;P1PS8;P1PS10;P2PS1;P2PS2;P2PS3;P2PS4;P2PS5;P2PS6;P4PS1;P4PS2;P4PS3;P4PS4;P4PS5;P4PS6;P4PS7;P4PS8;P4PS9;P4PS10;P5PS1;P5PS2;P5PS3;P5PS4;P5PS5;P5PS6;P5PS7;P5PS8;P5PS9;P5PS10	Y	Y	N	N	Y	Y	Y	N	Y	Y	Mitochondrion membrane	None	0	1					No GPI-anchor found	0	targetI
W6UWD0	proton-translocating NAD(P)(+) transhydrogenase (EC 7.1.1.1)	90	9616	2	34.32	PS	P5PS1;P5PS2;P5PS3;P5PS4;P5PS5;P5PS6;P5PS7;P5PS8;P5PS9	N	N	N	N	N	N	N	N	N	Y	Mitochondrion membrane	OTHER	0	1	0.999822	0.00019			No GPI-anchor found	0	None
U6JJK6	Phospholipid transporting ATPase VA	98	11099	2	29.73	PS	P5PS1;P5PS8;P5PS9	N	N	N	N	N	N	N	N	N	Y	Mitochondrion membrane	OTHER	2	1	1	4.4e-5			No GPI-anchor found	0	None	membrane or secreted
U6JEG3	ATP synthase subunit g (Lethal 2 06225)	116	13145	2	25.1	PS	P5PS9	N	N	N	N	N	N	N	N	N	Y	Mitochondrion membrane	OTHER	0	1	1	0			No GPI-anchor found	0	None
U6J2C0	Citrate transport protein	308	33878	4	19.48	PS	P5PS1;P5PS2;P5PS5	N	N	N	N	N	N	N	N	N	Y	Mitochondrion membrane	None	0	1					No GPI-anchor found	0	None
W6UGG5	ATPase protein 9 (ATPase subunit c)	102	10554	2	31.27	PS	P5PS1;P5PS2;P5PS10	N	N	N	N	N	N	N	N	N	Y	Mitochondrion membrane	None	2	1					No GPI-anchor found	0	None	membrane or secreted
W6URG1	Voltage-dependent anion-selective channel	262	29221	5	28.23	PS	P5PS1;P5PS4;P5PS5;P5PS6;P5PS7;P5PS8;P5PS9	N	N	N	N	N	N	N	N	N	Y	Mitochondrion membrane	OTHER	0	1	1	2e-6			No GPI-anchor found	0	None
W6U9I8	Voltage-dependent anion-selective channel	279	31859	5	25.9	PS	P5PS5;P5PS8;P5PS9	N	N	N	N	N	N	N	N	N	Y	Mitochondrion membrane	OTHER	0	1	1	0			No GPI-anchor found	0	None
W6USG9	NADH-cytochrome b5 reductase 3	352	38818	8	34	PS	P5PS1;P5PS5;P5PS8	N	N	N	N	N	N	N	N	N	Y	Mitochondrion membrane	OTHER	1	1	0.995166	0.004828			No GPI-anchor found	0	None	membrane or secreted
W6U303	Mitochondrial import receptor subunit TOM70	699	78686	3	6.29	PS	P5PS2	N	N	N	N	N	N	N	N	N	Y	Mitochondrion membrane	OTHER	0	1	1	2.5e-5			No GPI-anchor found	0	None
W6UV30	NADH dehydrogenase [ubiquinone] iron-sulfur protein 3, mitochondrial	258	30119	3	16.43	PS	P5PS6	N	N	N	N	N	N	N	N	N	Y	Mitochondrion	OTHER	0	1	1	1e-6			No GPI-anchor found	0	None
W6UKQ3	Heat shock protein	601	64209	18	46.26	PS&HF	P2HF3;P2HF6;P5HF1;P5HF3;P5HF4;P5HF5;P5HF7;P5HF8;P2PS2;P5PS1;P5PS2;P5PS3;P5PS4;P5PS5;P5PS6;P5PS7;P5PS8;P5PS9	N	Y	N	N	Y	N	Y	N	N	Y	Mitochondrion	OTHER	0	1	1	1e-6			No GPI-anchor found	0	None
U6J6T4	2-oxoglutarate dehydrogenase, mitochondrial (EC 1.2.4.2) (2-oxoglutarate dehydrogenase complex component E1) (Alpha-ketoglutarate dehydrogenase)	999	113235	2	2.91	PS	P5PS2	N	N	N	N	N	N	N	N	N	Y	Mitochondrion	None	0	1					No GPI-anchor found	0	None
U6J231	Glutamate dehydrogenase	522	57720	26	74.32	PS&HF	P1HF3;P2HF3;P2HF5;P2HF6;P5HF1;P5HF2;P5HF3;P5HF4;P5HF5;P5HF6;P5HF7;P5HF8;P5HF9;P5HF10;P2PS2;P4PS1;P4PS3;P4PS5;P4PS6;P4PS7;P4PS8;P4PS9;P5PS1;P5PS2;P5PS3;P5PS4;P5PS5;P5PS6;P5PS7;P5PS8;P5PS9;P5PS10	Y	Y	N	N	Y	N	Y	N	Y	Y	Mitochondrion	None	0	1					No GPI-anchor found	0	targetI
W6U236	Elongation factor Tu	499	55540	2	5.94	HF	P2HF4	N	Y	N	N	N	N	N	N	N	N	Mitochondrion	None	0	1					No GPI-anchor found	0	None
U6JE67	Mitochondrial processing peptidase beta subunit (Mitochondrial-processing peptidase subunit beta)	486	54546	6	18.15	PS	P5PS3	N	N	N	N	N	N	N	N	N	Y	Mitochondrion	None	0	1					No GPI-anchor found	0	None
U6JQA4	Acetyltransferase component of pyruvate dehydrogenase complex (EC 2.3.1.12)	508	53314	5	15.47	PS&HF	P5HF2;P5HF3;P5HF4;P5HF5;P5HF6;P5PS1;P5PS2;P5PS3;P5PS4;P5PS5;P5PS6	N	N	N	N	Y	N	N	N	N	Y	Mitochondrion	None	0	1					No GPI-anchor found	0	None
W6U8X9	Succinate--CoA ligase [ADP-forming] subunit beta, mitochondrial (EC 6.2.1.5) (ATP-specific succinyl-CoA synthetase subunit beta) (A-SCS) (Succinyl-CoA synthetase beta-A chain) (SCS-betaA)	438	47216	10	34.95	PS&HF	P5HF3;P5HF4;P4PS10;P5PS4	N	N	N	N	Y	N	N	N	Y	Y	Mitochondrion	None	0	1					No GPI-anchor found	0	None
U6JJE1	Enoyl-[acyl-carrier-protein] reductase, mitochondrial (EC 1.3.1.104) (2-enoyl thioester reductase)	362	40147	10	41.1	PS&HF	P5HF4;P5HF8;P5PS1;P5PS2;P5PS3;P5PS4;P5PS5;P5PS6;P5PS8;P5PS9	N	N	N	N	Y	N	N	N	N	Y	Mitochondrion	None	0	1					No GPI-anchor found	0	None
U6JDP8	Isocitrate dehydrogenase [NAD] subunit, mitochondrial	363	39641	3	12.49	PS	P5PS4	N	N	N	N	N	N	N	N	N	Y	Mitochondrion	None	0	1					No GPI-anchor found	0	None
U6J353	Pyruvate dehydrogenase E1 component subunit beta (EC 1.2.4.1)	359	39055	10	42.25	PS&HF	P2HF5;P5HF1;P5HF4;P5HF5;P5HF7;P5HF8;P5HF9;P5PS1;P5PS2;P5PS3;P5PS4;P5PS5;P5PS6;P5PS7;P5PS8;P5PS9;P5PS10	N	Y	N	N	Y	N	N	N	N	Y	Mitochondrion	None	0	1					No GPI-anchor found	0	None
W6U8H5	Succinate--CoA ligase [ADP/GDP-forming] subunit alpha, mitochondrial (EC 6.2.1.4) (EC 6.2.1.5) (Succinyl-CoA synthetase subunit alpha) (SCS-alpha)	334	35054	10	47.07	PS&HF	P3HF1;P3HF2;P3HF3;P3HF4;P3HF5;P3HF6;P3HF7;P5HF1;P5HF4;P5HF5;P5HF7;P5HF9;P2PS10;P3PS2;P3PS3;P3PS1;P3PS4;P3PS5;P3PS6;P4PS10;P5PS4;P5PS9	N	N	Y	N	Y	N	N	Y	Y	Y	Mitochondrion	None	0	1					No GPI-anchor found	0	targetI
W6UCY9	Persulfide dioxygenase ETHE1, mitochondrial (EC 1.13.11.18) (Sulfur dioxygenase ETHE1)	245	27020	9	54.96	PS&HF	P1HF6;P2HF6;P5HF1;P5HF5;P5HF6;P5HF9;P5PS6;P5PS9;P5PS10	Y	Y	N	N	Y	N	N	N	N	Y	Mitochondrion	None	0	1					No GPI-anchor found	0	targetI
U6J2V9	Superoxide dismutase (EC 1.15.1.1)	221	24728	5	33.36	PS&HF	P2HF7;P5HF6;P5HF7;P5HF9;P4PS7;P5PS2;P5PS4;P5PS5;P5PS6;P5PS7	N	Y	N	N	Y	N	N	N	Y	Y	Mitochondrion	None	0	1					No GPI-anchor found	0	None
U6J6L0	Acyl carrier protein	140	16117	2	20.48	HF	P5HF9	N	N	N	N	Y	N	N	N	N	N	Mitochondrion	None	0	1					No GPI-anchor found	0	None
W6UTJ9	ATP synthase subunit b	307	35450	3	13.96	PS	P5PS5	N	N	N	N	N	N	N	N	N	Y	Mitochondrion	None	0	1					No GPI-anchor found	0	None
W6VA46	Dihydrolipoyl dehydrogenase (EC 1.8.1.4)	521	55208	11	32.88	PS&HF	P5HF1;P5HF3;P5HF4;P5PS1;P5PS2;P5PS3;P5PS4;P5PS5;P5PS6	N	N	N	N	Y	N	N	N	N	Y	Mitochondrion	None	0	1					No GPI-anchor found	0	None
W6UYQ6	Myosin essential light chain, striated adductor muscle	179	20229	6	48.94	HF	P5HF8;P5HF9	N	N	N	N	Y	N	N	N	N	N	others	OTHER	0	1	1	0			No GPI-anchor found	0	None
W6U948	Transgelin	822	89828	9	16.53	HF	P1HF8;P2HF8;P5HF7;P5HF8;P5HF9	Y	Y	N	N	Y	N	N	N	N	N	others	None	0	1					No GPI-anchor found	0	targetII
W6USV8	Myosin regulatory light chain sqh	177	20408	3	24.26	HF	P5HF8	N	N	N	N	Y	N	N	N	N	N	others	OTHER	0	1	1	0			No GPI-anchor found	0	None
W6UMY5	Myosin regulatory light chain A, smooth adductor muscle	187	21445	6	46.16	PS&HF	P5HF7;P5PS7	N	N	N	N	Y	N	N	N	N	Y	others	OTHER	0	0	1	0			No GPI-anchor found	0	None
W6URJ0	Myosin-2 essential light chain	146	16620	3	29.78	HF	P5HF9	N	N	N	N	Y	N	N	N	N	N	others	OTHER	0	1	1	1e-6			No GPI-anchor found	0	None
W6US59	Calmodulin	288	32088	4	20.57	HF	P5HF8;P5HF9	N	N	N	N	Y	N	N	N	N	N	others	OTHER	0	1	0.999965	8.3e-5			No GPI-anchor found	0	None
W6UZ29	Calcium-binding protein	788	86010	3	5.76	HF	P1HF8;P2HF8;P5HF8	Y	Y	N	N	Y	N	N	N	N	N	others	OTHER	0	1	1	0			No GPI-anchor found	0	targetII
W6U7S8	NMDA receptor-regulated protein	2608	291870	2	1.13	HF	P3HF10;P5HF1	N	N	Y	N	Y	N	N	N	N	N	others	OTHER	0	1	1	0			No GPI-anchor found	0	None
W6UKA7	NAD-dependent deacetylase sirtuin-1	774	84644	2	3.9	HF	P5HF6	N	N	N	N	Y	N	N	N	N	N	nucleus	None	0	1					No GPI-anchor found	0	None
W6TZS4	Ankyrin repeat domain-containing protein	1238	134202	2	2.46	HF	P2HF2	N	Y	N	N	N	N	N	N	N	N	nucleus	OTHER	0	1	1	0			No GPI-anchor found	0	None
W6UPX7	Protein SET	261	30334	4	21.76	HF	P5HF4	N	N	N	N	Y	N	N	N	N	N	nucleus	OTHER	0	1	1	0			No GPI-anchor found	0	None
W6UTT2	Transcriptional activator protein Pur-alpha	282	31523	2	10.47	HF	P2HF5	N	Y	N	N	N	N	N	N	N	N	nucleus	OTHER	0	1	1	1e-6			No GPI-anchor found	0	None
W6U6S3	Cysteine and histidine-rich protein	470	52784	2	6.25	PS	P1PS5	N	N	N	N	N	Y	N	N	N	N	nucleus	OTHER	0	1	1	0			No GPI-anchor found	0	None
W6US78	Phosphoglucomutase-2	571	64198	2	5.14	HF	P2HF2	N	Y	N	N	N	N	N	N	N	N	nucleus	OTHER	0	1	1	0			No GPI-anchor found	0	None
W6V5W3	Zinc finger protein 25	1670	185847	2	1.78	PS	P1PS4	N	N	N	N	N	Y	N	N	N	N	nucleus	OTHER	0	1	1	0			No GPI-anchor found	0	None
W6UHW2	DNA topoisomerase (EC 5.6.2.1)	896	98875	2	3.34	HF	P3HF10	N	N	Y	N	N	N	N	N	N	N	nucleus	None	0	1					No GPI-anchor found	0	None
U6JEJ5	Phosphatidate phosphatase LPIN2	659	72964	2	4.52	HF	P5HF7	N	N	N	N	Y	N	N	N	N	N	nucleus	None	0	1					No GPI-anchor found	0	None
W6UIX2	cyclin-dependent kinase (EC 2.7.11.22)	489	54994	2	6	PS	P1PS5;P1PS6	N	N	N	N	N	Y	N	N	N	N	nucleus	None	0	1					No GPI-anchor found	0	None
W6UR25	DNA-(apurinic or apyrimidinic site) endonuclease (EC 3.1.-.-)	396	44253	2	7.46	HF	P2HF4	N	Y	N	N	N	N	N	N	N	N	nucleus	None	0	1					No GPI-anchor found	0	None
W6UPA8	40S ribosomal protein S3	396	43630	5	18.91	PS&HF	P2HF6;P2PS5;P2PS7;P5PS6;P5PS8;P5PS9	N	Y	N	N	N	N	Y	N	N	Y	nucleus	None	0	1					No GPI-anchor found	0	None
U6JCH0	Ubiquitin thioesterase (EC 3.4.19.12)	279	32225	2	10.24	HF	P2HF5;P2HF6	N	Y	N	N	N	N	N	N	N	N	nucleus	None	0	1					No GPI-anchor found	0	None
W6VCR1	WD repeat-containing protein	882	97592	2	3.38	HF	P5HF1	N	N	N	N	Y	N	N	N	N	N	nucleus	OTHER	0	1	1	1e-6			No GPI-anchor found	0	None
W6UUH0	HEAT repeat-containing protein 1	1824	198971	2	1.66	PS	P1PS8	N	N	N	N	N	Y	N	N	N	N	nucleus	None	0	1					No GPI-anchor found	0	None
W6UW56	rRNA 2'-O-methyltransferase fibrillarin (Histone-glutamine methyltransferase)	1101	124201	2	2.66	HF	P5HF4	N	N	N	N	Y	N	N	N	N	N	nucleus	None	1	1					No GPI-anchor found	0	None	membrane or secreted
W6V2B5	Proteasome subunit beta type-3	192	21781	2	15.15	PS&HF	P5HF6;P5PS6	N	N	N	N	Y	N	N	N	N	Y	nucleus	OTHER	0	1	1	1e-6			No GPI-anchor found	0	None
W6V4S2	Homeobox protein ARX	232	24585	2	13.42	HF	P2HF10	N	Y	N	N	N	N	N	N	N	N	nucleus	OTHER	0	1	1	0			No GPI-anchor found	0	None
W6V1V2	Proteasome subunit beta type-1-A	237	26055	3	19	PS&HF	P2HF6;P5HF6;P5PS6	N	Y	N	N	Y	N	N	N	N	Y	nucleus	OTHER	0	1	0.787577	0.212415			No GPI-anchor found	0	None
W6U4M3	Acidic leucine-rich nuclear phosphoprotein 32-related protein	293	31520	5	26.17	HF	P5HF4	N	N	N	N	Y	N	N	N	N	N	nucleus	OTHER	0	1	0.999879	0.000147			No GPI-anchor found	0	None
W6UM69	Methyl-CpG-binding domain protein	294	33245	2	9.93	PS	P3PS2	N	N	N	N	N	N	N	Y	N	N	nucleus	OTHER	0	1	0.999975	7.6e-5			No GPI-anchor found	0	None
W6UPZ9	Protein phosphatase 1 regulatory subunit	346	39897	4	16.54	HF	P5HF4	N	N	N	N	Y	N	N	N	N	N	nucleus	OTHER	0	1	1	0			No GPI-anchor found	0	None
W6USB9	BEL1-like homeodomain protein	456	49146	2	6.71	PS	P3PS2	N	N	N	N	N	N	N	Y	N	N	nucleus	OTHER	0	1	1	0			No GPI-anchor found	0	None
W6ULG9	Far upstream element-binding protein 2	538	57585	2	5.73	HF	P2HF3	N	Y	N	N	N	N	N	N	N	N	nucleus	OTHER	0	1	1	0			No GPI-anchor found	0	None
W6VBK8	Cysteine/serine-rich nuclear protein	639	70710	2	4.67	HF	P1HF6;P5HF7;P5HF8;P5HF9	Y	N	N	N	Y	N	N	N	N	N	nucleus	OTHER	0	1	1	0			No GPI-anchor found	0	None
W6UT59	Homeobox protein prospero	779	86249	2	3.83	PS&HF	P5HF2;P3PS3;P3PS4;P3PS5	N	N	N	N	Y	N	N	Y	N	N	nucleus	OTHER	0	1	1	0			No GPI-anchor found	0	None
W6UW03	Cleavage stimulation factor subunit 3	798	90394	2	3.65	PS	P1PS3	N	N	N	N	N	Y	N	N	N	N	nucleus	OTHER	0	1	1	0			No GPI-anchor found	0	None
W6UMQ4	GC-rich sequence DNA-binding factor	878	100146	2	3.3	PS&HF	P1PS7;P1HF1;P1HF3;P1HF5;P2HF2;P2HF5;P2HF6;P2HF7;P3PS7;P5PS1;P5PS2;P5PS6;P5PS7	Y	Y	N	N	N	Y	N	Y	N	Y	nucleus	OTHER	0	1	1	0			No GPI-anchor found	0	targetII
W6UB70	Myb-binding protein	1247	138143	2	2.39	HF	P2HF6	N	Y	N	N	N	N	N	N	N	N	nucleus	OTHER	0	1	1	0			No GPI-anchor found	0	None
W6UCB3	Serrate RNA effector molecule	1675	188093	2	1.75	HF	P5HF1	N	N	N	N	Y	N	N	N	N	N	nucleus	OTHER	0	1	1	0			No GPI-anchor found	0	None
W6UKT4	CCR4-NOT transcription complex subunit	3084	337336	2	0.98	HF	P2HF6	N	Y	N	N	N	N	N	N	N	N	nucleus	None	0	1					No GPI-anchor found	0	None
W6UN56	DNA helicase (EC 3.6.4.12)	2678	293961	2	1.12	HF	P2HF1	N	Y	N	N	N	N	N	N	N	N	nucleus	None	0	1					No GPI-anchor found	0	None
W6V4D3	Lysine-specific demethylase 6A	2415	263276	2	1.25	PS	P1PS2	N	N	N	N	N	Y	N	N	N	N	nucleus	None	9	5					No GPI-anchor found	0	None	membrane or secreted
W6UFE6	Chromodomain-helicase-DNA-binding protein	1909	215988	2	1.53	HF	P2HF1	N	Y	N	N	N	N	N	N	N	N	nucleus	None	0	1					No GPI-anchor found	0	None
U6J1X0	DNA-directed RNA polymerase subunit (EC 2.7.7.6)	1862	204457	2	1.61	PS	P1PS1;P1PS3	N	N	N	N	N	Y	N	N	N	N	nucleus	None	0	1					No GPI-anchor found	0	None
W6UID0	Protein strawberry notch	1779	196829	2	1.68	HF	P2HF7	N	Y	N	N	N	N	N	N	N	N	nucleus	None	0	1					No GPI-anchor found	0	None
W6UJD3	Actin-depolymerizing factor 2	1744	189438	5	4.35	PS&HF	P2HF9;P5HF9;P5HF10;P5PS9;P5PS10	N	Y	N	N	Y	N	N	N	N	Y	nucleus	None	0	1					No GPI-anchor found	0	None
W6V4U9	histone deacetylase (EC 3.5.1.98)	1182	124750	2	2.65	HF	P5HF1;P5HF2	N	N	N	N	Y	N	N	N	N	N	nucleus	None	0	1					No GPI-anchor found	0	None
W6V1R1	DNA ligase IV (Polydeoxyribonucleotide synthase [ATP] 4)	1064	118628	2	2.78	HF	P2HF3;P2HF4	N	Y	N	N	N	N	N	N	N	N	nucleus	None	0	1					No GPI-anchor found	0	None
W6U8C0	Enolase (EC 4.2.1.11) (2-phospho-D-glycerate hydro-lyase) (2-phosphoglycerate dehydratase)	1060	115086	22	31.54	PS&HF	P1HF3;P1HF4;P1HF5;P1HF6;P1HF7;P2HF1;P2HF3;P2HF4;P2HF5;P2HF6;P2HF7;P2HF8;P5HF1;P5HF2;P5HF3;P5HF4;P5HF5;P5HF6;P5HF7;P5HF8;P5HF9;P5HF10;P1PS4;P2PS3;P4PS3;P4PS4;P5PS1;P5PS2;P5PS3;P5PS4;P5PS5;P5PS6;P5PS7;P5PS8;P5PS9;P5PS10	Y	Y	N	N	Y	Y	Y	N	Y	Y	nucleus	None	0	1					No GPI-anchor found	0	targetI
W6UZK1	Exonuclease 1 (EC 3.1.-.-)	785	85981	2	3.84	PS&HF	P1HF5;P4HF4;P4HF5;P4HF6;P4HF7;P4HF9;P5PS3;P5PS4;P5PS5	Y	N	N	Y	N	N	N	N	N	Y	nucleus	None	0	1					No GPI-anchor found	0	None
W6V191	DNA replication licensing factor MCM5 (EC 3.6.4.12)	753	83829	2	3.94	HF	P2HF1	N	Y	N	N	N	N	N	N	N	N	nucleus	None	0	1					No GPI-anchor found	0	None
W6V7L2	Lamin Dm0	707	80991	3	6.11	PS	P5PS2;P5PS3	N	N	N	N	N	N	N	N	N	Y	nucleus	None	0	1					No GPI-anchor found	0	None
W6UN11	Lamin-B2	617	71154	4	9.28	PS	P5PS2;P5PS5	N	N	N	N	N	N	N	N	N	Y	nucleus	None	0	1					No GPI-anchor found	0	None
W6VBE3	Zinc finger CCHC domain-containing protein 7 (TRAMP-like complex RNA-binding factor ZCCHC7)	587	66500	2	4.96	HF	P2HF2	N	Y	N	N	N	N	N	N	N	N	nucleus	None	0	1					No GPI-anchor found	0	None
W6UKL4	RNA helicase (EC 3.6.4.13)	453	52141	2	6.33	PS&HF	P2HF3;P2HF4;P4PS10	N	Y	N	N	N	N	N	N	Y	N	nucleus	None	1	1					No GPI-anchor found	0	None	membrane or secreted
U6J309	RuvB-like helicase (EC 3.6.4.12)	456	50588	2	6.52	HF	P2HF3	N	Y	N	N	N	N	N	N	N	N	nucleus	None	0	1					No GPI-anchor found	0	None
U6JHC3	RNA helicase (EC 3.6.4.13)	403	46465	2	7.1	HF	P2HF4;P5HF3	N	Y	N	N	Y	N	N	N	N	N	nucleus	None	0	1					No GPI-anchor found	0	None
W6U9V0	proteasome endopeptidase complex (EC 3.4.25.1)	281	31072	3	15.93	PS&HF	P1HF7;P2HF7;P5HF6;P5HF7;P5PS6;P5PS7	Y	Y	N	N	Y	N	N	N	N	Y	nucleus	None	0	1					No GPI-anchor found	0	targetI
U6JI50	Proliferating cell nuclear antigen	260	28364	5	29.09	HF	P2HF6	N	Y	N	N	N	N	N	N	N	N	nucleus	None	0	1					No GPI-anchor found	0	None
U6JCB8	proteasome endopeptidase complex (EC 3.4.25.1)	230	24728	3	20.02	PS&HF	P2HF7;P5HF7;P5PS7	N	Y	N	N	Y	N	N	N	N	Y	nucleus	None	0	1					No GPI-anchor found	0	None
U6JCJ6	GTP-binding nuclear protein	215	24412	4	27.04	PS&HF	P3HF10;P2HF6;P2HF7;P5PS1;P5PS2;P5PS4;P5PS5;P5PS6;P5PS7;P5PS8;P5PS9;P5PS10	N	Y	Y	N	N	N	N	N	N	N	nucleus	None	0	1					No GPI-anchor found	0	None
U6IXJ4	Cysteine and glycine rich protein 1 (Cysteine and glycine-rich protein)	183	19392	3	25.53	PS&HF	P5HF1;P5HF3;P5HF4;P5HF7;P5HF8;P5HF9;P5PS7	N	N	N	N	Y	N	N	N	N	Y	nucleus	None	0	1					No GPI-anchor found	0	None
U6IWR8	Small nuclear ribonucleoprotein G (snRNP-G)	76	8671	2	38.06	HF	P5HF10	N	N	N	N	Y	N	N	N	N	N	nucleus	None	0	1					No GPI-anchor found	0	None
W6V0X6	DNA topoisomerase (EC 5.6.2.1)	1093	121517	2	2.72	PS	P1PS5	N	N	N	N	N	Y	N	N	N	N	nucleus	None	0	1					No GPI-anchor found	0	None
W6UBD1	Heat shock cognate protein	615	68664	2	4.81	PS&HF	P1PS7;2;P1HF2;P2HF1;P2HF4;P2HF5;P3HF1;P3HF10;P5HF4;P5HF5;P5HF6;P5HF7;P1PS1;P1PS2;P1PS3;P1PS4;P1PS5;P1PS6;P1PS8;P2PS5;P2PS10;P3PS2;P3PS1;P3PS6;P4PS10;P5PS1;P5PS2;P5PS3;P5PS4;P5PS5;P5PS6;P5PS7;P5PS8;P5PS9;P5PS10	Y	Y	Y	N	Y	Y	Y	Y	Y	Y	nucleus	OTHER	0	1	1	0			No GPI-anchor found	0	targetI
W6U9V9	Zinc phosphodiesterase ELAC protein	621	70121	2	4.71	HF	P2HF3	N	Y	N	N	N	N	N	N	N	N	nucleus	OTHER	0	1	0.999276	0.000732			No GPI-anchor found	0	None
W6U4Q1	Enolase (EC 4.2.1.11) (2-phospho-D-glycerate hydro-lyase) (2-phosphoglycerate dehydratase)	393	43178	2	7.64	PS	P4PS10	N	N	N	N	N	N	N	N	Y	N	nucleus	None	0	1					No GPI-anchor found	0	None
W6UV89	Phospholipid scramblase	265	29311	2	11.26	PS&HF	P5HF1;P5HF6;P5HF7;P5HF8;P5PS1;P5PS2;P5PS3;P5PS4;P5PS5;P5PS6;P5PS7;P5PS8;P5PS9	N	N	N	N	Y	N	N	N	N	Y	plasma membrane	OTHER	0	1	1	1.7e-5			No GPI-anchor found	0	None
W6UL77	SHC-transforming protein	392	43146	2	7.65	PS	P5PS7;P5PS8;P5PS9	N	N	N	N	N	N	N	N	N	Y	plasma membrane	OTHER	0	1	1	0			No GPI-anchor found	0	None
W6UJW5	LanC-like protein	518	57101	2	5.78	HF	P2HF4	N	Y	N	N	N	N	N	N	N	N	plasma membrane	OTHER	1	1	1	4.1e-5			No GPI-anchor found	0	None	membrane or secreted
W6UT36	Gamma-glutamyltranspeptidase	635	69381	3	7.13	HF	P1HF3;P1HF4;P4HF3;P5HF3	Y	N	N	Y	Y	N	N	N	N	N	plasma membrane	OTHER	0	1	0.996221	0.003784			No GPI-anchor found	0	targetII
W6UDR9	Son of sevenless	1687	184755	2	1.79	PS&HF	P2HF4;P3PS9	N	Y	N	N	N	N	N	Y	N	N	plasma membrane	OTHER	0	1	1	0			No GPI-anchor found	0	None
W6U9G2	Ras-specific guanine nucleotide-releasing factor	2284	253030	2	1.3	PS	P5PS2;P5PS8	N	N	N	N	N	N	N	N	N	Y	plasma membrane	OTHER	0	1	1	1e-6			No GPI-anchor found	0	None
W6UJE7	Amine oxidase (EC 1.4.3.-)	776	87160	11	20.82	PS&HF	P1HF1;P1HF2;P1HF3;P1HF4;P1HF5;P3HF4;P3HF6;P4HF1;P4HF3;P4HF4;P4HF5;P4HF6;P4HF7;P4HF8;P5HF1;P5HF2;P5HF3;P5HF4;P5HF5;P5HF6;P5HF7;P5HF8;P5PS1;P5PS2;P5PS4;P5PS5;P5PS7;P5PS8	Y	N	Y	Y	Y	N	N	N	N	Y	plasma membrane	None	0	1					No GPI-anchor found	0	targetII
W6UDH7	Synaptosomal-associated protein 25-A	232	26082	2	12.65	PS	P5PS9;P5PS10	N	N	N	N	N	N	N	N	N	Y	plasma membrane	OTHER	0	1	1	0			No GPI-anchor found	0	None
W6UXY9	Neurogenic locus notch protein	231	24977	2	13.21	HF	P1HF5	Y	N	N	N	N	N	N	N	N	N	plasma membrane	None	0	1					No GPI-anchor found	0	None
U6JAX4	Proteasomal ATPase associated factor 1 (Proteasomal ATPase-associated factor)	504	54491	2	6.06	HF	P5HF1;P5HF2	N	N	N	N	Y	N	N	N	N	N	others	None	0	1					No GPI-anchor found	0	None
W6UQT7	Proteasome subunit alpha type-4	142	15663	4	42.14	PS&HF	P5HF5;P5PS6	N	N	N	N	Y	N	N	N	N	Y	others	OTHER	0	1	1	2.2e-5			No GPI-anchor found	0	None
W6UTH9	Proteasome subunit alpha type-5	368	42001	2	7.86	HF	P2HF6;P5HF6	N	Y	N	N	Y	N	N	N	N	N	others	OTHER	0	1	1	0			No GPI-anchor found	0	None
U6IYU3	26S proteasome non-ATPase regulatory subunit 6	391	45211	2	7.3	HF	P2HF4	N	Y	N	N	N	N	N	N	N	N	others	None	0	1					No GPI-anchor found	0	None
W6V411	Vacuolar proton pump subunit B (V-ATPase subunit B) (Vacuolar proton pump subunit B)	485	53986	3	9.17	PS	P4PS9;P4PS10	N	N	N	N	N	N	N	N	Y	N	others	None	0	1					No GPI-anchor found	0	None
W6UUP8	40S ribosomal protein S14	152	16333	3	30.31	PS	P5PS8;P5PS9	N	N	N	N	N	N	N	N	N	Y	ribosome	OTHER	0	0	1	0			No GPI-anchor found	0	None
W6UY64	60S ribosomal protein L4	350	39727	2	8.31	HF	P3HF10	N	N	Y	N	N	N	N	N	N	N	ribosome	OTHER	0	1	1	0			No GPI-anchor found	0	None
W6UQY8	Large ribosomal subunit protein uL5 (60S ribosomal protein L11)	1087	117422	2	2.81	PS&HF	P5HF7;P5PS7	N	N	N	N	Y	N	N	N	N	Y	ribosome	None	0	1					No GPI-anchor found	0	None
W6UNN4	40S ribosomal protein S8	219	25254	2	13.07	PS	P4PS10	N	N	N	N	N	N	N	N	Y	N	ribosome	None	0	1					No GPI-anchor found	0	None
U6J6K5	60S ribosomal protein L18a	176	20826	3	23.77	PS	P5PS7	N	N	N	N	N	N	N	N	N	Y	ribosome	None	0	1					No GPI-anchor found	0	None
W6U851	Transcription factor 25	634	72080	2	4.58	HF	P5HF2	N	N	N	N	Y	N	N	N	N	N	others	OTHER	0	1	1	0			No GPI-anchor found	0	None
W6UTC5	Collagen alpha-1(IV) chain	3327	331429	49	24.39	PS&HF	P1PS7;P1HF1;P1HF2;P1HF3;P1HF4;P1HF5;P1HF6;P2HF1;P2HF2;P2HF3;P2HF4;P2HF5;P3HF1;P3HF2;P3HF3;P3HF4;P3HF5;P3HF6;P4HF1;P4HF3;P4HF4;P4HF5;P5HF1;P5HF2;P5HF3;P5HF4;P5HF5;P5HF6;P5HF7;P5HF8;P5HF9;P1PS1;P1PS2;P1PS3;P1PS5;P4PS1;P4PS2;P4PS3;P4PS4;P4PS5;P4PS6;P4PS8;P5PS1;P5PS2;P5PS3;P5PS4;P5PS5;P5PS6;P5PS7;P5PS8;P5PS9	Y	Y	Y	Y	Y	Y	N	N	Y	Y	Secreted	OTHER	0	1	1	5e-6			No GPI-anchor found	0	targetI	membrane or secreted
W6UH21	Laminin subunit alpha-1	3561	394923	49	20.47	PS&HF	P1HF1;P1HF2;P1HF3;P1HF4;P1HF5;P1HF6;P2HF1;P2HF2;P2HF3;P2HF4;P2HF5;P2HF6;P2HF7;P2HF8;P2HF9;P4HF2;P4HF3;P5HF1;P5HF3;P5HF5;P5HF6;P5HF7;P1PS3;P1PS5;P5PS1;P5PS2;P5PS3;P5PS4;P5PS5;P5PS6;P5PS7;P5PS8;P5PS9	Y	Y	N	Y	Y	Y	N	N	N	Y	Secreted	OTHER	0	1	1	0			No GPI-anchor found	0	targetII	membrane or secreted
W6U8E6	Collagen alpha-1(IV) chain	1751	173854	21	19.93	PS&HF	P1HF1;P1HF2;P1HF3;P1HF4;P1HF5;P1HF6;P1HF7;P1HF8;P2HF1;P2HF2;P2HF3;P2HF4;P2HF5;P2HF6;P2HF8;P3HF1;P3HF2;P3HF3;P3HF4;P3HF6;P3HF7;P4HF1;P4HF2;P4HF3;P4HF4;P4HF5;P4HF8;P5HF1;P5HF2;P5HF3;P5HF4;P5HF5;P5HF6;P5HF7;P5HF8;P1PS3;P1PS4;P1PS5;P4PS1;P4PS2;P4PS3;P4PS4;P4PS5;P4PS6;P4PS7;P4PS8;P5PS1;P5PS2;P5PS3;P5PS4;P5PS5;P5PS6;P5PS7;P5PS8;P5PS9	Y	Y	Y	Y	Y	Y	N	N	Y	Y	Secreted	SP	0	1	0.004699	0.995267	41-42	0.9472	No GPI-anchor found	0	targetI	membrane or secreted
W6U827	Collagen alpha-1(IV) chain	1801	181033	29	26.43	PS&HF	P1HF1;P1HF2;P1HF3;P1HF4;P1HF5;P1HF6;P1HF7;P2HF1;P2HF2;P2HF3;P2HF4;P2HF5;P2HF6;P2HF8;P3HF1;P3HF2;P3HF3;P3HF4;P3HF5;P3HF6;P3HF7;P4HF1;P4HF3;P4HF5;P4HF6;P5HF1;P5HF4;P5HF5;P5HF6;P5HF7;P5HF8;P1PS1;P1PS3;P1PS4;P1PS5;P1PS6;P4PS1;P4PS2;P4PS3;P4PS4;P4PS7;P5PS1;P5PS2;P5PS3;P5PS4;P5PS5;P5PS6;P5PS7;P5PS8;P5PS9	Y	Y	Y	Y	Y	Y	N	N	Y	Y	Secreted	None	1	1					No GPI-anchor found	0	targetI	membrane or secreted
W6UH82	Laminin subunit gamma-3	1629	180710	18	16.44	PS&HF	P1HF1;P1HF2;P1HF3;P1HF4;P1HF5;P2HF1;P2HF2;P2HF3;P2HF4;P2HF5;P2HF6;P2HF7;P2HF8;P3HF1;P3HF3;P3HF4;P3HF5;P3HF6;P3HF7;P3HF9;P4HF1;P4HF3;P4HF4;P4HF5;P5HF1;P5HF3;P5HF4;P5PS1;P5PS2;P5PS3;P5PS4;P5PS5;P5PS6;P5PS7;P5PS8	Y	Y	Y	Y	Y	N	N	N	N	Y	Secreted	None	0	1					No GPI-anchor found	0	targetII	membrane or secreted
W6U7B6	Laminin subunit beta-1	1509	166641	26	25.74	PS&HF	P1HF2;P1HF3;P1HF4;P1HF5;P1HF6;P2HF1;P2HF2;P2HF3;P2HF4;P2HF5;P2HF6;P2HF8;P5PS1;P5PS2;P5PS3;P5PS4;P5PS5;P5PS6;P5PS8	Y	Y	N	N	N	N	N	N	N	Y	Secreted	None	0	1					No GPI-anchor found	0	None	membrane or secreted
W6ULH9	Fibrillin-3	665	73870	6	13.4	PS&HF	P1HF10;P3HF10;P4HF9;P5HF9;P1PS9;P1PS10;P5PS2;P5PS3	Y	N	Y	Y	Y	Y	N	N	N	Y	Secreted	SP	0	1	0.000216	0.999759	26-27	0.9782	GPI-anchor	0.7	targetII	membrane or secreted
W6U3E3	Spondin-1	976	108775	21	31.85	PS&HF	P1HF1;P1HF2;P1HF3;P1HF4;P1HF5;P1HF6;P1HF7;P2HF1;P2HF2;P2HF3;P2HF4;P2HF5;P2HF6;P3HF1;P3HF2;P3HF3;P3HF4;P3HF5;P3HF6;P3HF7;P3HF8;P3HF9;P4HF1;P4HF3;P4HF4;P4HF5;P5HF1;P5HF2;P5HF3;P5HF4;P5HF5;P5HF6;P5HF7;P5HF8;P5HF9;P1PS1;P1PS3;P1PS4;P1PS5;P2PS5;P3PS5;P4PS1;P4PS2;P4PS3;P4PS4;P4PS5;P5PS2;P5PS3;P5PS4;P5PS5;P5PS8	Y	Y	Y	Y	Y	Y	Y	Y	Y	Y	Secreted	SP	0	1	0.000266	0.999714	20-21	0.9688	No GPI-anchor found	0	targetIII	membrane or secreted
W6US68	Protein Wnt	530	59639	2	5.53	HF	P2HF8	N	Y	N	N	N	N	N	N	N	N	Secreted	None	0	1					No GPI-anchor found	0	None	membrane or secreted
W6UBF1	Carbonic anhydrase (EC 4.2.1.1)	263	29449	11	61.63	PS&HF	P2HF6;P5HF1;P5HF3;P5HF4;P5HF5;P5HF8;P5PS2;P5PS4;P5PS5;P5PS6;P5PS7;P5PS8;P5PS9	N	Y	N	N	Y	N	N	N	N	Y	Secreted	None	0	1					No GPI-anchor found	0	None	membrane or secreted
W6UEF0	UPF0506 domain-containing protein	155	17061	3	29.01	PS&HF	P2HF10;P5HF7;P5HF8;P5HF9;P5HF10;P1PS10;P5PS9;P5PS10	N	Y	N	N	Y	Y	N	N	N	Y	Secreted	OTHER	1	1	0.998827	0.001199			No GPI-anchor found	0	None	membrane or secreted
U6JFK1	Epididymal secretory protein E1 (Niemann Pick C2 protein)	189	20399	6	48.53	PS&HF	P1PS7;P1HF5;P1HF6;P1HF7;P1HF8;P1HF9;P2HF5;P2HF6;P2HF7;P2HF8;P5HF4;P5HF5;P5HF6;P5HF7;P5HF8;P5HF9;P5HF10;P4PS6;P4PS7;P4PS8;P5PS2;P5PS4;P5PS5;P5PS6;P5PS7;P5PS8;P5PS9	Y	Y	N	N	Y	Y	N	N	Y	Y	Secreted	SP	0	1	0.000197	0.999798	20-21	0.9765	No GPI-anchor found	0	targetII	membrane or secreted
W6UXK8	Papilin	386	43518	3	11.37	HF	P1HF2;P1HF4;P1HF5;P2HF1;P2HF2;P2HF3;P2HF4;P2HF5;P2HF6	Y	Y	N	N	N	N	N	N	N	N	Secreted	OTHER	0	1	0.999793	0.000253			No GPI-anchor found	0	None	membrane or secreted
U6JH05	Enteropeptidase (Mastin)	457	51472	3	9.62	PS&HF	P1HF7;P1HF8;P1HF9;P2HF4;P2HF5;P2HF6;P2HF7;P2HF8;P2HF9;P2HF10;P3HF8;P3HF9;P3HF10;P4HF8;P4HF9;P5HF7;P5HF8;P5HF9;P1PS8;P1PS9;P2PS7;P3PS8;P3PS10;P4PS8;P4PS9;P5PS8;P5PS9	Y	Y	Y	Y	Y	Y	Y	Y	Y	Y	Secreted	SP	0	1	0.000235	0.999712	19-20	0.9833	No GPI-anchor found	0	targetIII	membrane or secreted
W6UM35	Collagen alpha-2(I) chain	519	52439	6	18.88	PS&HF	P1HF1;P1HF2;P1HF3;P1HF4;P1HF5;P1HF6;P1HF7;P1HF8;P1HF9;P4HF3;P4HF4;P4HF5;P4HF6;P5PS1;P5PS2;P5PS3;P5PS4;P5PS5	Y	N	N	Y	N	N	N	N	N	Y	Secreted	OTHER	0	1	1	8e-6			No GPI-anchor found	0	None	membrane or secreted
W6UA88	ADAMTS-like protein 3	603	68057	6	14.55	PS&HF	P1HF1;P1HF2;P1HF5;P2HF5;P5HF1;P5HF2;P5HF4;P4PS2;P5PS2	Y	Y	N	N	Y	N	N	N	Y	Y	Secreted	SP	0	1	0.029958	0.970009	31-32	0.7143	No GPI-anchor found	0	targetII	membrane or secreted
W6UI25	Proactivator polypeptide	935	104280	18	28.48	PS&HF	P1HF1;P1HF2;P1HF3;P1HF4;P1HF5;P1HF10;P2HF1;P2HF2;P2HF3;P2HF4;P2HF5;P2HF6;P2HF8;P2HF10;P3HF1;P3HF2;P3HF3;P3HF4;P3HF5;P3HF7;P3HF8;P3HF10;P4HF1;P4HF3;P5HF1;P5HF2;P5HF3;P5HF4;P5HF5;P5HF6;P5HF7;P5HF8;P5HF9;P5HF10;P4PS9;P5PS1;P5PS6;P5PS7;P5PS8;P5PS9;P5PS10	Y	Y	Y	Y	Y	N	N	N	Y	Y	Secreted	OTHER	0	1	1	0			No GPI-anchor found	0	targetIII	membrane or secreted
W6UR32	Collagen alpha-2(I) chain	1313	126864	11	14.31	PS&HF	P1HF1;P1HF2;P1HF3;P1HF4;P1HF5;P1HF6;P4HF4;P4HF7;P5PS1;P5PS2;P5PS3;P5PS4;P5PS5;P5PS6;P5PS7;P5PS8	Y	N	N	Y	N	N	N	N	N	Y	Secreted	SP	1	1	0.004414	0.995559	27-28	0.9713	No GPI-anchor found	0	None	membrane or secreted
W6UU63	Collagen alpha-1(XXVII) chain	1332	129760	18	22.89	PS&HF	P1HF1;P1HF2;P1HF3;P1HF4;P1HF5;P1HF6;P1HF7;P1HF9;P4HF3;P4HF4;P4HF5;P4HF6;P4HF7;P4HF8;P4HF9;P4PS1;P4PS2;P5PS1;P5PS2;P5PS3;P5PS4;P5PS5;P5PS6;P5PS7;P5PS8	Y	N	N	Y	N	N	N	N	Y	Y	Secreted	SP	1	1	0.000241	0.999727	23-24	0.9813	No GPI-anchor found	0	None	membrane or secreted
W6UFV4	Papilin	1540	168626	21	20.55	PS&HF	P1HF1;P1HF2;P1HF3;P1HF4;P1HF6;P2HF1;P2HF2;P2HF3;P2HF4;P2HF5;P2HF6;P2HF7;P2HF8;P4HF1;P5HF3;P5HF4;P5HF6;P5PS1;P5PS2;P5PS3	Y	Y	N	Y	Y	N	N	N	N	Y	Secreted	OTHER	0	1	0.999243	0.000797			No GPI-anchor found	0	targetII	membrane or secreted
W6US03	Collagen alpha-2(I) chain	1561	155054	11	11.71	PS&HF	P1HF5;P1HF6;P1HF7;P1HF9;P2HF6;P4HF5;P4HF6;P4HF8;P4HF9;P5HF5;P5HF9;P1PS6;P4PS5;P4PS9;P5PS1;P5PS2;P5PS3;P5PS4;P5PS5;P5PS6;P5PS7	Y	Y	N	Y	Y	Y	N	N	Y	Y	Secreted	OTHER	0	1	1	2e-6			No GPI-anchor found	0	targetI	membrane or secreted
W6UJ67	Collagen alpha-1(XXIV) chain	1667	166273	9	8.93	PS&HF	P1HF2;P1HF3;P1HF6;P1HF7;P4HF2;P4HF3;P4HF6;P5HF6;P4PS6;P5PS1;P5PS2;P5PS3;P5PS4;P5PS5;P5PS6;P5PS7;P5PS8	Y	N	N	Y	Y	N	N	N	Y	Y	Secreted	SP	0	1	0.000193	0.999816	22-23	0.9671	No GPI-anchor found	0	targetI	membrane or secreted
W6UR03	Netrin-A	913	101739	3	4.87	HF	P5HF7;P5HF8	N	N	N	N	Y	N	N	N	N	N	Secreted	None	0	1					No GPI-anchor found	0	None	membrane or secreted
W6V4D7	Annexin	792	87681	12	22.58	PS&HF	P1HF5;P2HF5;P5HF1;P5HF2;P5HF3;P5HF4;P5HF5;P5HF6;P5HF7;P5HF8;P5HF9;P5HF10;P4PS4;P4PS5;P5PS1;P5PS2;P5PS3;P5PS4;P5PS5;P5PS6;P5PS7;P5PS8;P5PS9;P5PS10	Y	Y	N	N	Y	N	N	N	Y	Y	Secreted	None	0	1					No GPI-anchor found	0	targetII	membrane or secreted
W6U7P3	Neuroendocrine convertase 2 (EC 3.4.21.94) (Prohormone convertase 2)	703	76987	2	4.29	HF	P4HF9	N	N	N	Y	N	N	N	N	N	N	Secreted	None	0	1					No GPI-anchor found	0	None	membrane or secreted
W6UCS4	Annexin A7	315	35644	24	111.1	PS&HF	P1HF5;P2HF5;P4HF5;P5HF1;P5HF2;P5HF3;P5HF4;P5HF5;P5HF6;P5HF7;P5HF8;P5HF9;P5HF10;P4PS1;P4PS2;P4PS4;P4PS5;P4PS6;P4PS7;P4PS8;P5PS1;P5PS2;P5PS3;P5PS4;P5PS5;P5PS6;P5PS7;P5PS8;P5PS9;P5PS10	Y	Y	N	Y	Y	N	N	N	Y	Y	Secreted	None	0	1					No GPI-anchor found	0	targetII	membrane or secreted
W6UEL9	Noggin-3	287	31485	2	10.48	HF	P1HF4;P1HF5;P1HF6;P1HF7;P2HF6;P2HF7;P5HF7	Y	Y	N	N	Y	N	N	N	N	N	Secreted	None	0	1					No GPI-anchor found	0	targetII	membrane or secreted
U6IX25	Insulin growth factor binding (Kazal-type serine protease inhibitor domain-containing protein)	275	30445	4	21.68	HF	P1HF5;P2HF5;P4HF4;P4HF5	Y	Y	N	Y	N	N	N	N	N	N	Secreted	None	0	1					No GPI-anchor found	0	targetI	membrane or secreted
W6UZJ3	Annexin A7	253	28521	2	11.57	PS	P1PS4	N	N	N	N	N	Y	N	N	N	N	Secreted	None	0	1					No GPI-anchor found	0	None	membrane or secreted
C7SCV7	Collagen alpha-3(VI) chain (Kunitz protease inhibitor) (Kunitz protein 8)	75	8408	2	39.25	HF	P4HF9;P5HF9;P5HF10	N	N	N	Y	Y	N	N	N	N	N	Secreted	None	0	1					No GPI-anchor found	0	None	membrane or secreted
W6UTL1	PHD finger protein	759	83039	2	3.97	HF	P3HF3	N	N	Y	N	N	N	N	N	N	N	others	OTHER	0	1	1	0			No GPI-anchor found	0	None
W6UPZ8	Helicase SKI2W	1403	154514	2	2.14	HF	P1HF8	Y	N	N	N	N	N	N	N	N	N	others	None	0	1					No GPI-anchor found	0	None
U6JEC1	40S ribosomal protein S5 (Ribosomal protein)	194	21891	2	15.07	PS	P5PS7	N	N	N	N	N	N	N	N	N	N	ribosome	OTHER	0	1	1	0			No GPI-anchor found	0	None
W6UFC5	Small ribosomal subunit protein uS10 (40S ribosomal protein S20)	128	14620	2	22.57	HF	P2HF9	N	Y	N	N	N	N	N	N	N	N	ribosome	None	0	1					No GPI-anchor found	0	None
W6UKR4	Telomerase protein component	2786	306396	4	2.15	PS	P5PS1;P5PS2;P5PS8;P5PS9;P5PS10	N	N	N	N	N	N	N	N	N	Y	others	OTHER	0	1	1	0			No GPI-anchor found	0	None
W6U228	Protein archease	173	19807	3	24.99	HF	P5HF7	N	N	N	N	Y	N	N	N	N	N	ribosome	OTHER	0	1	1	7e-6			No GPI-anchor found	0	None
U6J516	V-type proton ATPase subunit	354	40787	2	8.09	PS	P5PS4	N	N	N	N	N	N	N	N	N	Y	others	None	0	1					No GPI-anchor found	0	None
W6UMZ9	VWFA and cache domain-containing protein	1800	196082	2	1.68	HF	P2HF3;P2HF4	N	Y	N	N	N	N	N	N	N	N	Membrane	OTHER	1	1	1	0			No GPI-anchor found	0	None	membrane or secreted
