# Supplementary material for: Patient Plasma–Based Immunoproteomics Reveals Novel Echinococcus granulosus Antigens for Diagnosis of Cystic Echinococcosis
Source: Mol Cell Proteomics. 2025 Dec 8;25(1):101485. doi: 10.1016/j.mcpro.2025.101485 (PMC12809694; doi:10.1016/j.mcpro.2025.101485)
Supplement: Supplemental Table 2 [file mmc2.xlsx]

## Sheet: Sheet1
Candidates I	Protein Name	Abbreviation	Mw[KD]	AAs	Human ProteinID	HUMAN_Protein_Name	Identity	Similarty Type	Bit score	E value	Identity	B Cell Epitope Prediction	Epitope/Protein	EOR.Eg
W6UI25	Proactivator polypeptide	PSAP	104.28	935	P07602	Prosaposin	0.259	D	150.6	1.3e-35	√	√	841/935	0.9
W6U3E3	Spondin-1	SPON1	108.77	976	Q9HCB6	Spondin-1	0.285	D	170.2	1.6e-41	√	√	433/485	0.89
W6V6R7	Serine protease inhibitor	SPI	40.231	367	P35237	Serpin B6	0.328	D	167.5	4e-41	√	√	274/329	0.83
W6UTS2	Synaptic vesicle membrane protein VAT-1-like protein	VAT1L	53.497	497	Q9HCJ6	Synaptic vesicle membrane protein VAT-1 homolog-like	0.41	D	290.8	4.2e-78	√	√	196/240	0.82
W6U4R5	Uncharacterized protein	UP	12.742	113	Q15828	Cystatin-M	0.258	D	27.3	20	√	√	83/103	0.81
U6JH05	Enteropeptidase	EP	51.471	457	P98073	Enteropeptidase	0.287	D	127.5	5.7e-29	√	√	347/457	0.76
W6V0W8	Calsyntenin-1	CLSTN1	167.58	1525	O94985-2	Isoform 2 of Calsyntenin-1	0.233	D	110.9	1.8e-23	√	√	545/746	0.73
W6UF53	Ndr	NDR	39.68	358	Q92597	Protein NDRG1	0.252	D	106.7	8.1e-23	√	√	261/358	0.73
U6IWA4	Cystatin	CST	30.819	274	P09228	Cystatin-SA	0.282	D	38.5	0.021	√	√	179/274	0.65
U6JI56	Sarcoplasmic calcium-binding protein	SRCH	45.215	396	Q9BSW2-1	EF-hand calcium-binding domain-containing protein 4B	0.269	D	37.4	0.067	√	√	59/91	0.65
W6VA91	Serine protease inhibitor	SerPI	44.459	393	F5GYW9	Serpin B11	0.296	D	142.5	1.5e-33	√	√	87/150	0.58
U6IUA6	Cysteine-rich secretory protein LCCL domain-containing	CRISPLD	28.653	262	Q9H336	Cysteine-rich secretory protein LCCL domain-containing 1	0.314	D	77	5.1e-14	√	√	146/262	0.56
U6J8Q0	Transgelin	TAGLN	39.514	363	Q15417	Calponin-3	0.389	D	143.3	8e-34	√	√	96/171	0.56
W6UKD6	Basement membrane-specific heparan sulfate proteoglycan core protein	HSPG	95.567	846	P98160	Basement membrane-specific heparan sulfate proteoglycan core protein	0.282	D	136	3e-31	√	√	128/246	0.52
W6UCC4	Uncharacterized protein	Unpro	43.767	392	Q8NAG6	Ankyrin repeat and LEM domain-containing protein 1	0.304	A(53-272)	25.4	260	√	√	109/224	0.49
I1WXU1	Ag5	Ag5	54.874	484	P08217	Putative serine protease 29	0.253	D	95.1	3.3e-19	√	√	226/484	0.47
W6UK78	Lysosomal alpha-mannosidase	LAM	71.999	641	O00754-2	Isoform 2 of Lysosomal alpha-mannosidase	0.314	D	212.6	1.9e-54	√	√	144/321	0.45
W6UNG8	Murinoglobulin-2	MG2	72.402	637	A8K2U0	Alpha-2-macroglobulin-like protein 1	0.203	A(100-450)	63.5	1.4e-09	√	√	275/636	0.43
W6UVF1	Poly(U)-specific endoribonuclease	endoU	28.374	242	P21128	Poly(U)-specific endoribonuclease	0.317	D	84.3	2.9e-16	√	√	102/242	0.42
W6U831	Malate dehydrogenase, cytoplasmic	MDH	46.927	427	P40925	L-lactate dehydrogenase A chain	0	A(1-112); A(113-427)→Identity=0.611	387.9	2.2e-107	√	√	45/112	0.4
W6UFT0	Tropomyosin-2	TPM2	75.886	667	P09493	Tropomyosin alpha-1 chain	0.313	D	110.5	1.1e-23	√	X	260/667	0.39
W6UUI4	Severin	AG8	41.339	366	P09327	Villin-1	0.347	D	179.5	1e-44	√	X	142/366	0.38
W6UA88	ADAMTS-like protein 3	ADAMTSL3	68.057	603	P82987-2	Isoform 2 of ADAMTS-like protein 3	0.293	D	304	5.4e-28	√	X	227/603	0.38
W6UQ81	Ig-like domain-containing protein	IG	77.375	726	Q00577	Transcriptional activator protein Pur-alpha	0.371	D	107	0.00018	√	X	276/726	0.38
W6UDI6	Tubulin alpha-1C chain	TUBA1C	161.905	1453	Q9H307	Pinin	0.324	A(1-721);A(722-1003)→Identity=0.638;A(1004-1453)→Identity=0.951	333; 718; 889.8	1.5E-31;2.5E-87; 6E-258	√	X	268/721	0.37
W6ULH9	Fibrillin-3	FBN3	73.87	665	Q75N90	Fibrillin-3	0.293	D	506	5e-53	√	X	247/665	0.37
W6UKH9	Ubiquitin hydrolase	USP	80.053	717	Q9NVE5	Ubiquitin carboxyl-terminal hydrolase 40	0.347	A(1-300,671-711)	351	1.9e-33	√	X	267/717	0.37
W6U9X4	60S ribosomal export protein NMD3	NMD3	77.976	698	Q96D46	60S ribosomal export protein NMD3	0.383	A(1-450,600-650)	332	2.3e-90	√	X	252/698	0.36
W6V0C9	Transgelin	TAGLN-2	52.55	494	Q15417	Transgelin	0.354	D	152.5	1.8e-36	√	X	176/494	0.36
W6U7C8	Plasminogen	PLG	240.88	2149	P14210-2	Isoform 2 of Hepatocyte growth factor	0.333	A(2-164,1818-1936)	87	4e-16	√	X	760/2149	0.35
W6U948	Transgelin	TAGLN-1	89.827	822	P43246-2	Isoform 2 of DNA mismatch repair protein Msh2	0.264	(A(471-630)→Identity=0.264;A(1-470)→Identity=0.45; A(633-822)→Identity=0.478	61;382.1;373	9.9;2.3E-105;3.4E-40	√	X	54/160	0.34
U6IX85	Gelsolin	GSN	42.024	364	Q9Y6U3	Adseverin	0.282	D	113.6	6.8e-25	√	X	124/364	0.34
W6U3U8	Collagen alpha-1(XV) chain	CA1C	75.776	675	A0A087X0K0	Collagen type XV alpha 1 chain	0.233	A(400-675)	72.8	2.5e-12	√	X	231/675	0.34
W6US05	Conserved oligomeric Golgi complex subunit	COG8	249.95	2293	B4DYU2	Component of oligomeric Golgi complex 8	0.299	A(1-600,2000-2250)	129	9.8e-29	√	X	800/2293	0.34
W6V2K4	Basement membrane-specific heparan sulfate proteoglycan core protein	HSPG2	865.38	7853	P98160	Basement membrane-specific heparan sulfate proteoglycan core protein	0.286	A(500-1800)	242.3	2.7e-62	√	X	2696/7853	0.34
W6UZ29	Calcium-binding protein	CABP	86.009	788	P0DP25	Calmodulin-3	0.372	A(140-300)	103.2	2e-21	√	X	274/788	0.34
W6UNT3	Hemicentin-1	HMCN1-1	458.3	4171	Q96RW7	Hemicentin-1	0.278	D	1436.8	0	√	X	1429/4171	0.34
U6JIM9	Annexin	Annexin	37.704	331	P27216	Annexin A13	0.328	D	174.5	2.9e-43	√	X	111/331	0.335
W6V9I3	Titin	TTN	86.495	786	Q8WZ42-6	Isoform 6 of Titin	0.233	D	105.9	3e-22	√	X	265/786	0.33
W6UMQ4	GC-rich sequence DNA-binding factor	GCFC	100.146	878	Q9Y5B6	PAX3- and PAX7-binding protein 1	0.291	D	260.4	1.1e-68	√	X	291/878	0.33
W6V4D7	Annexin	ANX	87.68	792	A0A0S2Z377	Annexin	0.335	A(450-792)	174.1	9.2e-43	√	X	262/792	0.33
W6UUN7	Vesicular amine transporter	VMAT	60.007	543	Q8NDA2	Hemicentin-2	0.271	D	39.7	0.019	√	X	178/543	0.33
W6U649	Desert hedgehog protein	DHH	68.306	608	Q14623	Indian hedgehog protein	0.329	A(332-604)	114.8	5.1e-25	√	X	200/608	0.33
W6UWX8	Tropomyosin	TPM	42.194	371	P06753	Tropomyosin alpha-3 chain	0.332	D	162.2	1.7e-39	√	X	123/371	0.33
U6JQ59	Lysosomal alpha-glucosidase	LYAG	101.5	903	P10253	Lysosomal alpha-glucosidase	0.407	D	616.3	8e-176	√	X	301/903	0.33
U6JF40	Fatty acid-binding protein	FABP	16.606	144	P02689	Myelin P2 protein	0.393	D	86.3	4.6e-17	√	X	48/144	0.33
W6UJE7	Amine oxidase	AOC	87.159	776	P19801	Amiloride-sensitive amine oxidase [copper-containing]	0.28	D	169.1	2.9e-41	√	X	250/776	0.32
U6JA45	Glypican	GPC	124.33	1152	Q02817	Mucin-2	0.246	D	91.7	8.7e-18	√	X	366/1152	0.31
W6UFV4	Papilin	PAPLN	168.62	1540	A0A087WWA5	Protein AMBP	0.293	A(300-1300)	254.6	1e-66	√	X	485/1540	0.31
W6UH82	Laminin subunit gamma-3	LAMC3	180.71	1629	P11047	Laminin subunit gamma-3	0.285	D	377.5	1.1e-103	√	X	509/1629	0.31
W6UPK2	Murinoglobulin-2	MUG2	160.99	1457	P01023	Alpha-2-macroglobulin	0.275	A(350-1300)	224.9	8.3e-58	√	X	450/1457	0.31
W6V2P2	Hydatid disease diagnostic antigen P-29	P29	27.096	238	B7ZC39	SH3 domain containing GRB2 like, endophilin B2	0.259	D	84.3	2.9e-16	√	X	72/238	0.3
W6U8F3	Cadherin_C domain-containing protein	CHCD	39.913	361	Q9ULH4	Leucine-rich repeat and fibronectin type-III domain-containing protein 2	0.317	A(1-63,255-346)	29.3	17	√	X	107/361	0.3
W6UIQ8	Putative ankyrin repeat protein	ANKRP	111.14	1007	O15084-1	Isoform 3 of Serine/threonine-protein phosphatase 6 regulatory ankyrin repeat subunit A	0.329	D	141	1.1e-32	√	X	300/1007	0.3
U6JFK1	Epididymal secretory protein E1	ESPE	20.398	189	E7EMS2	NPC intracellular cholesterol transporter 2	0.352	D	89.4	7.1e-18	√	X	57/189	0.3
U6IVN7	Gynecophoral canal protein	GPCP	73.486	668	Q15582	Transforming growth factor-beta-induced protein ig-h3	0.231	D	107.1	1.2e-22	√	X	202/668	0.3
W6UFN6	Adenosylhomocysteinase	AHCY	143.56	1291	P23526	Adenosylhomocysteinase	0.756	A(1-300,866-1291)	685.3	2e-196	√	X	142/479	0.3
W6U118	DUF5727 domain-containing protein	DUF5727	30.238	274	Q9P2P6	StAR-related lipid transfer protein 9	0.26	A(61-155)	67	5.1	√	X	81/274	0.3
U6JBW8	Major egg antigen p40	P40	35.847	314	Q12988	Heat shock protein beta-3	0.354	A(50-190)	47.8	3.9e-05	√	X	91/314	0.29
W6UC81	Peroxidasin	PXDN-1	70.051	629	A1KZ92	Leucine-rich repeat-containing protein 57	0.252	D	115.5	3.1e-25	√	X	183/629	0.29
W6UT36	Gamma-glutamyltranspeptidase	GGT	69.38	635	P19440	Glutathione hydrolase 1 proenzyme	0.363	D	313.5	7.8e-85	√	X	183/635	0.29
W6V3U6	N-acyl-aliphatic-L-amino acid amidohydrolase (EC 3.5.1.14) (N-acyl-L-amino-acid amidohydrolase)	ACY	60.405	539	Q03154	Aminoacylase-1	0.439	D	823	9.5e-105	√	X	149/539	0.28
W6UXL9	Expressed conserved protein	ECP	14.632	124	NA	NA	0	N	--	--	√	X	34/124	0.27
W6UNM7	Fibulin-2	FBLN2	117.87	1060	P35555	Adhesion G protein-coupled receptor E1	0.328	A(300-1060)	274.2	8.7e-73	√	X	287/1060	0.27
W6UTK8	Beta-mannosidase	MANBA	69.666	612	E9PFW2	Beta-mannosidase	0.361	A(1-400)	229.2	1.9e-59	√	X	163/612	0.27
W6UG53	Neurogenic locus notch protein	NOTCH	297.54	2698	Q04721	Low-density lipoprotein receptor-related protein 1B	0.301	A(1300-2500)	294.3	2.1e-78	√	X	711/2698	0.26
W6UH21	Laminin subunit alpha-1	LSA1	394.92	3561	P25391	Laminin subunit gamma-3	0.37	A(1-2500)	456.8	3.2e-127	√	X	939/3561	0.26
W6URV6	DnaJ subfamily C member protein	DNAJC	131.37	1170	Q13217	DnaJ homolog subfamily C member 3	0.373	A(1-400,650-1170)	306.2	2.3e-82	√	X	300/1170	0.26
W6UFP6	Uncharacterized protein	UNPRO-1	70.406	623	Q9UNQ2	Probable dimethyladenosine transferase	0.257	A(301-385)	69	6.1	√	X	161/623	0.26
U6JHY6	Anoctamin	ANO	117.006	1030	Q32M45-2	Isoform 2 of Anoctamin-4	0.34	D	1195	1.2e-147	√	X	269/1030	0.26
W6UAV9	Methyltransferase-like protein 11A	MT11A	296.712	2825	P35658-5	Isoform 5 of Nuclear pore complex protein Nup214	0.231	A(1180-2825)	418	7.8e-40	√	X	307/1180	0.26
W6UNQ4	FRAS1-related extracellular matrix protein	FREM	275.562	2455	Q5H8C1	FRAS1-related extracellular matrix protein 1	0.224	A(1-600,800-1600,1900-2455)	369	3.5e-34	√	X	627/2455	0.26
W6UL66	Protein disulfide-isomerase	PDI	81.284	714	P30101	Protein disulfide-isomerase A3	0.362	A(250-714)	300.8	5.9e-81	√	X	177/714	0.25
U6JQF4	AntigenB	AgB	9.7325	85	NA	NA	0	N	--	--	√	X	21/84	0.25
W6UJM8	Ig-like domain-containing protein	IgDCP	269.72	2408	Q96NH3-4	Isoform 2 of Protein broad-minded	0.255	A(1000-2408)	104.4	2.7e-21	√	X	593/2408	0.25
W6U8N7	Beta-galactosidase	GLB1	144.69	1290	P16278	Beta-galactosidase	0.425	D	473.4	1.2e-132	√	X	320/1290	0.25
W6UEK0	Putative kazal-type serine protease inhibitor domain protein	P-SerPI	184.738	1680	O00468-2	Isoform 2 of Agrin	0.314	A(1-883)	826	1.4e-88	√	X	200/797	0.25
W6V2J0	T-complex protein 1 subunit eta (CCT-eta)	CCT	154.176	1397	Q99832	T-complex protein 1 subunit eta	0.255	A(561-1397); A(1-560)→Identity=0.731	602; 2033	7.5E-66; 0	√	X	209/836	0.25
W6U648	Tegumental protein	TP	11.563	99	Q96FJ2	Dynein light chain 2, cytoplasmic	0.146	D	25	86	√	X	24/99	0.24
U6JIW0	Profilin	PFN	13.361	126	Q9BXS9-7	Solute carrier family 26 member 6	0.333	A(1-67)	29.6	4.5	√	X	30/126	0.24
W6UG73	Alpha-galactosidase (EC 3.2.1.-)	GLA	19.71	179	P17050	Alpha-N-acetylgalactosaminidase	0.365	D	284	8.7e-30	√	X	43/179	0.24
W6UEL9	Noggin-3	NOG	31.484	287	Q13253	Noggin	0.34	A(125-287)	28.1	30	√	X	65/286	0.23
W6UK90	Isoamyl acetate-hydrolyzing esterase	IAH	26.453	235	Q2TAA2	Isoamyl acetate-hydrolyzing esterase 1 homolog	0.344	D	124	3.2e-28	√	X	53/235	0.23
W6UFE0	Sj-Ts4 protein	Sj-Ts4	34.169	306	O60664-3	Isoform 3 of Perilipin-3	0.226	D	34.3	0.44	√	X	68/306	0.22
U6ITH9	Folate receptor beta	FOLR2	28.766	252	P14207	Folate receptor beta	0.346	D	157.1	3.7e-38	√	X	55/252	0.22
W6UHB7	Apolipophorin	APOLPP	331.63	2957	M0QZD8	Vitellogenin domain-containing protein	0.242	A(2-695,2587-2690)	118.6	1.7e-25	√	X	631/2957	0.21
W6USD5	Beta-hexosaminidase	HEXB	57.584	504	P07686	Beta-hexosaminidase subunit beta	0.431	D	406.4	7e-113	√	X	106/504	0.21
W6UM65	Thioredoxin domain-containing protein	TXNDC	14.601	130	Q9BRA2	Thioredoxin domain-containing protein 17	0.284	D	58.9	7.1e-09	√	X	26/130	0.2
W6U707	Endoplasmic reticulum resident protein 44	ERP44	49.743	442	Q9BS26	Endoplasmic reticulum resident protein 44	0.354	D	219.2	1.4e-56	√	X	89/442	0.2
W6UR62	C3 and PZP-like alpha-2-macroglobulin domain-containing protein 8	CPAMD8	92.49	840	Q8IZJ3	C3 and PZP-like alpha-2-macroglobulin domain-containing protein 8	0.321	D	70.5	1.5e-11	√	X	167/840	0.2
W6U2K9	Transmembrane protein 8B	TMEM8B	43.686	379	Q04759-2	Isoform 2 of Protein kinase C theta type	0.201	A(119-347)	25.8	190	√	X	72/379	0.19
W6UYB4	Uncharacterized protein	UnP	33.699	288	P31939	Bifunctional purine biosynthesis protein ATIC	0.328	A(156-220)	27.7	39	√	X	54/288	0.19
W6UFP8	Transforming growth factor-beta-induced protein ig-h3	TGFBI	99.319	881	Q15582	Transforming growth factor-beta-induced protein ig-h3	0.235	A(1-450)	92.4	3.9e-18	√	X	168/881	0.19
W6UG30	Putative beta-D-xylosidase 2	BXL2	92.377	840	O95297-3	Isoform 3 of Myelin protein zero-like protein 1	0.404	A(319-502)	27.3	150	√	X	163/840	0.19
W6U1Q3	Carboxypeptidase	CP	58.434	516	X6R5C5	Lysosomal protective protein	0.414	D	351.7	2.1e-96	√	X	100/516	0.19
W6UH15	Uncharacterized protein	UNPRO	39.54	351	Q96RN1	Testis anion transporter 1	0.591	A(234-255)	31.6	3.3	√	X	65/351	0.19
W6UCS4	Annexin A7	ANXA7	35.644	315	P20073	Annexin A7	0.423	D	249.2	8.9e-66	√	X	60/315	0.19
W6UV94	SPARC protein	SPARC	41.559	359	O00468-2	Isoform 2 of Agrin	0.359	A(67-232)	28.5	28	√	X	62/359	0.17
W6UWG2	UDP-galactose translocator	SLC35A2	86.132	766	P78381-4	Isoform 4 of UDP-galactose translocator	0.438	A(1-300,450-766)	203	1.8e-51	√	X	132/766	0.17
W6UAD7	Inositol monophosphatase 3	IMPA3	43.79	393	Q9NX62	Golgi-resident adenosine 3',5'-bisphosphate 3'-phosphatase	0.251	D	74.3	4.9e-13	√	X	66/393	0.17
W6U8R6	Carboxypeptidase A2	CPA2	49.279	431	P48052	Carboxypeptidase A2	0.317	D	517	1.8e-60	√	X	72/431	0.17
W6U588	4-hydroxybutyrate coenzyme A transferase	CAT	47.928	443	Q96Q15-2	Isoform 2 of Serine/threonine-protein kinase SMG1	0.233	A(203-320)	30	12	√	X	70/443	0.16
W6U9E9	Alpha-N-acetylgalactosaminidase	NAGA	50.802	455	P17050	Alpha-N-acetylgalactosaminidase	0.434	D	332.4	1.2e-90	√	X	74/455	0.16
W6ULE1	Evolutionarily conserved signaling intermediate in Toll pathway	ECSIT	11.946	105	Q9BQ95-4	Isoform 4 of Evolutionarily conserved signaling intermediate in Toll pathway, mitochondrial	0.337	D	26.9	24	√	X	14/95	0.15
W6UR97	Multiple inositol polyphosphate phosphatase	MIPP	54.935	484	Q9UNW1	Multiple inositol polyphosphate phosphatase 1	0.261	D	120.6	7.4e-27	√	X	65/484	0.13
W6U553	Protein sleepless	SSS	19.402	174	O95867	Lymphocyte antigen 6 complex locus protein G6c	0.342	A(44-79)	23.5	440	√	X	21/174	0.12
W6U4X8	Ferritin	FT	13.491	117	E9PRK8	Ferritin	0.388	D	62.4	5.8e-10	√	X	14/117	0.12
W6UXV8	AntigenB	AntigenB	10.311	90	Q9HC77-2	Isoform 2 of Centromere protein J	0.357	D	26.2	35	√	X	8/90	0.09
W6U3W3	1,5-anhydro-D-fructose reductase	AFR	26.419	235	P15121	Aldo-keto reductase family 1 member B1	0.482	D	201.1	2.1e-51	X	X	--	--
W6U7N2	Lysosomal acid lipase/cholesteryl ester hydrolase	LIPA	56.84	502	P38571	Lysosomal acid lipase/cholesteryl ester hydrolase	0.45	D	331.3	2.8e-90	X	X	--	--
W6U827	Collagen alpha-1(IV) chain	COL4A1-1	181.03	1801	P35247	Pulmonary surfactant-associated protein D	0.474	D	1156.7	0	X	X	--	--
U6JIQ5	Protein DJ-1	DJ1	19.317	184	Q99497	Protein/nucleic acid deglycase DJ-1	0.465	D	150.2	3.3e-36	X	X	--	--
W6V3D8	Thioredoxin	TXN	11.575	107	P10599	Thioredoxin	0.467	D	94	1.6e-19	X	X	--	--
O16058	Glutathione S-transferase	GST	25.553	219	P28161	Glutathione S-transferase Mu 2	0.465	D	212.2	8.4e-55	X	X	--	--
W6UQB6	Palmitoyl-protein thioesterase	PPT	35.045	310	P50897	Palmitoyl-protein thioesterase 1	0.467	D	256.9	4.2e-68	X	X	--	--
W6UJ90	Lysosomal alpha-mannosidase	LAMN	51.871	450	O00754	Lysosomal alpha-mannosidase	0.479	D	366.3	7.2e-101	X	X	--	--
U6J7B0	alpha-1,2-Mannosidase	MNS	67.603	596	O60476	Mannosyl-oligosaccharide 1,2-alpha-mannosidase IB	0.478	D	456.4	7e-128	X	X	--	--
W6UTC5	Collagen alpha-1(IV) chain	COL4A1	331.43	3327	P12110	Collagen alpha-2(VI) chain	0.48	D	994.6	4e-289	X	X	--	--
W6US03	Collagen alpha-2(I) chain	COL1A2	155.05	1561	P35247	Pulmonary surfactant-associated protein D	0.49	D	1048.5	1.1e-305	X	X	--	--
U6IX25	Insulin growth factor binding	IGFBP	30.445	275	Q8WZ42	Titin	0.486	D	112.1	1.5e-24	X	X	--	--
W6U744	Protein disulfide-isomerase	PDI-1	55.167	483	P07237	Protein disulfide-isomerase	0.483	D	451.4	1.8e-126	X	X	--	--
W6VB28	Cathepsin L	CTSL	41.183	368	O60911	Cathepsin L2	0.504	D	253.4	5.5e-67	X	X	--	--
W6V798	Glucose-6-phosphate isomerase	GPI	47.717	422	P06744	Glucose-6-phosphate isomerase	0.5	D	334.7	2.2e-91	X	X	--	--
W6U8E6	Collagen alpha-1(IV) chain	COL4A1-2	173.85	1751	P29400	Collagen alpha-5(IV) chain	0.45	D	1304.3	0	X	X	--	--
W6UBQ8	Lysosomal aspartic protease	ASPP	47.378	425	P07339	Cathepsin D	0.508	D	381.7	1.6e-105	X	X	--	--
W6UCC3	Glutathione peroxidase	GPX	30.509	272	K7ERP4	Glutathione peroxidase	0.514	D	135.6	1.2e-31	X	X	--	--
W6UJ67	Collagen alpha-1(XXIV) chain	COL24A1	166.27	1667	P35247	Pulmonary surfactant-associated protein D	0.505	D	1077	0	X	X	--	--
W6UZC4	Phosphoglucomutase	PGM	93.31	848	P36871	Phosphoglucomutase-1	0.512	D	578.2	2.3e-164	X	X	--	--
A5YTY7	Calreticulin	CALR	45.339	395	P27797	Calreticulin	0.51	D	405.2	1.2e-112	X	X	--	--
W6UBC2	EGF-like domain-containing protein	EGF	174.19	1565	Q9ULB1	Neurexin-1	0.515	A(500-800)	48.1	0.00015	X	X	--	--
W6UN54	Putative UDP-glucose 4-epimerase	UGE	39.743	360	Q14376	UDP-glucose 4-epimerase	0.521	D	378.3	1.5e-104	X	X	--	--
W6UKH2	L-lactate dehydrogenase	LDH-1	40.433	382	P00338	L-lactate dehydrogenase A chain	0.52	D	323.9	3.5e-88	X	X	--	--
W6UL37	Peroxidasin	PXDN	45.968	406	Q92626	Isoform PMR1 of Peroxidasin-like protein	0.537	D	368.2	1.7e-101	X	X	--	--
W6ULN3	Adenylosuccinate synthetase	ADSS	46.848	420	Q8N142	Adenylosuccinate synthetase isozyme 1	0.533	D	459.5	5.8e-129	X	X	--	--
W6UWQ4	Hemicentin-1	HMCN1	23.397	213	Q96RW7	Hemicentin-1	0.526	D	130.6	3.1e-30	X	X	--	--
W6UUM9	Alanine aminotransferase 2	ALAT2	58.508	526	Q8TD30	Alanine aminotransferase 2	0.568	D	470.3	4.1e-132	X	X	--	--
U6JPM4	Aldehyde dehydrogenase family 1 member A3	ALDH1A3	52.238	487	P47895	Aldehyde dehydrogenase family 1 member A3	0.551	D	534.6	1.6e-151	X	X	--	--
W6UH13	Protein-L-isoaspartate O-methyltransferase	PCMT	32.524	294	P22061	Protein-L-isoaspartate(D-aspartate) O-methyltransferase	0.562	D	254.2	2.6e-67	X	X	--	--
W6UHV2	Phosphoenolpyruvate carboxykinase [GTP]	PCK	70.475	628	Q16822	Phosphoenolpyruvate carboxykinase [GTP], mitochondrial	0.569	D	740.7	2e-213	X	X	--	--
W6UGI7	Filamin-A	FLNA	289.26	2657	F8WE98	Filamin A	0.473	D	1316	3.1e-160	X	X	--	--
W6UCY9	Lactamase_B domain-containing protein	LBDCP	27.02	245	O95571	Persulfide dioxygenase ETHE1, mitochondrial	0.574	D	263.8	2.7e-70	X	X	--	--
W6US48	Glucosamine--fructose-6-phosphate aminotransferase [isomerizing]	GFPT	79.071	709	Q06210	Glutamine--fructose-6-phosphate aminotransferase [isomerizing] 1	0.567	D	804.3	1.6e-232	X	X	--	--
W6UW68	Putative phosphoglycerate mutase	PMG	28.443	251	P18669	Phosphoglycerate mutase 1	0.583	D	302.8	5.4e-82	X	X	--	--
W6V988	Superoxide dismutase [Cu-Zn]	SOD	18.527	177	P00441	Superoxide dismutase [Cu-Zn]	0.588	D	185.3	8.9e-47	X	X	--	--
W6UVI3	L-lactate dehydrogenase	LDH	38.662	357	P07195	L-lactate dehydrogenase B chain	0.576	D	390.6	2.8e-108	X	X	--	--
U6J231	Glutamate dehydrogenase	GLUD	57.719	522	P49448	Glutamate dehydrogenase 2, mitochondrial	0.578	D	590.9	2.1e-168	X	X	--	--
U6JNP4	Ferritin	FT-1	19.727	173	P02794	Ferritin heavy chain	0.582	D	194.9	1.1e-49	X	X	--	--
W6U9V0	Proteasome subunit beta type-5	PSMB5	31.072	281	P28074	Proteasome subunit beta type-5	0.588	D	265	1.4e-70	X	X	--	--
W6UAB1	Fructose-1,6-bisphosphatase	FBP	40.767	375	P09467	Fructose-1,6-bisphosphatase 1	0.591	D	379.8	5.2e-105	X	X	--	--
U6JN02	Triosephosphate isomerase	TPI	27.123	250	P60174-3	Isoform 2 of Triosephosphate isomerase	0.598	D	307.4	2.2e-83	X	X	--	--
W6UT22	UTP--glucose-1-phosphate uridylyltransferase	UGPA	59.928	533	E7EUC7	UTP--glucose-1-phosphate uridylyltransferase	0.598	D	570.1	3.9e-162	X	X	--	--
U6JBX5	Transketolase	TKT	67.758	625	P29401	Transketolase	0.603	D	727.6	1.7e-209	X	X	--	--
W6UUL0	Cathepsin B	CTSB	74.149	672	P07858	Cathepsin B	0.533	D	393.3	8.2e-109	X	X	--	--
W6UU91	Peptidyl-prolyl cis-trans isomerase	PIN-1	25.594	229	P23284	Peptidyl-prolyl cis-trans isomerase B	0.63	D	242.3	7.9e-64	X	X	--	--
W6UBD1	Heat shock cognate protein Imported	HSP	68.664	615	P11142	Heat shock cognate 71 kDa protein	0.618	D	758.4	8.9e-219	X	X	--	--
U6JGI4	14-3-3 protein beta:alpha	YWHAB	27.777	248	P63104	14-3-3 protein zeta/delta	0.628	D	286.6	4e-77	X	X	--	--
W6U899	Aspartate aminotransferase	ASP	48.77	433	P00505	Aspartate aminotransferase, mitochondrial	0.65	D	541.2	1.6e-153	X	X	--	--
U6J0K5	Citrate synthase	CS	51.378	465	O75390	Citrate synthase, mitochondrial	0.654	D	601.3	1.4e-171	X	X	--	--
U6IUN6	Thioredoxin peroxidase	TXPX	21.405	193	P32119	Peroxiredoxin-2	0.653	D	267.3	1.9e-71	X	X	--	--
U6IXV3	Fructose-bisphosphate aldolase	FBPA	39.666	363	P04075	Fructose-bisphosphate aldolase A	0.657	D	461.8	1e-129	X	X	--	--
W6UAI6	Malate dehydrogenase	MDH2	48.936	463	P40926	Malate dehydrogenase, mitochondrial	0.658	D	312.8	9.7e-85	X	X	--	--
W6UQF7	Spectrin beta chain	SPTB	341.36	2981	Q01082-2	Isoform Short of Spectrin beta chain, non-erythrocytic 1	0.469	D	1962.6	0	X	X	--	--
U6J0N8	Aminotransferase class III	AT	45.751	412	P04181	Ornithine aminotransferase, mitochondrial	0.686	D	556.6	3.4e-158	X	X	--	--
W6UJ19	Glyceraldehyde-3-phosphate dehydrogenase	GAPDH	36.647	338	P04406	Glyceraldehyde-3-phosphate dehydrogenase	0.7	D	465.3	8.5e-131	X	X	--	--
W6UE99	Phosphoglycerate kinase	PGK	44.227	415	P00558	Phosphoglycerate kinase 1	0.719	D	595.9	5.1e-170	X	X	--	--
W6UP55	Isocitrate dehydrogenase [NADP]	IDH	48.412	430	P48735	Isocitrate dehydrogenase [NADP], mitochondrial	0.722	D	617.1	2.2e-176	X	X	--	--
U6JRP2	Peptidyl-prolyl cis-trans isomerase	PIN-1	17.354	162	P62937	Peptidyl-prolyl cis-trans isomerase A	0.728	D	238	1.1e-62	X	X	--	--
W6UM50	Heat shock protein HSP 90-alpha	HS90A	84.425	738	P07900	Heat shock protein HSP 90-alpha	0.74	D	1085.9	0	X	X	--	--
W6U8C0	Enolase	ENO	115.08	1060	P06733	Alpha-enolase	0.742	D	652.1	1.5e-186	X	X	--	--
W6V1T8	Glyceraldehyde-3-phosphate dehydrogenase	G3P	36.128	336	P04406	Glyceraldehyde-3-phosphate dehydrogenase	0.757	D	503.4	2.8e-142	X	X	--	--
A5LIC3	Elongation factor 1-alpha	EF1A	48.856	448	P68104	Elongation factor 1-alpha 1	0.797	D	743	2.8e-214	X	X	--	--
U6JLF5	Actin cytoplasmic A3	ACT3	41.815	375	P63261	Actin, cytoplasmic 2	0.907	D	704.9	7.1e-203	X	X	--	--
U6JMK8	Actin	ACT	41.744	376	P63261	Actin, cytoplasmic 2	0.963	D	738	7.6e-213	X	X	--	--
W6UST3	Tubulin alpha chain	TUBA	56.265	505	Q71U36	Tubulin alpha-1A chain	0.969	D	912.9	2.3e-265	X	X	--	--
W6UFA4	Actin, cytoplasmic 2	ACTG	41.86	377	P63261	Actin, cytoplasmic 2	0.979	D	742.7	3.1e-214	X	X	--	--
U6JN05	Histone H4	H4C1	11.367	103	P62805	Histone H4	1	D	206.1	2.8e-53	X	X	--	--
U6JIC8	Heat shock 70 kDa protein 4 (Heat shock cognate protein)	HSP7C	71.083	651	P11142	Heat shock cognate 71 kDa protein	0.847	D	2849	0	X	X	--	--
W6UTJ3	1,5-anhydro-D-fructose reductase	AFR	39.029	343	P15121	Aldo-keto reductase family 1 member B1	0.47	D	710	9.2e-92	X	X	--	--
U6J8B6	inorganic diphosphatase (EC 3.6.1.1)	PPA	33.675	294	Q15181	Inorganic pyrophosphatase	0.585	D	818	2.9e-109	X	X	--	--
W6UAV0	Actin-related protein 3B	ACTR3B	48.193	426	Q9P1U1	Actin-related protein 3B	0.624	D	1425	0	X	X	--	--
Q56J98	14-3-3 protein (14-3-3 protein zeta) (14-3-3 protein; 14-3-3 protein zeta; Putative 14-3-3 protein) (Putative 14-3-3 protein)	14-3-3	27.946	247	P62258	14-3-3 protein epsilon	0.65	D	804	2.1e-108	X	X	--	--
W6UZE3	Purple acid phosphatase (EC 3.1.3.2)	PAPP	53.587	472	Q6ZNF0	Acid phosphatase type 7	0.45	D	934	6.1e-122	X	X	--	--
W6UPD5	Aldo-keto reductase family 1 member C18	AKR1B1	35.69	314	P15121	Aldo-keto reductase family 1 member B1	0.457	D	661	8.4e-85	X	X	--	--
W6UNT9	Transaldolase (EC 2.2.1.2)	TALDO	36.405	326	P37837-2	Isoform 2 of Transaldolase	0.635	D	993	9.5e-135	X	X	--	--
W6U2I8	Estradiol 17 beta-dehydrogenase	EDH17B	35.902	315	P15121	Aldo-keto reductase family 1 member B1	0.459	D	688	7.3e-89	X	X	--	--
U6J5Z8	14-3-3 protein zeta (14-3-3 protein zeta:delta) (14-3-3 protein zeta; 14-3-3 protein zeta:delta)	1433Z	29.412	256	P63104	14-3-3 protein zeta/delta	0.601	D	734	8.9e-98	X	X	--	--
U6JEE0	14-3-3 protein epsilon (14-3-3 protein epsilon; 14-3-3 protein zeta) (14-3-3 protein zeta)	1433E	29.218	255	P62258	14-3-3 protein epsilon	0.66	D	793	1.3e-106	X	X	--	--
W6UJ03	Calcium-binding protein 39-like protein	CAB39	39.999	346	Q9Y376	Calcium-binding protein 39	0.482	D	780	6.1e-102	X	X	--	--
W6ULQ6	Annexin	ANX-1	34.779	310	P27216	Annexin A13	0.46	D	692	1.5e-89	X	X	--	--
W6U8H5	Succinate--CoA ligase [ADP/GDP-forming] subunit alpha, mitochondrial (EC 6.2.1.4) (EC 6.2.1.5) (Succinyl-CoA synthetase subunit alpha) (SCS-alpha)	SUCLG1	35.054	334	P53597	Succinate--CoA ligase [ADP/GDP-forming] subunit alpha, mitochondrial	0.723	D	1232	1.2e-170	X	X	--	--
