# Supplementary material for: Patient Plasma–Based Immunoproteomics Reveals Novel Echinococcus granulosus Antigens for Diagnosis of Cystic Echinococcosis
Source: Mol Cell Proteomics. 2025 Dec 8;25(1):101485. doi: 10.1016/j.mcpro.2025.101485 (PMC12809694; doi:10.1016/j.mcpro.2025.101485)
Supplement: Supplemental Table 3 [file mmc3.xlsx]

## Sheet: Sheet1
RecAntigens	Protein ID	Protein Name	MW (KD)	Insertion (KD)	Identity	Theoretical pI	Epitope/Protein	Rate
CLSTN1-1	W6V0W8	Calsyntenin-1	167.58	50	0.23	5	545/746	0.73
CLSTN1-2	W6V0W8	Calsyntenin-1	167.58	42	0.23	5.03	545/746	0.73
CRISPLD	U6IUA6	Cysteine-rich secretory protein LCCL domain-containing	28.653	33	0.29	5.07	146/262	0.56
CST	U6IWA4	Cystatin	30.819	20	0.282	5.63	179/274	0.65
endoU	W6UVF1	Poly(U)-specific endoribonuclease	28.374	27	0.317	8.74	102/242	0.42
EP-1	U6JH05	Enteropeptidase	51.471	31	0.3	5.12	347/457	0.76
EP	U6JH05	Enteropeptidase	51.471	28	0.3	5.13	347/457	0.76
HSPG	W6UKD6	Basement membrane-specific heparan sulfate proteoglycan core protein	95.567	27	0.282	4.59	128/246	0.52
LAM	W6UK78	Lysosomal alpha-mannosidase	71.999	36	0.22	5.8	144/321	0.45
MDH	W6U831	Malate dehydrogenase, cytoplasmic	46.927	12	0.22	9.16	45/112	0.4
MG2-1	W6UNG8	Murinoglobulin-2	72.402	43	0.203	6.47	275/636	0.43
MG2-2	W6UNG8	Murinoglobulin-2	72.402	26	0.203	8.49	275/636	0.43
NDR	W6UF53	Ndr	39.68	44	0.25	5.04	261/358	0.73
PSAP-1	W6UI25	Proactivator polypeptide	104.28	40	0.25	5.07	841/935	0.9
PSAP-2	W6UI25	Proactivator polypeptide	104.28	34	0.25	5.09	841/935	0.9
PSAP-3	W6UI25	Proactivator polypeptide	104.28	39	0.25	5.03	841/935	0.9
SerPI	W6VA91	Serine protease inhibitor	44.459	17	0.296	9.4	87/150	0.58
SPI	W6V6R7	Serine protease inhibitor	40.231	45	0.22	5.1	274/329	0.83
SPON1-1	W6U3E3	Spondin-1	108.77	36	0.26	4.98	433/485	0.89
SPON1-2	W6U3E3	Spondin-1	108.77	28	0.26	5.15	433/485	0.89
SRCH	U6JI56	Sarcoplasmic calcium-binding protein	45.215	14	0.37	5.12	59/91	0.65
TAGLN	U6J8Q0	Transgelin	39.514	19	0.389	7.74	96/171	0.56
Unpro	W6UCC4	Uncharacterized protein	43.767	25	0.304	8.21	109/224	0.49
UP	W6U4R5	Uncharacterized protein	12.742	13	0.258	5.35	83/103	0.81
VAT1L	W6UTS2	Synaptic vesicle membrane protein VAT-1-like protein	53.497	39	0.24	5.1	196/240	0.82
