# Supplementary material for: Patient Plasma–Based Immunoproteomics Reveals Novel Echinococcus granulosus Antigens for Diagnosis of Cystic Echinococcosis
Source: Mol Cell Proteomics. 2025 Dec 8;25(1):101485. doi: 10.1016/j.mcpro.2025.101485 (PMC12809694; doi:10.1016/j.mcpro.2025.101485)
Supplement: Supplemental Table 4 [file mmc4.xlsx]

## Sheet: Raw
	Egr	CST	TAGLN	UP	MDH	LAM	HSPG	MG2-1	MG2-2	endoU	SerPI	NDR	SPI	EP	VAT1L	PSAP-1	PSAP-3	SPON1-1	CLSTN1-1
P1	469.192	31788.2	299.778	19003.5	557.071	13096.1	35571.4	33264.7	52304.8	3987.34	26362.8	22633.9	287.778	233.778	5329.01	558.527	31250.2	24441.5	258.263
P2	3015.51	49298.8	423.849	10588.2	548.778	1047.61	52168.1	40808.3	57525.6	236.485	12709.3	21812.3	310.506	367.163	636.506	9644.61	55415.7	42473.8	287.435
P3	9402.39	69180.7	30134.9	54792.8	699.192	8540.67	40148.5	34742.9	57352.2	26733.1	60889.8	143.536	218.607	370.406	11341.5	22049.9	55232.4	20481.6	250.263
P4	18444.7	27068.2	40454.5	19813	339.192	535.435	43475.4	21636.3	30152.1	6879.6	49589.8	37617.6	332.192	16435.9	50329.6	13978.6	4917.35	402.778	187.021
P5	6684.62	15766.9	567.899	565.192	597.778	2470.21	17526.9	21505.7	18805.7	141.657	628.899	35243.4	250.314	303.335	9612.97	537.456	11438	14842.9	153.021
P6	8330.32	26328.5	299.849	18092.6	436.192	26190.2	30722.3	11130.7	19419.1	278.192	706.607	175.485	279.485	396.134	404.849	466.849	14052.8	14202.9	239.021
P7	883.728	43570.2	444.192	2913.99	789.799	31018.6	7910.43	56356.1	36883.2	127.778	500.243	278.071	195.192	305.577	473.435	386.142	19135.1	209.192	269.849
P8	13154.5	42104.2	13344.2	21454.6	566.506	806.263	53400	39493.3	40898.2	28927.8	44571.3	30573.6	145.95	393.435	3582.04	19653.9	14124.5	9358.17	269.849
Ctrl	1795.09	733.314	587.899	5848.67	621.142	733.778	595.263	2908.75	1266.9	151.243	15359.2	133.435	194.778	379.021	434.607	533.728	552.435	451.92	298.435

## Sheet: Normalized
No.	Egr	CST	TAGLN	UP	MDH	LAM	HSPG	MG2-1	MG2-2	endoU	SerPI	NDR	SPI	EP	VAT1L	PSAP-1	PSAP-3	SPON1-1	CLSTN1-1	Type
P1	0.261375	43.3487	0.509914	3.2492	0.89685	17.8475	59.7574	11.4361	41.2857	26.3638	1.71641	169.625	1.47747	0.616794	12.2617	1.04646	56.5681	54.0837	0.865391	Active
P2	1.67986	67.2275	0.720955	1.81036	0.883498	1.42769	87.6387	14.0295	45.4066	1.56361	0.827471	163.468	1.59415	0.968714	1.46456	18.0703	100.312	93.9851	0.963141	Active
P3	5.23783	94.3398	51.2587	9.36842	1.12566	11.6393	67.4467	11.9443	45.2697	176.756	3.96438	1.0757	1.12234	0.97727	26.0959	41.313	99.9799	45.3213	0.838585	Active
P4	10.275	36.9122	68.812	3.38761	0.546078	0.729696	73.0356	7.43834	23.7999	45.4871	3.22866	281.917	1.70549	43.364	115.805	26.1905	8.90124	0.89126	0.626672	Active
P5	3.72383	21.5009	0.965981	0.096636	0.962385	3.36643	29.444	7.39345	14.8439	0.936619	0.040946	264.124	1.28512	0.800312	22.1188	1.00698	20.7047	32.8441	0.512745	Inactive
P6	4.64061	35.9035	0.510035	3.09346	0.702242	35.6922	51.6114	3.82662	15.328	1.83937	0.0460053	1.31513	1.43489	1.04515	0.931529	0.874695	25.4379	31.428	0.800915	Inactive
P7	0.492302	59.4155	0.755558	0.498231	1.27153	42.2725	13.289	19.3747	29.113	0.844852	0.0325695	2.08394	1.00213	0.806227	1.08934	0.723481	34.6378	0.462896	0.904214	Inactive
P8	7.32802	57.4163	22.6981	3.66829	0.912039	1.09878	89.7083	13.5774	32.2822	191.267	2.90192	229.127	0.749315	1.03803	8.24203	36.8238	25.5677	20.7076	0.904214	Inactive
Ctrl	1	1	1	1	1	1	1	1	1	1	1	1	1	1	1	1	1	1	1	Control

## Sheet: Sheet1
RP	P1	P2	P3	P4	P5	P6	P7	P8	Ctrl
Egr	469.192	3015.51	9402.39	18444.7	6684.62	8330.32	883.728	13154.5	1795.09
CST	31788.2	49298.8	69180.7	27068.2	15766.9	26328.5	43570.2	42104.2	733.314
TAGLN	299.778	423.849	30134.9	40454.5	567.899	299.849	444.192	13344.2	587.899
UP	19003.5	10588.2	54792.8	19813	565.192	18092.6	2913.99	21454.6	5848.67
MDH	557.071	548.778	699.192	339.192	597.778	436.192	789.799	566.506	621.142
LAM	13096.1	1047.61	8540.67	535.435	2470.21	26190.2	31018.6	806.263	733.778
HSPG	35571.4	52168.1	40148.5	43475.4	17526.9	30722.3	7910.43	53400	595.263
MG2-1	33264.7	40808.3	34742.9	21636.3	21505.7	11130.7	56356.1	39493.3	2908.75
MG2-2	52304.8	57525.6	57352.2	30152.1	18805.7	19419.1	36883.2	40898.2	1266.9
endoU	3987.34	236.485	26733.1	6879.6	141.657	278.192	127.778	28927.8	151.243
SerPI	26362.8	12709.3	60889.8	49589.8	628.899	706.607	500.243	44571.3	15359.2
NDR	22633.9	21812.3	143.536	37617.6	35243.4	175.485	278.071	30573.6	133.435
SPI	287.778	310.506	218.607	332.192	250.314	279.485	195.192	145.95	194.778
EP	233.778	367.163	370.406	16435.9	303.335	396.134	305.577	393.435	379.021
VAT1L	5329.01	636.506	11341.5	50329.6	9612.97	404.849	473.435	3582.04	434.607
PSAP-1	558.527	9644.61	22049.9	13978.6	537.456	466.849	386.142	19653.9	533.728
PSAP-3	31250.2	55415.7	55232.4	4917.35	11438	14052.8	19135.1	14124.5	552.435
SPON1-1	24441.5	42473.8	20481.6	402.778	14842.9	14202.9	209.192	9358.17	451.92
CLSTN1-1	258.263	287.435	250.263	187.021	153.021	239.021	269.849	269.849	298.435
