# Supplementary material for: Patient Plasma–Based Immunoproteomics Reveals Novel Echinococcus granulosus Antigens for Diagnosis of Cystic Echinococcosis
Source: Mol Cell Proteomics. 2025 Dec 8;25(1):101485. doi: 10.1016/j.mcpro.2025.101485 (PMC12809694; doi:10.1016/j.mcpro.2025.101485)
Supplement: Supplemental Table 5 [file mmc5.xlsx]

## Sheet: Sheet4
Dilution	CST	Egr	HSPG	MG2-1	MG2-2	PSAP-3	SPON1-1	NDR	VAT1L
0.01	1.64333	2.053	1.424	1.647	1.655	2.445	1.6022	2.074	2.158
0.004	1.57417	1.929	1.328	1.6	1.48	2.311	1.5082	1.816	1.811
0.002	1.38083	1.816	1.265	1.36	1.365	1.854	1.42	1.636	1.564
0.001	1.22667	1.725	1.136	1.151	1.182	1.522	1.3186	1.18	1.122
0.0005	0.900833	1.586	0.983	0.875	1.084	0.833	1.1198	0.89	0.784
0.00025	0.746667	1.19	0.754	0.737	0.803	0.681	0.92	0.555	0.434
0.000125	0.390833	0.977	0.488	0.412	0.647	0.343	0.7492	0.426	0.346
6.25e-05	0.265	0.525	0.324	0.266	0.455	0.313	0.5222	0.231	0.169
3.125e-05	0.175	0.51	0.219	0.174	0.343	0.173	0.4164	0.228	0.125
1.5625e-05	0.169167	0.221	0.157	0.127	0.212	0.176	0.3236	0.217	0.085
0	0.0358333	0.036	0.019	0.018	0.03	0.011	0.1368	0.262	0.021
