# Supplementary material for: Patient Plasma–Based Immunoproteomics Reveals Novel Echinococcus granulosus Antigens for Diagnosis of Cystic Echinococcosis
Source: Mol Cell Proteomics. 2025 Dec 8;25(1):101485. doi: 10.1016/j.mcpro.2025.101485 (PMC12809694; doi:10.1016/j.mcpro.2025.101485)
Supplement: Supplemental Table 6 [file mmc6.xlsx]

## Sheet: ELISA.Train
dataset	Sample	Gender	Age	Lesion	Number of lesions	Maximum lesion	Group	Stage	CST	HSPG	MG21	MG22	NDR	PSAP3	SPON11	VAT1L	Egr
train	P-002	Male	42	Liver	1	6.6*5.8cm	CE	CE5	2.319	1.388	2.078	2.383	0.946	1.217	1.2	0.575	2.597
train	P-007	Female	30	Liver	1	4.7*3.6cm	CE	CE1	2.746	2.692	3.064	3.313	0.535	1.19	0.938	1.057	2.689
train	P-025	Male	34	Liver	1	4.2*11.4cm	CE	CE1	1.885	1.642	2.35	2.63	0.991	1.541	1.273	0.74	1.413
train	P-031	Male	53	Liver	1	6.7*5.4cm	CE	CE5	1.528	1.146	1.739	2.215	0.845	1.373	1.053	0.447	2.048
train	P-032	Female	53	Liver	1	2.9*2.3cm	CE	CE1	2.659	1.902	2.745	2.954	0.573	1.151	0.979	0.604	1.28
train	P-040	Female	34	Liver	1	7.6*5.2cm	CE	CE4	1.776	1.491	2.499	1.916	0.629	0.885	0.97	0.546	1.606
train	P-044	Female	28	Liver	1	4.2*2.5cm	CE	CE2	2.034	1.87	2.454	2.617	1.173	1.556	1.338	1.06	1.498
train	P-045	Male	40	Liver	1	10.9*9.3cm	CE	CE2	2.434	2.542	3.492	3.257	0.855	1.725	1.39	0.692	3.274
train	P-047	Male	45	Liver	1	0.9*0.7cm	CE	CE1	2.24	2.219	2.837	2.757	0.837	1.461	1.227	0.756	3.152
train	P-060	Female	75	Liver	2	12.2*8.8cm	CE	CE4	2.137	1.658	1.988	2.08	0.725	1.347	1.041	0.564	2.815
train	P-062	Male	38	Liver	1	1.9*1.6cm	CE	CE5	2.252	2.075	3.061	3.139	1.265	1.627	1.519	1.559	1.595
train	P-066	Male	60	Liver	1	4.2*4.5cm	CE	CE2	2.553	1.469	2.808	2.67	0.416	0.956	0.798	0.615	2.499
train	P-067	Female	39	Liver	1	6.9*5.9cm	CE	CE4	2.159	1.653	1.767	2.163	0.771	1.384	1.106	0.669	1.593
train	P-068	Male	49	Liver	2	7.2*4.6cm	CE	CE4	2.312	1.524	2.385	2.325	0.749	1.46	1.081	0.529	2.926
train	P-077	Female	19	Liver	1	4.3*4.3cm	CE	CE4	1.947	0.674	1.514	1.96	0.467	0.86	0.852	0.271	1.18
train	N-054	Male	35				HL	HL	0.778	0.881	0.464	0.351	0.532	0.354	0.679	0.199	0.38
train	N-055	Male	22				HL	HL	0.49	0.53	0.263	0.205	0.558	0.343	0.614	0.176	0.518
train	N-056	Male	13				HL	HL	0.297	0.296	0.228	0.206	0.519	0.298	0.517	0.165	0.216
train	N-057	Male	62				HL	HL	0.29	0.297	0.211	0.206	0.424	0.354	0.35	0.29	0.217
train	N-058	Male	33				HL	HL	0.626	0.514	0.247	0.216	0.498	0.416	0.745	0.251	0.237
train	N-059	Male	50				HL	HL	0.658	0.655	0.455	0.331	0.859	0.626	0.803	0.268	0.368
train	N-060	Male	12				HL	HL	0.27	0.25	0.287	0.24	0.526	0.401	0.522	0.187	0.317
train	N-061	Male	13				HL	HL	0.524	0.35	0.314	0.233	0.343	0.369	0.611	0.222	0.188
train	N-062	Female	70				HL	HL	0.203	0.196	0.352	0.287	0.81	0.269	0.374	0.14	0.309
train	N-063	Female	42				HL	HL	0.245	0.271	0.315	0.254	0.552	0.312	0.326	0.144	0.348
train	N-064	Female	10				HL	HL	0.466	0.482	0.478	0.351	0.735	0.496	0.438	0.217	0.489
train	N-065	Male	35				HL	HL	0.319	0.381	0.263	0.245	0.5	0.389	0.539	0.184	0.485
train	N-066	Male	36				HL	HL	0.641	0.665	0.699	0.558	1.163	0.832	0.861	0.424	0.532
train	N-067	Male	14				HL	HL	0.323	0.248	0.279	0.242	0.408	0.277	0.354	0.145	0.364
train	N-068	Female	66				HL	HL	0.294	0.299	0.288	0.217	0.506	0.264	0.432	0.147	0.646
train	N-069	Female	40				HL	HL	0.587	0.663	0.363	0.275	0.471	0.278	0.497	0.131	0.367
train	N-070	Male	6				HL	HL	0.124	0.145	0.2	0.192	0.394	0.215	0.19	0.111	0.193
train	N-071	Male	57				HL	HL	0.283	0.341	0.307	0.26	0.769	0.255	0.285	0.16	0.346
train	N-072	Male	60				HL	HL	0.554	0.618	0.272	0.244	0.387	0.354	0.615	0.164	0.328
train	N-073	Female	40				HL	HL	0.369	0.352	0.453	0.403	1.247	0.63	0.612	0.303	0.43
train	N-074	Female	34				HL	HL	1.006	0.928	0.417	0.376	0.521	0.479	0.898	0.258	0.38
train	N-075	Male	57				HL	HL	0.424	0.469	0.552	0.473	0.853	0.583	0.659	0.253	0.311
train	N-076	Female	45				HL	HL	0.225	0.282	0.286	0.223	0.549	0.372	0.364	0.145	0.256
train	N-077	Male	46				HL	HL	0.352	0.381	0.76	0.554	1.379	0.792	0.641	0.466	0.345
train	N-078	Female	35				HL	HL	0.216	0.351	0.319	0.273	0.542	0.274	0.308	0.141	0.35
train	N-079	Male	36				HL	HL	0.742	0.75	0.35	0.332	0.666	0.404	0.666	0.208	0.722
train	N-080	Male	64				HL	HL	0.477	0.512	0.242	0.226	0.435	0.32	0.509	0.174	0.242
train	N-081	Male	70				HL	HL	0.354	0.366	0.352	0.324	0.604	0.366	0.618	0.231	0.341
train	N-082	Female	28				HL	HL	0.222	0.241	0.354	0.284	0.443	0.342	0.295	0.169	0.307
train	N-083	Male	30				HL	HL	0.574	0.596	0.343	0.279	0.44	0.29	0.716	0.149	0.422
train	N-084	Male	28				HL	HL	0.838	0.8	0.383	0.318	0.46	0.386	0.801	0.209	0.309
train	N-085	Male	7				HL	HL	0.427	0.421	0.357	0.27	0.29	0.299	0.484	0.109	0.237
train	N-086	Male	67				HL	HL	0.413	0.421	0.408	0.377	0.445	0.333	0.375	0.114	0.322
train	N-087	Male	34				HL	HL	0.16	0.173	0.299	0.234	0.443	0.232	0.206	0.119	0.241
train	N-088	Male	30				HL	HL	0.583	0.604	0.356	0.416	0.308	0.374	0.514	0.131	0.381
train	N-089	Male	31				HL	HL	0.286	0.264	0.286	0.269	0.276	0.225	0.204	0.102	0.252
train	N-090	Male	61				HL	HL	0.527	0.562	0.392	0.356	0.393	0.332	0.572	0.173	0.3
train	N-091	Male	54				HL	HL	0.821	0.764	0.565	0.401	0.436	0.427	0.707	0.16	0.379
train	N-092	Male	30				HL	HL	0.428	0.408	0.42	0.376	0.569	0.426	0.413	0.154	0.328
train	N-093	Male	31				HL	HL	0.897	0.731	0.376	0.335	0.347	0.329	0.739	0.156	0.386
train	N-094	Male	36				HL	HL	0.182	0.2	0.331	0.274	0.311	0.215	0.196	0.084	0.482
train	N-095	Male	27				HL	HL	0.959	0.76	0.515	0.514	0.424	0.445	0.625	0.206	0.332
train	N-096	Female	58				HL	HL	0.69	0.766	0.942	0.903	0.818	0.569	0.659	0.532	0.979
train	N-097	Female	31				HL	HL	0.933	0.974	0.644	0.547	0.38	0.517	0.597	0.248	0.733
train	N-098	Male	5				HL	HL	1.137	1.137	1.013	0.961	0.74	0.75	0.711	0.419	1.425
train	N-099	Male	45				HL	HL	0.902	1.046	1.162	1.017	0.667	0.697	0.639	0.358	1.481
train	N-100	Male	49				HL	HL	1.037	1.044	0.911	0.827	0.626	0.615	0.657	0.342	1.466
train	N-101	Female	53				HL	HL	1.552	1.492	1.572	1.584	1.25	1.007	0.901	1.022	2.629
train	N-102	Female	29				HL	HL	1.003	1.005	0.701	0.601	0.503	0.478	0.61	0.282	0.956
train	N-103	Male	54				HL	HL	0.738	0.868	0.782	0.622	0.61	0.584	0.582	0.347	0.846
train	N-104	Female	35				HL	HL	0.531	0.653	0.832	0.674	0.432	0.412	0.448	0.193	0.887
train	N-105	Male	36				HL	HL	1.12	1.181	1.018	1.082	0.698	0.614	0.667	0.422	1.296
train	N-106	Female	43				HL	HL	1.285	1.166	0.764	0.65	0.501	0.545	0.652	0.318	0.988
train	P-083	Female	62	Liver	1	3.6*3.4cm	CE	CE5	1.273	0.672	1.526	1.861	0.711	0.957	0.925	0.3	1.228
train	P-086	Female	64	Liver	1	4.2*3.3cm	CE	CE4	2.119	1.307	1.836	2.327	0.577	1.181	1.091	0.484	2.87
train	P-089	Female	27	Liver	1	7.4*5.8cm	CE	CE4	2.216	1.142	1.501	2.117	0.495	1.038	0.901	0.419	2.674
train	P-093	Female	13	Liver	1	9.5*8.4cm	CE	CE2	2.48	2.815	3.328	3.156	0.57	1.314	1.063	0.518	1.838
train	P-095	Female	20	Liver	1	7.2*6.5cm	CE	CE4	1.808	1.952	1.533	2.006	0.581	1.157	1.008	0.419	2.194
train	P-096	Female	49	Liver	1	5.8*4.2cm	CE	CE4	1.875	1.998	2.102	2.181	1.329	1.344	1.268	0.927	1.503
train	P-102	Female	28	Liver&Chest	multiple	4.2*2.5cm	CE	CE2	2.604	2.544	2.375	2.236	1.381	1.588	1.305	1.046	3.264
train	P-104	Female	29	Liver	1	7.0*5.4cm	CE	CE4	2.094	2.354	2.591	2.362	1.28	1.324	1.321	1.071	3.066
train	P-105	Female	19	Liver	1	6.8*6.5cm	CE	CE1	2.465	2.781	2.087	2.151	0.701	1.173	1.037	0.553	3.138
train	P-106	Male	35	Liver	3	4.6*3.3cm	CE	CE4	1.912	2.159	1.998	2.11	1.31	1.515	1.227	0.796	1.2
train	P-112	Female	32	Liver	1	3.6*2.8cm	CE	CE5	2.175	1.947	1.502	1.919	1.23	1.28	1.182	0.752	1.892
train	P-115	Female	43	Liver	1	4.0*3.2cm	CE	CE4	2.143	1.988	1.997	1.934	1.31	1.375	1.263	1.16	1.969
train	P-119	Female	29	Liver	1	6.1*4.5cm	CE	CE4	2.278	2.468	2.627	2.528	1.388	1.518	1.34	1.028	2.44
train	P-121	Male	39	Liver	1	6.9*5.9cm	CE	CE4	2.295	2.438	2.575	2.932	1.53	1.595	1.413	1.171	2.093
train	P-125	Female	41	Liver	1	3.5*3.5cm	CE	CE5	2.1	2.15	1.672	1.849	1.301	1.276	1.204	0.766	2.805
train	P-126	Male	48	Liver	1	16*15cm	CE	CE2	3.025	3.577	2.727	2.72	0.77	1.207	0.898	0.531	3.555
train	P-129	Female	51	Liver	1	6.3*5.4cm	CE	CE4	2.217	2.412	2.134	2.311	1.344	1.347	1.234	1.178	2.033
train	P-130	Female	53	Liver	2	44*37cm	CE	CE1	2.753	3.395	3.069	3.327	0.878	1.303	1.002	0.902	3.518
train	P-135	Male	49	Liver	1	10.4*8.3cm	CE	CE4	2.025	2.148	1.561	1.787	1.157	1.336	1.136	0.558	2.237
train	P-140	Male	54	Liver	1	1.27*1.31cm	CE	CE2	2.784	3.227	3.263	2.967	0.926	1.301	1.004	0.905	2.886
train	P-141	Male	13	Liver	1	14.9*14.6cm	CE	CE1	3.141	3.319	2.573	2.585	0.855	1.277	0.888	0.553	3.569
train	P-146	Male	27	Liver	1	11.8*9.5cm	CE	CE2	2.23	2.194	2.481	2.55	1.326	1.459	1.243	0.99	3.031
train	P-150	Male	39	Liver	1	5.4*4.6cm	CE	CE5	1.735	2.061	1.911	1.855	1.226	1.353	1.155	0.652	2.723
train	P-153	Male	49	Liver	1	4.7*4.6cm	CE	CE4	2.199	2.109	1.636	1.966	1.258	1.242	1.138	0.748	1.253
train	P-154	Female	52	Liver	1	10.3*9.2cm	CE	CE2	2.354	2.329	2.562	2.396	1.355	1.573	1.259	0.863	3.174
train	P-156	Male	33	Liver	1	4.5*4.1cm	CE	CE2	2.349	2.825	2.491	2.55	0.755	1.293	0.898	0.567	3.261
train	N-160	Female	28				HL	HL	0.05	0.038	0.067	0.103	0.412	0.344	0.478	0.266	0.301
train	N-161	Male	29				HL	HL	0.813	0.89	0.547	0.533	0.488	0.412	0.537	0.344	1.025
train	N-162	Male	30				HL	HL	0.637	0.657	0.52	0.449	0.508	0.411	0.512	0.23	0.759
train	N-163	Female	16				HL	HL	0.723	0.799	0.754	0.661	0.433	0.424	0.52	0.25	0.785
train	N-164	Male	39				HL	HL	0.374	0.433	0.575	0.493	0.439	0.434	0.323	0.241	0.823
train	N-165	Male	49				HL	HL	0.598	0.53	0.757	0.745	0.672	0.595	0.461	0.382	1.282
train	N-166	Male	26				HL	HL	0.726	0.727	0.963	0.813	0.89	0.724	0.622	0.703	1.44
train	N-167	Male	31				HL	HL	0.822	0.813	0.542	0.507	0.498	0.424	0.553	0.273	0.991
train	N-168	Female	39				HL	HL	0.778	0.805	0.518	0.501	0.405	0.398	0.546	0.256	0.716
train	N-169	Male	35				HL	HL	0.563	0.519	0.619	0.575	0.519	0.34	0.38	0.273	1.307
train	N-170	Female	42				HL	HL	1.117	1.288	0.795	0.692	0.648	0.573	0.662	0.416	1.169
train	N-171	Female	61				HL	HL	0.776	1.054	0.812	0.726	0.577	0.517	0.599	0.379	0.991
train	N-172	Female	62				HL	HL	0.907	1.07	0.712	0.657	0.377	0.406	0.565	0.188	1.103
train	N-173	Male	63				HL	HL	0.802	0.808	0.504	0.452	0.437	0.392	0.544	0.329	0.975
train	N-174	Male	64				HL	HL	0.711	0.929	0.744	0.63	0.7	0.542	0.576	0.408	0.947
train	N-175	Male	65				HL	HL	0.989	1.025	0.476	0.427	0.423	0.429	0.569	0.241	0.759
train	N-176	Male	66				HL	HL	0.741	0.744	0.458	0.39	0.425	0.424	0.536	0.286	0.751
train	N-177	Female	41				HL	HL	1.386	1.448	1.308	1.197	0.975	0.847	0.804	0.692	1.895
train	N-178	Female	42				HL	HL	1.143	1.212	0.76	0.696	0.723	0.646	0.66	0.422	1.308
train	N-179	Male	50				HL	HL	1.019	1.174	0.603	0.565	0.41	0.443	0.577	0.275	0.836
train	N-180	Female	40				HL	HL	0.465	0.536	0.434	0.407	0.324	0.278	0.362	0.161	0.846
train	N-181	Male	14				HL	HL	0.383	0.515	0.517	0.466	0.388	0.323	0.342	0.213	0.822
train	N-182	Female	36				HL	HL	0.448	0.58	0.439	0.379	0.387	0.368	0.404	0.182	0.818
train	N-183	Male	46				HL	HL	0.845	0.905	0.458	0.398	0.356	0.359	0.457	0.193	0.784
train	N-184	Female	4				HL	HL	0.873	1.022	0.413	0.375	0.407	0.399	0.561	0.216	0.987
train	N-185	Female	55				HL	HL	1.21	1.114	0.654	0.86	0.657	0.504	0.652	0.527	0.747
train	N-186	Female	65				HL	HL	0.695	0.713	0.514	0.472	0.375	0.339	0.532	0.225	0.676
train	N-187	Male	64				HL	HL	0.791	0.793	0.519	0.495	0.397	0.393	0.544	0.227	0.748
train	N-188	Male	65				HL	HL	0.696	0.886	0.572	0.519	0.4	0.363	0.502	0.244	0.945
train	N-189	Male	27				HL	HL	0.408	0.447	0.517	0.464	0.365	0.318	0.321	0.164	0.889
train	N-190	Female	28				HL	HL	1.066	1.012	0.596	0.445	0.451	0.505	0.619	0.251	0.742
train	N-191	Female	29				HL	HL	0.701	1.027	0.592	0.623	0.585	0.493	0.617	0.223	1.254
train	N-192	Female	33				HL	HL	0.521	0.83	0.401	0.483	0.624	0.432	0.525	0.249	0.933
train	N-193	Male	34				HL	HL	0.663	0.896	0.718	0.498	0.59	0.476	0.61	0.224	0.877
train	N-194	Female	65				HL	HL	0.843	1.137	0.538	0.603	0.562	0.477	0.616	0.238	1.035
train	N-195	Male	27				HL	HL	1.134	1.25	0.528	0.574	0.55	0.561	0.739	0.349	0.845
train	N-196	Male	28				HL	HL	0.644	0.954	0.647	0.664	0.538	0.473	0.626	0.283	0.965
train	N-197	Female	60				HL	HL	0.895	1.252	0.493	0.572	0.607	0.569	0.722	0.259	0.929
train	N-198	Female	50				HL	HL	0.942	1.142	0.647	0.607	0.512	0.497	0.708	0.3	1.117
train	N-199	Male	51				HL	HL	0.978	1.205	0.762	0.825	0.569	0.591	0.74	0.351	1.124
train	N-200	Female	52				HL	HL	0.678	0.901	0.561	0.567	0.766	0.481	0.632	0.223	1.035
train	N-201	Female	30				HL	HL	0.366	0.545	0.487	0.547	0.574	0.4	0.421	0.179	1.137
train	N-202	Male	47				HL	HL	0.222	0.388	0.434	0.477	0.531	0.392	0.344	0.213	0.747
train	N-203	Female	32				HL	HL	0.715	0.844	0.529	0.576	0.583	0.531	0.613	0.269	0.993
train	N-204	Male	46				HL	HL	0.858	1.114	0.709	0.738	0.683	0.548	0.677	0.332	1.415
train	N-205	Female	62				HL	HL	0.43	0.633	0.618	0.612	0.521	0.409	0.488	0.191	1.585
train	N-206	Female	51				HL	HL	0.929	1.12	0.562	0.597	0.663	0.554	0.713	0.321	1.151
train	N-207	Male	13				HL	HL	1.086	1.289	0.519	0.612	0.694	0.639	0.737	0.334	0.955
train	N-208	Female	53				HL	HL	0.575	0.755	0.567	0.583	0.542	0.448	0.565	0.268	0.874
train	N-209	Male	54				HL	HL	0.803	1.041	0.556	0.66	0.888	0.554	0.72	0.311	1.132
train	N-210	Female	55				HL	HL	0.446	0.67	0.588	0.664	0.698	0.498	0.525	0.404	1.248
train	N-211	Male	56				HL	HL	0.643	0.923	0.551	0.604	0.592	0.497	0.551	0.321	1.167
train	N-212	Male	40				HL	HL	0.75	0.825	0.802	1.098	1.104	0.717	0.73	0.849	0.969
train	P-166	Female	49	Liver	1	6.1*4.2cm	CE	CE5	2.065	2.014	1.718	1.896	1.232	1.252	1.084	0.694	1.455
train	P-167	Male	47	Liver	1	5.1*4.3cm	CE	CE4	2.136	2.32	2.122	2.266	1.36	1.347	1.211	0.86	2.659
train	P-169	Female	37	Liver	1	0.5*0.3cm	CE	CE1	1.146	1.508	1.406	1.501	1.106	1.106	1.032	0.541	1.615
train	P-170	Male	38	Liver	1	4.5*3.3cm	CE	CE1	2.635	2.947	2.972	2.856	0.805	1.177	0.929	0.785	2.143
train	P-172	Female	51	Liver	1	11.9*9.6cm	CE	CE2	2.146	2.021	1.73	1.874	1.306	1.243	1.236	0.896	3.037
train	P-173	Female	33	Liver	2	8.0*7.8cm	CE	CE5	2.076	2.194	1.964	2.012	1.341	1.285	1.21	1.188	2.937
train	P-174	Female	47	Liver	1	4.7*4.3cm	CE	CE4	2.237	2.373	2.62	2.659	1.447	1.476	1.319	1.193	2.488
train	P-175	Male	50	Liver	1	10.2*7.7cm	CE	CE4	1.898	1.892	2.102	2.204	1.395	1.297	1.199	0.795	1.877
train	P-176	Female	40	Liver	1	4.5*3.6cm	CE	CE4	2.098	2.242	1.988	2.308	1.31	1.34	1.156	0.853	3.176
train	P-181	Female	62	Liver	1	3.9*3.6cm	CE	CE4	2.095	2.327	1.82	2.322	1.322	1.32	1.154	0.775	1.602
train	P-184	Male	24	Liver	6	10.0*6.6cm	CE	CE4	3.236	3.377	3.094	2.742	1.735	1.593	1.455	1.615	2.871
train	P-185	Male	10	Liver	1	1.6*2.1cm	CE	CE1	1.78	2.33	2.149	1.339	1.389	1.386	1.168	0.763	3.11
train	P-206	Male	67	Liver	1	3.5*3.1cm	CE	CE2	1.178	1.171	2.245	1.241	0.582	1.079	1.008	0.339	1.322
train	P-219	Female	70	Liver	1	3.75*3.3cm	CE	CE5	2.754	2.743	2.9	1.937	0.66	1.359	1.072	0.592	3.085
train	P-226	Male	61	Liver	1	2.2*2.1cm	CE	CE1	3.133	3.045	2.957	1.48	0.376	1.026	0.69	0.342	2.982
train	P-237	Female	53	Liver	1	2.8*2.9cm	CE	CE1	3.089	3.193	3.375	1.9	0.351	0.998	0.679	0.4	3.52
train	N-266	Male	17				HL	HL	0.665	0.791	0.515	0.59	0.666	0.471	0.651	0.28	0.86
train	N-267	Male	26				HL	HL	0.333	0.467	0.531	0.562	0.51	0.371	0.404	0.207	1.201
train	N-268	Male	27				HL	HL	0.388	0.481	0.676	0.588	0.594	0.511	0.458	0.298	1.021
train	N-269	Female	47				HL	HL	0.413	0.591	0.714	0.664	0.673	0.368	0.386	0.219	1.274
train	N-270	Female	55				HL	HL	0.276	0.364	0.525	0.465	0.554	0.292	0.324	0.586	0.916
train	N-271	Female	64				HL	HL	1.091	1.102	0.762	0.749	0.822	0.637	0.747	0.438	1.913
train	N-272	Male	30				HL	HL	0.823	1.032	0.623	0.662	0.674	0.61	0.687	0.336	1.497
train	N-273	Male	31				HL	HL	0.898	0.992	0.668	0.85	0.685	0.566	0.686	0.363	1.666
train	N-274	Male	42				HL	HL	1.249	1.401	1.653	1.501	1.197	0.93	0.838	0.78	1.916
train	N-275	Female	39				HL	HL	0.84	1.013	0.558	0.598	0.518	0.382	0.448	0.233	0.96
train	N-276	Female	41				HL	HL	0.572	0.78	0.811	0.74	0.765	0.562	0.614	0.374	1.979
train	N-277	Female	40				HL	HL	0.74	0.799	0.563	0.564	0.615	0.417	0.643	0.257	1.528
train	N-278	Female	42				HL	HL	0.434	0.533	0.701	0.677	0.896	0.453	0.536	0.414	1.956
train	N-279	Female	43				HL	HL	0.848	1.035	0.655	0.658	0.601	0.519	0.678	0.231	1.419
train	N-280	Male	33				HL	HL	0.599	0.709	0.792	0.732	0.659	0.626	0.539	0.304	2.179
train	N-281	Male	34				HL	HL	0.521	0.574	0.728	0.633	0.689	0.526	0.596	0.295	1.841
train	N-282	Male	43				HL	HL	0.649	0.658	0.765	0.767	0.791	0.599	0.687	0.283	1.367
train	N-283	Female	27				HL	HL	0.885	0.776	1.474	1.36	1.231	0.927	0.865	0.747	1.566
train	N-284	Female	29				HL	HL	1.093	1.338	0.686	0.672	0.582	0.529	0.736	0.342	1.568
train	N-285	Male	30				HL	HL	0.79	0.949	0.605	0.601	0.639	0.451	0.639	0.308	1.378
train	N-286	Male	31				HL	HL	0.689	0.939	0.942	0.928	0.282	0.339	0.27	0.196	1.153
train	N-287	Male	40				HL	HL	0.699	0.781	0.945	0.879	0.33	0.355	0.294	0.333	1.226
train	N-288	Female	41				HL	HL	1.132	1.359	0.965	0.933	0.395	0.357	0.324	0.188	1.555
train	N-289	Female	12				HL	HL	1.029	1.198	1.095	1.114	0.498	0.394	0.332	0.33	1.683
train	N-290	Male	13				HL	HL	0.708	0.767	0.718	0.749	0.337	0.323	0.289	0.181	0.747
train	N-291	Female	9				HL	HL	1.122	0.715	0.609	0.773	0.219	0.258	0.233	0.115	1.199
train	N-292	Male	34				HL	HL	1.052	1.145	0.902	0.908	0.211	0.267	0.285	0.124	1.134
train	N-293	Female	35				HL	HL	0.884	0.774	1.364	1.688	0.306	0.416	0.26	0.123	1.203
train	N-294	Male	36				HL	HL	0.996	0.908	1.027	1.14	0.253	0.299	0.216	0.092	1.262
train	N-295	Male	23				HL	HL	1.099	1.144	1.259	1.309	0.241	0.359	0.227	0.127	1.272
train	N-296	Male	14				HL	HL	0.957	1.083	0.636	0.725	0.191	0.257	0.28	0.109	0.904
train	N-297	Female	63				HL	HL	0.557	0.591	0.631	0.581	0.185	0.202	0.18	0.077	1.134
train	N-298	Female	34				HL	HL	0.991	1.1	0.979	0.896	0.46	0.345	0.314	0.229	1.187
train	N-299	Female	51				HL	HL	0.772	0.709	0.504	0.574	0.246	0.297	0.285	0.156	0.76
train	P-246	Female	25	Liver	1	4.6*4.4cm	CE	CE5	1.473	1.881	2.495	1.384	0.608	1.165	0.909	0.384	2.007
train	P-261	Female	44	Liver	multiple	8.1*9.5cm	CE	CE4	2.002	1.48	3.097	1.423	0.629	1.181	0.871	0.422	3.305
train	P-280	Male	66	Liver	1	2.1*1.2cm	CE	CE1	2.266	2.322	2.041	2.212	0.66	1.266	1.002	0.568	1.686
train	P-291	Female	61	Liver	1	13.0*12.4cm	CE	CE2	2.813	2.913	2.341	2.431	1.169	1.712	1.085	0.846	2.436
train	P-293	Female	40	Liver	1	3.1*2.8cm	CE	CE1	3.597	4.085	2.437	2.594	0.991	1.175	0.798	0.61	1.865
train	P-294	Female	6	Liver	1	4.8*5.5cm	CE	CE1	3.108	2.76	3.494	3.854	0.942	1.654	1.21	1.026	2.007
train	P-295	Male	57	Liver	1	15.2*9.6cm	CE	CE1	3.004	3.625	2.161	2.351	0.425	0.739	0.442	0.216	2.177
train	P-296	Female	60	Liver	1	2.8*1.7cm	CE	CE1	1.953	2.4	2.035	2.355	0.353	0.735	0.537	0.466	1.807
train	P-297	Male	56	Liver	2	5.3*5.1cm	CE	CE5	2.319	2.477	1.766	1.79	0.668	0.89	0.903	0.418	2.103
train	P-298	Female	40	Liver	1	3.3*2.7cm	CE	CE1	1.745	2.175	2.238	2.252	0.352	0.683	0.439	0.197	1.741
train	P-299	Female	54	Liver	1	4.2*3.5cm	CE	CE2	3.216	3.1	3.035	2.989	0.781	1.184	0.682	0.525	1.962
train	P-306	Female	34	Liver	3	8*7cm	CE	CE1	1.728	1.525	1.866	1.893	0.943	0.861	0.637	0.243	3.015
train	P-308	Male	57	Liver	3	2.6*1.9cm	CE	CE1	2.907	3.534	2.627	2.484	0.322	0.919	0.564	0.228	0.585
train	P-318	Female	46	Liver	1	2.1*1.1cm	CE	CE1	3.2	3.725	2.241	2.245	0.404	0.697	0.517	0.288	3.346
train	P-321	Female	42	Liver	2	6.3*4.0cm	CE	CE5	2.997	2.963	2.634	2.885	1.361	1.774	1.45	1.331	2.235
train	P-327	Female	64	Liver	2	3.2*2.8cm	CE	CE1	2.804	2.91	1.886	2.011	1.065	1.193	0.816	0.717	1.342
train	P-329	Male	70	Liver	1	2.1*1.5cm	CE	CE1	2.139	2.163	1.903	2.003	0.792	1.108	0.842	0.475	0.594
train	P-330	Female	62	Liver	2	5.2*5.0cm	CE	CE5	2.647	2.782	2.133	2.229	1.256	1.332	0.813	0.444	2.595
train	P-331	Male	46	Liver	1	5.2*4.8cm	CE	CE5	2.2	2.42	2.04	2.441	1.305	1.169	1.266	1.008	2.146
train	P-332	Female	49	Liver	4	4.4*3.5cm	CE	CE5	1.157	1.327	1.503	1.653	0.431	0.638	0.483	0.291	1.677
train	P-334	Male	23	Liver	1	3.9*3.5cm	CE	CE4	2.436	2.767	2.309	1.749	0.767	0.909	0.71	0.283	0.843
train	P-335	Female	55	Liver	1	3.8*4.1cm	CE	CE4	2.01	1.984	1.562	1.713	0.87	1.067	0.657	0.327	1.11
train	P-341	Female	46	Liver	1	3.9*3.7cm	CE	CE4	2.993	2.571	1.939	2.096	0.715	1.176	0.86	0.361	2.718
train	P-344	Male	26	Liver	2	1.7*1.6cm	CE	CE5	1.509	1.481	1.749	1.892	0.644	1.398	0.918	0.46	1.988
train	P-345	Male	25	Liver	4	4.0*3.9cm	CE	CE4	2.739	2.288	1.801	1.608	0.382	1.622	0.532	0.249	2.778
train	P-347	Male	30	Liver	1	4.8*1.5cm	CE	CE5	2.651	2.615	1.302	1.484	0.556	0.765	0.622	0.661	1.348
train	P-348	Male	8	Liver	1	2.1*1.4cm	CE	CE5	3.04	3.025	2.078	2.043	0.772	1.192	0.772	0.476	1.9
train	P-354	Male	27	Liver	1	9.1*7.0cm	CE	CE4	2.268	2.17	1.607	1.593	0.616	0.876	0.655	0.263	1.076
train	P-357	Male	45	Liver	1	9.3*6.2cm	CE	CE4	2.102	2.356	2.014	2.051	1.231	1.482	1.366	0.872	1.249
train	P-361	Female	35	Liver	3	6.1*5.4cm	CE	CE5	1.893	1.974	2.234	2.01	0.759	1.175	0.725	0.44	1.94
train	P-363	Female	28	Liver	1	7*4cm	CE	CE1	3.116	3.411	2.852	2.82	0.625	0.944	0.643	0.448	2.452
train	P-366	Female	48	Liver	1	3.6*3.5cm	CE	CE5	1.835	1.933	1.866	1.937	0.794	1.38	0.655	0.304	2.096
train	P-368	Female	30	Liver	1	12.3*11.5cm	CE	CE1	3.806	3.91	3.543	3.933	0.98	1.459	1.221	1.285	0.484
train	P-386	Female	35	Liver	2	5.8*6.3cm	CE	CE4	1.958	2.266	2.608	1.969	0.997	0.847	0.69	0.597	1.779
train	P-398	Male	28	Liver	1	1.5*1.0cm	CE	CE1	2.2	2.618	2.397	2.364	1.586	1.214	0.974	1.072	1.342
train	P-400	Male	53	Liver	3	11.6*10.6cm	CE	CE5	1.45	1.359	1.659	1.297	0.669	1.226	0.506	0.345	2.221
train	P-405	Male	65	Liver	2	5.6*5.4cm	CE	CE5	3.06	2.594	2.324	1.528	1.054	1.376	0.683	0.577	2.688
train	P-408	Male	31	Liver	1	1.7*1.6cm	CE	CE5	1.967	2.186	1.134	1.336	1.62	0.723	0.591	0.48	2.62
train	P-439	Female	57	Liver	1	3.8*3.8cm	CE	CE5	2.152	2.522	1.488	1.544	1.577	1.021	0.753	0.668	1.801
train	P-447	Female	43	Liver	1	7.0*5.8cm	CE	CE4	1.359	1.944	1.082	1.275	0.819	0.991	0.657	0.562	2.373
train	P-456	Female	7	Liver	1	2.0*1.4cm	CE	CE1	0.644	1.282	1.364	2.394	0.69	1.417	1.355	0.339	1.564
train	P-461	Female	67	Liver	3	3.9*3.7cm	CE	CE1	3.249	3.409	3.533	3.605	1.69	2.156	1.992	1.302	3.063
train	P-468	Female	34	Liver	2	5.9*5.8cm	CE	CE1	2.414	2.642	1.579	1.561	0.901	1.523	1.31	0.411	2.014
train	P-469	Male	29	Liver	1	5.1*3.7cm	CE	CE4	2.185	2.536	1.379	1.225	0.84	1.172	1.154	0.357	1.68
train	P-471	Male	35	Liver	1	5.0*4.1cm	CE	CE4	2.383	2.585	1.451	1.327	0.911	1.424	1.328	0.378	1.994
train	P-476	Female	30	Liver	1	4.5*4.1cm	CE	CE1	1.382	1.939	2.059	1.823	1.001	1.681	1.453	0.758	2.209
train	P-479	Female	31	Liver	2	3.3*3.1cm	CE	CE1	2.673	2.848	1.72	1.473	1.191	1.485	1.112	0.463	2.708
train	P-481	Female	42	Liver	1	9.4*7.5cm	CE	CE4	2.283	2.702	1.792	1.621	0.95	1.441	1.441	0.439	2.297
train	P-482	Male	38	Liver	1	5.3*3.1cm	CE	CE5	2.312	2.673	2.403	2.323	1.246	1.784	1.647	0.736	2.358
train	P-483	Male	11	Liver	4	6.5*4.0cm	CE	CE4	2.007	2.529	1.756	1.591	0.923	1.528	1.268	0.363	2.46
train	P-484	Male	27	Liver	2	9.6*9.5cm	CE	CE4	2.791	2.613	1.71	1.719	0.718	1.768	1.329	0.282	2.876
train	P-488	Male	27	Liver	1	8.4*10.8cm	CE	CE2	2.707	3.454	2.374	2.206	0.591	1.459	1.06	0.328	3.063
train	P-491	Female	49	Liver	2	5.8*4.3cm	CE	CE4	2.224	2.646	2.445	2.112	0.799	1.571	1.421	0.708	2.131
train	P-493	Male	22	Liver	1	8.4*6.6cm	CE	CE4	1.943	2.219	1.667	1.376	0.616	1.361	1.246	0.247	2.534
train	P-496	Female	56	Liver	1	3.1*0.9cm	CE	CE4	1.476	2.118	1.976	1.542	0.971	1.397	1.369	0.27	2.344
train	P-498	Male	61	Liver	1	0.7*0.5cm	CE	CE1	1.895	2.24	1.722	1.471	0.748	1.396	1.392	0.314	1.099
train	P-502	Female	36	Liver	1	7.0*6.9cm	CE	CE4	2.027	2.498	2.013	1.653	0.821	1.525	1.362	0.317	1.526
train	P-503	Male	55	Liver	1	4.6*5.0cm	CE	CE4	2.749	3.061	2.723	2.731	0.772	1.437	1.4	0.533	2.636
train	P-505	Female	43	Liver	1	3.8*2.0cm	CE	CE5	2.705	2.914	2.307	2.028	0.952	1.619	1.458	0.535	2.443
train	P-508	Male	28	Liver	1	4.4*4.2cm	CE	CE4	1.587	2.13	2.152	1.694	0.842	1.558	1.432	0.48	2.384
train	P-509	Male	14	Liver	2	4.9*2.5cm	CE	CE4	1.958	3.133	2.163	1.458	0.813	1.651	1.362	0.395	2.898
train	P-516	Female	50	Liver	3	8.3*5.6cm	CE	CE4	2.102	2.163	2.189	1.741	0.925	1.563	1.464	0.375	2.829
train	P-521	Male	12	Liver	1	6.0*4.3cm	CE	CE2	3.079	2.602	2.332	2.196	0.522	1.366	0.975	0.227	2.92
train	P-523	Male	31	Liver	1	7.5*6.1cm	CE	CE1	2.971	3.453	3.279	3.215	0.758	1.584	1.267	0.707	2.143
train	P-528	Female	36	Liver	1	11.6*6.7cm	CE	CE4	2.371	2.814	1.853	1.476	0.682	1.613	1.425	0.468	2.43
train	P-529	Female	46	Liver	1	3.3*2.5cm	CE	CE5	2.355	2.716	2.032	1.745	1.168	1.633	1.498	0.441	2.369
train	P-530	Male	8	Liver	2	6.7*5.3cm	CE	CE4	1.507	2.031	1.609	1.313	0.666	1.523	1.319	0.263	2.721
train	P-532	Female	62	Liver	1	4.1*3.9cm	CE	CE4	2.774	2.898	2.115	2.091	0.786	1.641	1.523	0.679	1.7
train	P-538	Female	58	Liver	1	1.7*1.3cm	CE	CE5	1.729	1.918	1.796	1.486	1.005	1.547	1.164	0.256	1.181
train	P-543	Male	29	Liver	1	3.6*3.1cm	CE	CE4	1.786	1.75	1.703	1.142	0.932	1.497	1.117	0.234	2.867
train	P-544	Female	38	Liver	1	2.9*2.0cm	CE	CE2	2.862	3.518	2.361	2.014	0.54	1.308	0.858	0.283	1.241
train	P-549	Female	68	Liver	1	4.3*4.0cm	CE	CE4	2.041	2.524	1.938	1.51	0.963	1.578	1.244	1.084	1.39
train	P-567	Female	48	Liver	1	5.4*5.0cm	CE	CE4	2.417	2.451	2.352	1.855	0.966	1.663	1.191	0.355	1.121
train	P-572	Female	19	Liver	1	1.6*1.2cm	CE	CE5	2.005	2.094	2.221	1.629	0.989	1.479	1.156	0.351	2.368
train	P-573	Male	52	Liver	1	5.9*4.8cm	CE	CE5	2.969	2.768	2.668	2.139	1.006	1.743	1.314	0.483	2.899
train	P-574	Female	38	Liver	1	6.9*5.3cm	CE	CE4	1.462	1.797	2.575	2.093	0.856	1.643	1.203	0.345	2.145
train	P-582	Female	15	Liver	1	0.9*0.8cm	CE	CE5	1.696	1.899	2.265	1.792	0.864	1.591	1.13	0.356	1.62
train	P-587	Male	54	Liver	1	9.4*8.6cm	CE	CE4	3.023	2.51	3.02	2.241	0.976	1.899	1.268	0.46	2.823
train	P-593	Female	5	Liver	1	16.7*14.7cm	CE	CE4	1.387	2.176	2.656	2.167	1.17	1.639	1.208	0.689	2.586
train	P-595	Female	75	Liver	multiple	11.9*8.6cm	CE	CE4	1.867	1.255	2.314	1.641	0.818	1.394	1.056	0.26	2.858
train	P-596	Female	27	Liver	1	4.0*3.9cm	CE	CE5	1.632	1.866	2.143	1.496	0.947	1.491	1.068	0.277	1.679
train	P-601	Male	16	Liver	2	10.0*9.0cm	CE	CE4	2.269	2.113	2.646	2.478	1.157	1.863	1.32	0.902	2.654
train	P-603	Male	39	Liver	2	6.1*5.9cm	CE	CE2	3.099	3.432	2.786	2.203	0.633	1.222	0.775	0.319	3.038

## Sheet: ELISA.Triplicates
dataset	Sample	OD 450 nm of Antigen: CST					OD 450 nm of Antigen: HSPG					OD 450 nm of Antigen: MG2-1					OD 450 nm of Antigen: MG2-2					OD 450 nm of Antigen: NDR					OD 450 nm of Antigen: PSAP-3					OD 450 nm of Antigen: SPON1-1					OD 450 nm of Antigen: VAT1L					OD 450 nm of Antigen: Egr
		Replicate1	Replicate2	Replicate3	Mean	cv	Replicate1	Replicate2	Replicate3	Mean	cv	Replicate1	Replicate2	Replicate3	Mean	cv	Replicate1	Replicate2	Replicate3	Mean	cv	Replicate1	Replicate2	Replicate3	Mean	cv	Replicate1	Replicate2	Replicate3	Mean	cv	Replicate1	Replicate2	Replicate3	Mean	cv	Replicate1	Replicate2	Replicate3	Mean	cv	Replicate1	Replicate2	Replicate3	Mean	cv
train	P-002	2.367	2.486	2.105	2.319	0.08	1.275	1.432	1.456	1.39	0.07	1.855	2.352	2.026	2.08	0.12	2.274	2.321	2.555	2.383	0.06	0.98	0.914	0.944	0.95	0.03	1.252	1.085	1.313	1.217	0.1	1.175	1.175	1.251	1.2	0.04	0.669	0.518	0.537	0.57	0.14	2.696	2.646	2.45	2.6	0.05
train	P-007	2.79	2.954	2.493	2.746	0.09	2.536	2.867	2.672	2.69	0.06	2.991	3.328	2.874	3.06	0.08	3.347	3.244	3.348	3.313	0.02	0.523	0.487	0.595	0.54	0.1	1.356	0.971	1.242	1.19	0.17	0.888	0.941	0.984	0.938	0.05	1.06	1.067	1.043	1.06	0.01	2.724	2.786	2.556	2.69	0.04
train	P-025	1.948	2.108	1.6	1.885	0.14	1.566	1.662	1.699	1.64	0.04	2.415	2.522	2.114	2.35	0.09	2.576	2.54	2.773	2.63	0.05	0.958	0.969	1.046	0.99	0.05	1.609	1.396	1.618	1.541	0.08	1.318	1.325	1.175	1.273	0.07	0.722	0.776	0.723	0.74	0.04	1.568	1.409	1.262	1.41	0.11
train	P-031	1.577	1.701	1.305	1.528	0.13	1.089	1.089	1.261	1.15	0.09	1.75	1.927	1.539	1.74	0.11	2.189	2.044	2.412	2.215	0.08	0.91	0.815	0.809	0.84	0.07	1.466	1.307	1.347	1.373	0.06	1.061	1.092	1.005	1.053	0.04	0.489	0.365	0.488	0.45	0.16	2.119	2.163	1.862	2.05	0.08
train	P-032	2.662	2.879	2.436	2.659	0.08	1.853	1.903	1.951	1.9	0.03	2.62	3.143	2.472	2.75	0.13	2.971	2.876	3.014	2.954	0.02	0.585	0.57	0.565	0.57	0.02	1.208	1.104	1.141	1.151	0.05	1.003	0.955	0.978	0.979	0.02	0.57	0.612	0.629	0.6	0.05	1.323	1.427	1.09	1.28	0.13
train	P-040	1.769	1.973	1.587	1.776	0.11	1.382	1.577	1.515	1.49	0.07	2.385	2.815	2.297	2.5	0.11	1.863	1.81	2.075	1.916	0.07	0.754	0.512	0.62	0.63	0.19	0.957	0.764	0.934	0.885	0.12	0.963	0.97	0.976	0.97	0.01	0.572	0.518	0.549	0.55	0.05	1.756	1.709	1.352	1.61	0.14
train	P-044	2.021	2.176	1.904	2.034	0.07	1.761	2.055	1.794	1.87	0.09	2.45	2.572	2.34	2.45	0.05	2.552	2.687	2.611	2.617	0.03	1.215	1.097	1.206	1.17	0.06	1.586	1.496	1.585	1.556	0.03	1.361	1.345	1.307	1.338	0.02	1.076	1.042	1.061	1.06	0.02	1.597	1.625	1.273	1.5	0.13
train	P-045	2.455	2.547	2.3	2.434	0.05	2.482	2.727	2.416	2.54	0.06	3.594	3.508	3.373	3.49	0.03	3.228	3.294	3.249	3.257	0.01	0.892	0.75	0.922	0.85	0.11	1.781	1.672	1.721	1.725	0.03	1.466	1.375	1.33	1.39	0.05	0.7	0.689	0.686	0.69	0.01	3.305	3.218	3.3	3.27	0.01
train	P-047	2.237	2.405	2.078	2.24	0.07	2.169	2.436	2.052	2.22	0.09	2.954	2.944	2.613	2.84	0.07	2.767	2.835	2.669	2.757	0.03	0.915	0.794	0.802	0.84	0.08	1.512	1.429	1.443	1.461	0.03	1.245	1.239	1.196	1.227	0.02	0.776	0.741	0.751	0.76	0.02	3.163	3.131	3.162	3.15	0.01
train	P-060	2.126	2.275	2.009	2.137	0.06	1.535	1.801	1.639	1.66	0.08	1.867	2.229	1.868	1.99	0.1	1.948	2.219	2.074	2.08	0.07	0.785	0.639	0.75	0.72	0.11	1.42	1.263	1.358	1.347	0.06	1.045	1.085	0.993	1.041	0.04	0.588	0.552	0.551	0.56	0.04	2.918	2.901	2.625	2.81	0.06
train	P-062	2.27	2.366	2.12	2.252	0.06	1.933	2.343	1.949	2.08	0.11	3.125	3.24	2.819	3.06	0.07	3.165	3.138	3.114	3.139	0.01	1.291	1.22	1.283	1.26	0.03	1.638	1.608	1.634	1.627	0.01	1.499	1.543	1.514	1.519	0.01	1.52	1.624	1.533	1.56	0.04	1.723	1.725	1.336	1.59	0.14
train	P-066	2.462	2.89	2.307	2.553	0.12	1.276	1.529	1.602	1.47	0.12	2.906	2.897	2.62	2.81	0.06	2.649	2.843	2.517	2.67	0.06	0.48	0.352	0.417	0.42	0.15	0.996	0.877	0.994	0.956	0.07	0.843	0.782	0.769	0.798	0.05	0.76	0.531	0.553	0.61	0.21	2.618	2.629	2.249	2.5	0.09
train	P-067	2.199	2.2	2.078	2.159	0.03	1.639	1.766	1.555	1.65	0.06	1.768	1.933	1.601	1.77	0.09	2.226	2.267	1.996	2.163	0.07	0.821	0.679	0.814	0.77	0.1	1.43	1.322	1.4	1.384	0.04	1.171	1.105	1.041	1.106	0.06	0.687	0.544	0.777	0.67	0.18	1.71	1.688	1.38	1.59	0.12
train	P-068	2.226	2.487	2.223	2.312	0.07	1.439	1.614	1.519	1.52	0.06	2.293	2.615	2.246	2.38	0.08	2.384	2.399	2.191	2.325	0.05	0.732	0.798	0.716	0.75	0.06	1.491	1.43	1.46	1.46	0.02	1.11	1.041	1.093	1.081	0.03	0.569	0.458	0.561	0.53	0.12	2.974	2.995	2.81	2.93	0.03
train	P-077	1.893	2.149	1.798	1.947	0.09	0.608	0.646	0.769	0.67	0.12	1.474	1.808	1.261	1.51	0.18	1.97	1.941	1.969	1.96	0.01	0.49	0.367	0.543	0.47	0.19	0.934	0.739	0.907	0.86	0.12	0.885	0.876	0.796	0.852	0.06	0.267	0.263	0.284	0.27	0.04	1.226	1.25	1.064	1.18	0.09
train	N-054	0.765	0.735	0.834	0.778	0.07	0.84	0.9	0.903	0.88	0.04	0.443	0.449	0.501	0.46	0.07	0.362	0.354	0.337	0.351	0.04	0.59	0.563	0.444	0.53	0.15	0.314	0.377	0.371	0.354	0.1	0.648	0.653	0.735	0.679	0.07	0.18	0.211	0.205	0.2	0.08	0.372	0.373	0.396	0.38	0.04
train	N-055	0.488	0.474	0.507	0.49	0.03	0.478	0.545	0.566	0.53	0.09	0.264	0.27	0.256	0.26	0.03	0.202	0.205	0.207	0.205	0.01	0.609	0.501	0.563	0.56	0.1	0.341	0.352	0.335	0.343	0.03	0.623	0.548	0.67	0.614	0.1	0.157	0.201	0.169	0.18	0.13	0.484	0.544	0.527	0.52	0.06
train	N-056	0.282	0.304	0.304	0.297	0.04	0.28	0.309	0.3	0.3	0.05	0.207	0.236	0.241	0.23	0.08	0.209	0.201	0.207	0.206	0.02	0.555	0.534	0.467	0.52	0.09	0.305	0.306	0.284	0.298	0.04	0.531	0.472	0.548	0.517	0.08	0.171	0.174	0.151	0.17	0.08	0.182	0.229	0.236	0.22	0.14
train	N-057	0.267	0.311	0.291	0.29	0.08	0.299	0.286	0.306	0.3	0.03	0.2	0.224	0.21	0.21	0.06	0.207	0.202	0.209	0.206	0.02	0.46	0.368	0.444	0.42	0.12	0.358	0.361	0.342	0.354	0.03	0.375	0.359	0.317	0.35	0.09	0.314	0.295	0.262	0.29	0.09	0.197	0.218	0.235	0.22	0.09
train	N-058	0.639	0.566	0.673	0.626	0.09	0.476	0.528	0.538	0.51	0.06	0.24	0.246	0.256	0.25	0.03	0.2	0.222	0.227	0.216	0.07	0.536	0.429	0.529	0.5	0.12	0.386	0.463	0.399	0.416	0.1	0.746	0.803	0.685	0.745	0.08	0.251	0.272	0.23	0.25	0.08	0.222	0.237	0.253	0.24	0.07
train	N-059	0.669	0.63	0.676	0.658	0.04	0.618	0.684	0.662	0.65	0.05	0.444	0.464	0.457	0.46	0.02	0.322	0.33	0.34	0.331	0.03	0.975	0.85	0.752	0.86	0.13	0.66	0.604	0.614	0.626	0.05	0.819	0.825	0.766	0.803	0.04	0.262	0.279	0.262	0.27	0.04	0.39	0.368	0.346	0.37	0.06
train	N-060	0.285	0.265	0.26	0.27	0.05	0.243	0.257	0.249	0.25	0.03	0.3	0.289	0.271	0.29	0.05	0.249	0.23	0.242	0.24	0.04	0.606	0.516	0.457	0.53	0.14	0.413	0.402	0.389	0.401	0.03	0.525	0.49	0.55	0.522	0.06	0.198	0.162	0.202	0.19	0.12	0.326	0.315	0.311	0.32	0.02
train	N-061	0.511	0.518	0.542	0.524	0.03	0.335	0.365	0.351	0.35	0.04	0.302	0.344	0.295	0.31	0.08	0.245	0.228	0.225	0.233	0.05	0.386	0.341	0.301	0.34	0.12	0.317	0.401	0.389	0.369	0.12	0.61	0.582	0.64	0.611	0.05	0.207	0.238	0.221	0.22	0.07	0.176	0.202	0.185	0.19	0.07
train	N-062	0.194	0.204	0.21	0.203	0.04	0.175	0.204	0.208	0.2	0.09	0.369	0.361	0.325	0.35	0.07	0.283	0.308	0.271	0.287	0.07	0.838	0.803	0.79	0.81	0.03	0.289	0.24	0.278	0.269	0.1	0.36	0.4	0.362	0.374	0.06	0.13	0.13	0.16	0.14	0.12	0.315	0.302	0.31	0.31	0.02
train	N-063	0.231	0.252	0.253	0.245	0.05	0.231	0.295	0.286	0.27	0.13	0.288	0.335	0.321	0.31	0.08	0.23	0.292	0.24	0.254	0.13	0.539	0.532	0.584	0.55	0.05	0.294	0.344	0.297	0.312	0.09	0.304	0.318	0.355	0.326	0.08	0.152	0.138	0.142	0.14	0.05	0.339	0.383	0.322	0.35	0.09
train	N-064	0.456	0.485	0.457	0.466	0.04	0.437	0.496	0.513	0.48	0.08	0.499	0.494	0.441	0.48	0.07	0.36	0.324	0.368	0.351	0.07	0.816	0.756	0.632	0.73	0.13	0.485	0.555	0.448	0.496	0.11	0.45	0.419	0.446	0.438	0.04	0.246	0.198	0.206	0.22	0.12	0.452	0.519	0.497	0.49	0.07
train	N-065	0.338	0.309	0.311	0.319	0.05	0.364	0.374	0.404	0.38	0.05	0.276	0.286	0.227	0.26	0.12	0.216	0.271	0.248	0.245	0.11	0.501	0.507	0.491	0.5	0.02	0.411	0.37	0.385	0.389	0.05	0.565	0.548	0.505	0.539	0.06	0.196	0.198	0.159	0.18	0.12	0.459	0.48	0.517	0.49	0.06
train	N-066	0.702	0.591	0.631	0.641	0.09	0.622	0.685	0.688	0.67	0.06	0.698	0.777	0.623	0.7	0.11	0.517	0.608	0.55	0.558	0.08	1.275	1.006	1.207	1.16	0.12	0.89	0.864	0.742	0.832	0.09	0.862	0.87	0.851	0.861	0.01	0.417	0.426	0.429	0.42	0.01	0.534	0.549	0.514	0.53	0.03
train	N-067	0.32	0.289	0.359	0.323	0.11	0.224	0.253	0.268	0.25	0.09	0.266	0.301	0.27	0.28	0.07	0.258	0.248	0.22	0.242	0.08	0.417	0.395	0.411	0.41	0.03	0.258	0.289	0.284	0.277	0.06	0.347	0.383	0.333	0.354	0.07	0.142	0.158	0.134	0.14	0.08	0.363	0.371	0.359	0.36	0.02
train	N-068	0.306	0.28	0.295	0.294	0.04	0.272	0.312	0.312	0.3	0.08	0.288	0.319	0.257	0.29	0.11	0.24	0.204	0.207	0.217	0.09	0.541	0.497	0.48	0.51	0.06	0.276	0.231	0.285	0.264	0.11	0.457	0.437	0.402	0.432	0.06	0.142	0.147	0.153	0.15	0.04	0.645	0.665	0.627	0.65	0.03
train	N-069	0.587	0.558	0.617	0.587	0.05	0.645	0.686	0.657	0.66	0.03	0.371	0.4	0.318	0.36	0.11	0.296	0.292	0.237	0.275	0.12	0.484	0.474	0.454	0.47	0.03	0.26	0.284	0.29	0.278	0.06	0.501	0.518	0.471	0.497	0.05	0.116	0.14	0.136	0.13	0.1	0.373	0.354	0.375	0.37	0.03
train	N-070	0.121	0.123	0.128	0.124	0.03	0.137	0.143	0.154	0.14	0.06	0.206	0.222	0.172	0.2	0.13	0.202	0.199	0.176	0.192	0.07	0.437	0.389	0.356	0.39	0.1	0.219	0.204	0.221	0.215	0.04	0.19	0.194	0.186	0.19	0.02	0.107	0.126	0.099	0.11	0.13	0.176	0.203	0.2	0.19	0.08
train	N-071	0.311	0.257	0.282	0.283	0.1	0.327	0.347	0.349	0.34	0.04	0.286	0.345	0.291	0.31	0.11	0.214	0.287	0.278	0.26	0.15	0.873	0.732	0.703	0.77	0.12	0.254	0.284	0.227	0.255	0.11	0.267	0.301	0.288	0.285	0.06	0.16	0.174	0.145	0.16	0.09	0.327	0.365	0.345	0.35	0.05
train	N-072	0.563	0.57	0.528	0.554	0.04	0.555	0.627	0.672	0.62	0.1	0.258	0.307	0.251	0.27	0.11	0.266	0.24	0.225	0.244	0.09	0.392	0.417	0.353	0.39	0.08	0.361	0.36	0.342	0.354	0.03	0.562	0.66	0.623	0.615	0.08	0.189	0.165	0.139	0.16	0.15	0.29	0.366	0.327	0.33	0.12
train	N-073	0.344	0.435	0.329	0.369	0.16	0.33	0.36	0.367	0.35	0.06	0.47	0.477	0.412	0.45	0.08	0.438	0.413	0.358	0.403	0.1	1.4	1.055	1.287	1.25	0.14	0.642	0.67	0.579	0.63	0.07	0.631	0.653	0.553	0.612	0.09	0.299	0.306	0.304	0.3	0.01	0.409	0.44	0.442	0.43	0.04
train	N-074	1.018	0.982	1.019	1.006	0.02	0.862	0.92	1.001	0.93	0.08	0.358	0.434	0.458	0.42	0.13	0.382	0.372	0.373	0.376	0.01	0.573	0.48	0.51	0.52	0.09	0.454	0.517	0.467	0.479	0.07	0.895	0.958	0.841	0.898	0.07	0.237	0.302	0.236	0.26	0.15	0.363	0.394	0.383	0.38	0.04
train	N-075	0.391	0.456	0.425	0.424	0.08	0.436	0.486	0.486	0.47	0.06	0.579	0.556	0.522	0.55	0.05	0.477	0.47	0.472	0.473	0.01	0.874	0.768	0.917	0.85	0.09	0.575	0.628	0.547	0.583	0.07	0.673	0.644	0.661	0.659	0.02	0.253	0.275	0.232	0.25	0.08	0.321	0.343	0.27	0.31	0.12
train	N-076	0.22	0.233	0.221	0.225	0.03	0.294	0.267	0.286	0.28	0.05	0.3	0.304	0.255	0.29	0.1	0.191	0.249	0.228	0.223	0.13	0.591	0.552	0.504	0.55	0.08	0.358	0.396	0.362	0.372	0.06	0.363	0.37	0.36	0.364	0.01	0.13	0.145	0.159	0.14	0.1	0.268	0.254	0.246	0.26	0.04
train	N-077	0.341	0.4	0.316	0.352	0.12	0.364	0.455	0.324	0.38	0.18	0.838	0.822	0.62	0.76	0.16	0.522	0.552	0.589	0.554	0.06	1.389	1.559	1.189	1.38	0.13	0.809	0.798	0.768	0.792	0.03	0.694	0.636	0.592	0.641	0.08	0.523	0.4	0.476	0.47	0.13	0.304	0.366	0.364	0.34	0.1
train	N-078	0.188	0.228	0.233	0.216	0.11	0.313	0.355	0.384	0.35	0.1	0.282	0.346	0.328	0.32	0.1	0.287	0.274	0.259	0.273	0.05	0.599	0.536	0.491	0.54	0.1	0.271	0.246	0.304	0.274	0.11	0.308	0.311	0.305	0.308	0.01	0.135	0.158	0.131	0.14	0.1	0.345	0.382	0.323	0.35	0.09
train	N-079	0.726	0.734	0.766	0.742	0.03	0.694	0.736	0.819	0.75	0.08	0.335	0.337	0.377	0.35	0.07	0.354	0.336	0.306	0.332	0.07	0.741	0.687	0.57	0.67	0.13	0.393	0.421	0.397	0.404	0.04	0.626	0.67	0.703	0.666	0.06	0.229	0.194	0.2	0.21	0.09	0.699	0.778	0.688	0.72	0.07
train	N-080	0.473	0.485	0.474	0.477	0.01	0.473	0.509	0.553	0.51	0.08	0.257	0.261	0.207	0.24	0.12	0.249	0.223	0.205	0.226	0.1	0.478	0.44	0.386	0.43	0.11	0.354	0.305	0.302	0.32	0.09	0.515	0.488	0.523	0.509	0.04	0.197	0.168	0.158	0.17	0.12	0.213	0.264	0.249	0.24	0.11
train	N-081	0.355	0.358	0.349	0.354	0.01	0.347	0.36	0.391	0.37	0.06	0.328	0.329	0.398	0.35	0.11	0.272	0.337	0.364	0.324	0.15	0.601	0.62	0.591	0.6	0.02	0.345	0.376	0.377	0.366	0.05	0.624	0.629	0.602	0.618	0.02	0.202	0.267	0.225	0.23	0.14	0.298	0.353	0.372	0.34	0.11
train	N-082	0.229	0.22	0.218	0.222	0.03	0.229	0.257	0.238	0.24	0.06	0.334	0.349	0.379	0.35	0.06	0.284	0.286	0.281	0.284	0.01	0.46	0.384	0.486	0.44	0.12	0.315	0.386	0.326	0.342	0.11	0.269	0.321	0.294	0.295	0.09	0.153	0.188	0.165	0.17	0.11	0.278	0.321	0.323	0.31	0.08
train	N-083	0.589	0.568	0.564	0.574	0.02	0.581	0.557	0.649	0.6	0.08	0.336	0.335	0.357	0.34	0.04	0.301	0.258	0.277	0.279	0.08	0.49	0.383	0.446	0.44	0.12	0.306	0.255	0.309	0.29	0.1	0.669	0.75	0.728	0.716	0.06	0.126	0.165	0.156	0.15	0.14	0.427	0.415	0.423	0.42	0.01
train	N-084	0.86	0.84	0.814	0.838	0.03	0.753	0.773	0.873	0.8	0.08	0.372	0.436	0.342	0.38	0.13	0.34	0.303	0.312	0.318	0.06	0.502	0.459	0.418	0.46	0.09	0.374	0.377	0.408	0.386	0.05	0.789	0.826	0.789	0.801	0.03	0.182	0.246	0.199	0.21	0.16	0.315	0.321	0.29	0.31	0.05
train	N-085	0.424	0.443	0.415	0.427	0.03	0.385	0.418	0.461	0.42	0.09	0.343	0.404	0.325	0.36	0.12	0.288	0.254	0.269	0.27	0.06	0.315	0.304	0.252	0.29	0.12	0.282	0.321	0.294	0.299	0.07	0.518	0.447	0.487	0.484	0.07	0.12	0.105	0.101	0.11	0.09	0.212	0.26	0.238	0.24	0.1
train	N-086	0.423	0.423	0.394	0.413	0.04	0.422	0.408	0.433	0.42	0.03	0.448	0.383	0.394	0.41	0.09	0.393	0.388	0.349	0.377	0.06	0.487	0.444	0.403	0.44	0.09	0.368	0.31	0.32	0.333	0.09	0.405	0.343	0.378	0.375	0.08	0.11	0.119	0.114	0.11	0.04	0.331	0.334	0.301	0.32	0.06
train	N-087	0.161	0.181	0.137	0.16	0.14	0.161	0.185	0.173	0.17	0.07	0.296	0.265	0.336	0.3	0.12	0.237	0.244	0.221	0.234	0.05	0.468	0.411	0.451	0.44	0.07	0.23	0.257	0.208	0.232	0.11	0.193	0.22	0.206	0.206	0.07	0.112	0.123	0.121	0.12	0.05	0.238	0.253	0.231	0.24	0.05
train	N-088	0.571	0.599	0.578	0.583	0.03	0.547	0.589	0.675	0.6	0.11	0.405	0.31	0.353	0.36	0.13	0.405	0.424	0.418	0.416	0.02	0.257	0.367	0.3	0.31	0.18	0.343	0.415	0.364	0.374	0.1	0.499	0.498	0.544	0.514	0.05	0.154	0.116	0.122	0.13	0.16	0.318	0.386	0.438	0.38	0.16
train	N-089	0.28	0.289	0.29	0.286	0.02	0.247	0.262	0.282	0.26	0.07	0.279	0.275	0.304	0.29	0.05	0.229	0.287	0.292	0.269	0.13	0.301	0.262	0.264	0.28	0.08	0.211	0.237	0.226	0.225	0.06	0.214	0.207	0.191	0.204	0.06	0.098	0.117	0.092	0.1	0.13	0.215	0.253	0.288	0.25	0.14
train	N-090	0.525	0.554	0.503	0.527	0.05	0.525	0.592	0.568	0.56	0.06	0.367	0.396	0.412	0.39	0.06	0.376	0.351	0.341	0.356	0.05	0.43	0.383	0.365	0.39	0.09	0.338	0.3	0.359	0.332	0.09	0.547	0.615	0.555	0.572	0.06	0.16	0.201	0.157	0.17	0.14	0.259	0.318	0.323	0.3	0.12
train	N-091	0.771	0.858	0.833	0.821	0.05	0.72	0.787	0.786	0.76	0.05	0.567	0.601	0.526	0.56	0.07	0.355	0.435	0.413	0.401	0.1	0.463	0.425	0.419	0.44	0.05	0.395	0.453	0.432	0.427	0.07	0.745	0.713	0.662	0.707	0.06	0.166	0.174	0.14	0.16	0.11	0.379	0.423	0.335	0.38	0.12
train	N-092	0.419	0.452	0.413	0.428	0.05	0.405	0.409	0.409	0.41	0.01	0.386	0.452	0.423	0.42	0.08	0.342	0.407	0.38	0.376	0.09	0.631	0.555	0.521	0.57	0.1	0.421	0.455	0.401	0.426	0.06	0.39	0.401	0.447	0.413	0.07	0.166	0.152	0.145	0.15	0.07	0.301	0.355	0.329	0.33	0.08
train	N-093	0.888	0.889	0.915	0.897	0.02	0.686	0.724	0.783	0.73	0.07	0.382	0.407	0.339	0.38	0.09	0.341	0.337	0.328	0.335	0.02	0.379	0.352	0.31	0.35	0.1	0.352	0.292	0.343	0.329	0.1	0.77	0.693	0.753	0.739	0.05	0.171	0.139	0.157	0.16	0.1	0.364	0.39	0.404	0.39	0.05
train	N-094	0.179	0.192	0.175	0.182	0.05	0.197	0.211	0.193	0.2	0.05	0.329	0.336	0.329	0.33	0.01	0.284	0.283	0.254	0.274	0.06	0.366	0.284	0.284	0.31	0.15	0.206	0.223	0.217	0.215	0.04	0.193	0.204	0.192	0.196	0.03	0.08	0.094	0.079	0.08	0.1	0.448	0.514	0.484	0.48	0.07
train	N-095	1.007	0.984	0.886	0.959	0.07	0.727	0.753	0.801	0.76	0.05	0.569	0.533	0.444	0.52	0.12	0.513	0.519	0.51	0.514	0.01	0.3745	0.44	0.458	0.42	0.1	0.479	0.444	0.412	0.445	0.08	0.615	0.607	0.654	0.625	0.04	0.224	0.196	0.198	0.21	0.08	0.345	0.351	0.3	0.33	0.08
train	N-096	0.765	0.699	0.607	0.69	0.11	0.734	0.79	0.774	0.77	0.04	0.943	0.971	0.912	0.94	0.03	0.89	0.85	0.968	0.903	0.07	0.934	0.733	0.786	0.82	0.13	0.61	0.563	0.535	0.569	0.07	0.645	0.695	0.636	0.659	0.05	0.57	0.534	0.492	0.53	0.07	1.044	0.9	0.994	0.98	0.07
train	N-097	1.001	0.9	0.899	0.933	0.06	0.96	0.973	0.988	0.97	0.01	0.645	0.698	0.589	0.64	0.08	0.534	0.487	0.621	0.547	0.12	0.403	0.374	0.362	0.38	0.06	0.527	0.526	0.498	0.517	0.03	0.592	0.607	0.593	0.597	0.01	0.229	0.243	0.271	0.25	0.09	0.831	0.681	0.688	0.73	0.12
train	N-098	1.164	1.142	1.104	1.137	0.03	1.101	1.159	1.152	1.14	0.03	1.005	1.028	1.007	1.01	0.01	0.928	0.935	1.021	0.961	0.05	0.86	0.675	0.686	0.74	0.14	0.791	0.76	0.7	0.75	0.06	0.729	0.714	0.69	0.711	0.03	0.42	0.432	0.406	0.42	0.03	1.402	1.348	1.525	1.43	0.06
train	N-099	0.959	0.868	0.878	0.902	0.06	1.024	1.065	1.048	1.05	0.02	1.16	1.2	1.127	1.16	0.03	0.989	0.979	1.084	1.017	0.06	0.714	0.612	0.675	0.67	0.08	0.721	0.705	0.664	0.697	0.04	0.628	0.666	0.624	0.639	0.04	0.397	0.355	0.322	0.36	0.1	1.486	1.415	1.541	1.48	0.04
train	N-100	1.087	1.011	1.014	1.037	0.04	0.985	1.099	1.047	1.04	0.05	0.932	0.957	0.845	0.91	0.06	0.781	0.791	0.91	0.827	0.09	0.714	0.567	0.597	0.63	0.12	0.632	0.639	0.575	0.615	0.06	0.656	0.666	0.648	0.657	0.01	0.351	0.366	0.308	0.34	0.09	1.657	1.28	1.462	1.47	0.13
train	N-101	1.609	1.554	1.493	1.552	0.04	1.488	1.512	1.476	1.49	0.01	1.553	1.542	1.622	1.57	0.03	1.617	1.434	1.7	1.584	0.09	1.299	1.215	1.235	1.25	0.04	1.061	1.023	0.937	1.007	0.06	0.886	0.927	0.89	0.901	0.03	1.076	1.085	0.906	1.02	0.1	2.738	2.308	2.84	2.63	0.11
train	N-102	1.08	0.949	0.979	1.003	0.07	0.956	1.058	1.002	1.01	0.05	0.733	0.756	0.614	0.7	0.11	0.622	0.512	0.668	0.601	0.13	0.517	0.459	0.532	0.5	0.08	0.522	0.45	0.462	0.478	0.08	0.616	0.631	0.582	0.61	0.04	0.269	0.296	0.28	0.28	0.05	0.995	0.982	0.89	0.96	0.06
train	N-103	0.769	0.678	0.766	0.738	0.07	0.824	0.907	0.873	0.87	0.05	0.803	0.909	0.635	0.78	0.18	0.647	0.57	0.65	0.622	0.07	0.65	0.568	0.613	0.61	0.07	0.608	0.615	0.53	0.584	0.08	0.587	0.615	0.543	0.582	0.06	0.344	0.357	0.341	0.35	0.02	0.807	0.899	0.833	0.85	0.06
train	N-104	0.531	0.534	0.528	0.531	0.01	0.618	0.673	0.669	0.65	0.05	0.809	0.941	0.747	0.83	0.12	0.693	0.588	0.741	0.674	0.12	0.484	0.394	0.419	0.43	0.11	0.442	0.392	0.401	0.412	0.06	0.459	0.455	0.431	0.448	0.03	0.173	0.207	0.2	0.19	0.09	1.038	0.778	0.844	0.89	0.15
train	N-105	1.215	1.078	1.068	1.12	0.07	1.195	1.171	1.176	1.18	0.01	0.981	1.061	1.013	1.02	0.04	1.043	1.077	1.126	1.082	0.04	0.764	0.639	0.692	0.7	0.09	0.651	0.613	0.579	0.614	0.06	0.675	0.681	0.646	0.667	0.03	0.452	0.464	0.349	0.42	0.15	1.41	1.117	1.36	1.3	0.12
train	N-106	1.336	1.259	1.26	1.285	0.03	1.16	1.166	1.172	1.17	0.01	0.763	0.783	0.745	0.76	0.02	0.614	0.631	0.706	0.65	0.08	0.551	0.446	0.505	0.5	0.11	0.56	0.54	0.534	0.545	0.02	0.664	0.664	0.627	0.652	0.03	0.317	0.365	0.271	0.32	0.15	1.12	0.918	0.925	0.99	0.12
train	P-083	1.293	1.198	1.329	1.273	0.05	0.622	0.706	0.689	0.67	0.07	1.505	1.552	1.52	1.53	0.02	1.705	2.038	1.839	1.861	0.09	0.793	0.654	0.686	0.71	0.1	1.026	0.878	0.966	0.957	0.08	0.91	0.955	0.909	0.925	0.03	0.335	0.271	0.293	0.3	0.11	1.346	1.316	1.021	1.23	0.15
train	P-086	2.147	2.169	2.042	2.119	0.03	1.198	1.358	1.364	1.31	0.07	1.791	1.863	1.854	1.84	0.02	2.237	2.395	2.35	2.327	0.03	0.614	0.562	0.555	0.58	0.06	1.258	1.124	1.16	1.181	0.06	1.147	1.091	1.036	1.091	0.05	0.479	0.475	0.499	0.48	0.03	2.918	3.019	2.673	2.87	0.06
train	P-089	2.216	2.37	2.061	2.216	0.07	0.993	1.139	1.293	1.14	0.13	1.268	1.672	1.563	1.5	0.14	2.104	2.15	2.098	2.117	0.01	0.574	0.502	0.409	0.5	0.17	1.103	0.997	1.014	1.038	0.05	0.914	0.903	0.885	0.901	0.02	0.487	0.367	0.404	0.42	0.15	2.672	2.778	2.572	2.67	0.04
train	P-093	2.502	2.62	2.318	2.48	0.06	2.596	3.314	2.536	2.82	0.15	3.328	3.366	3.29	3.33	0.01	3.2	3.145	3.122	3.156	0.01	0.661	0.483	0.567	0.57	0.16	1.358	1.285	1.298	1.314	0.03	1.088	0.98	1.121	1.063	0.07	0.52	0.541	0.492	0.52	0.05	1.876	2.033	1.604	1.84	0.12
train	P-095	1.837	1.894	1.693	1.808	0.06	1.855	2.164	1.838	1.95	0.09	1.741	1.236	1.623	1.53	0.17	2.059	2.008	1.951	2.006	0.03	0.703	0.51	0.531	0.58	0.18	1.262	1.079	1.13	1.157	0.08	1.029	0.953	1.043	1.008	0.05	0.46	0.376	0.42	0.42	0.1	2.281	2.273	2.028	2.19	0.07
train	P-096	1.904	1.957	1.764	1.875	0.05	1.949	2.104	1.941	2	0.05	2.149	2.057	2.101	2.1	0.02	2.051	2.318	2.173	2.181	0.06	1.384	1.345	1.259	1.33	0.05	1.388	1.303	1.342	1.344	0.03	1.335	1.219	1.251	1.268	0.05	0.914	0.91	0.956	0.93	0.03	1.678	1.381	1.45	1.5	0.1
train	P-102	2.591	2.783	2.438	2.604	0.07	2.563	2.525	2.543	2.54	0.01	2.296	2.558	2.272	2.38	0.07	2.154	2.293	2.261	2.236	0.03	1.392	1.388	1.364	1.38	0.01	1.602	1.616	1.545	1.588	0.02	1.314	1.315	1.285	1.305	0.01	1.058	1.007	1.074	1.05	0.03	3.227	3.305	3.259	3.26	0.01
train	P-104	2.153	2.171	1.958	2.094	0.06	2.345	2.424	2.292	2.35	0.03	2.861	2.698	2.213	2.59	0.13	2.344	2.325	2.417	2.362	0.02	1.447	1.209	1.185	1.28	0.11	1.318	1.213	1.442	1.324	0.09	1.398	1.39	1.174	1.321	0.1	1.207	0.891	1.114	1.07	0.15	3.149	3.003	3.045	3.07	0.02
train	P-105	2.501	2.557	2.338	2.465	0.05	2.527	3.049	2.767	2.78	0.09	2.031	2.162	2.067	2.09	0.03	2.266	2.023	2.164	2.151	0.06	0.762	0.692	0.648	0.7	0.08	1.303	1.124	1.091	1.173	0.1	1.053	1.026	1.033	1.037	0.01	0.564	0.528	0.566	0.55	0.04	3.185	3.059	3.169	3.14	0.02
train	P-106	2.016	1.902	1.819	1.912	0.05	2.085	2.305	2.088	2.16	0.06	1.843	2.069	2.081	2	0.07	2.105	2.123	2.103	2.11	0.01	1.326	1.335	1.269	1.31	0.03	1.555	1.507	1.482	1.515	0.02	1.269	1.233	1.18	1.227	0.04	0.813	0.752	0.822	0.8	0.05	1.437	1.071	1.091	1.2	0.17
train	P-112	2.247	2.301	1.976	2.175	0.08	1.819	2.128	1.893	1.95	0.08	1.445	1.526	1.536	1.5	0.03	1.838	1.99	1.929	1.919	0.04	1.309	1.2	1.18	1.23	0.06	1.318	1.274	1.248	1.28	0.03	1.188	1.137	1.222	1.182	0.04	0.753	0.771	0.732	0.75	0.03	2.087	1.767	1.823	1.89	0.09
train	P-115	2.259	2.21	1.96	2.143	0.07	1.837	2.196	1.931	1.99	0.09	1.904	2.067	2.021	2	0.04	1.894	1.968	1.939	1.934	0.02	1.348	1.313	1.268	1.31	0.03	1.416	1.358	1.351	1.375	0.03	1.215	1.285	1.289	1.263	0.03	1.193	1.072	1.214	1.16	0.07	2.101	1.951	1.854	1.97	0.06
train	P-119	2.353	2.385	2.096	2.278	0.07	2.423	2.567	2.414	2.47	0.03	2.705	2.761	2.416	2.63	0.07	2.44	2.667	2.476	2.528	0.05	1.397	1.41	1.357	1.39	0.02	1.54	1.51	1.503	1.518	0.01	1.33	1.37	1.319	1.34	0.02	1.062	0.974	1.048	1.03	0.05	2.469	2.435	2.416	2.44	0.01
train	P-121	2.417	2.391	2.078	2.295	0.08	2.345	2.652	2.316	2.44	0.08	2.758	2.639	2.327	2.57	0.09	2.839	2.929	3.029	2.932	0.03	1.537	1.534	1.52	1.53	0.01	1.597	1.58	1.609	1.595	0.01	1.468	1.374	1.397	1.413	0.03	1.145	1.132	1.235	1.17	0.05	2.109	2.048	2.121	2.09	0.02
train	P-125	2.069	2.335	1.896	2.1	0.11	2.059	2.307	2.085	2.15	0.06	1.598	1.784	1.635	1.67	0.06	1.905	1.916	1.726	1.849	0.06	1.385	1.28	1.238	1.3	0.06	1.287	1.293	1.247	1.276	0.02	1.208	1.224	1.181	1.204	0.02	0.816	0.686	0.796	0.77	0.09	2.809	2.831	2.776	2.81	0.01
train	P-126	3.131	3.225	2.718	3.025	0.09	3.705	3.504	3.522	3.58	0.03	2.801	2.776	2.603	2.73	0.04	2.652	2.887	2.62	2.72	0.05	0.781	0.763	0.767	0.77	0.01	1.256	1.148	1.216	1.207	0.05	0.915	0.889	0.889	0.898	0.02	0.489	0.522	0.582	0.53	0.09	3.539	3.621	3.504	3.55	0.02
train	P-129	2.353	2.306	1.992	2.217	0.09	2.408	2.449	2.379	2.41	0.01	2.124	2.293	1.984	2.13	0.07	2.352	2.268	2.313	2.311	0.02	1.345	1.332	1.355	1.34	0.01	1.449	1.289	1.303	1.347	0.07	1.219	1.221	1.262	1.234	0.02	1.174	1.141	1.219	1.18	0.03	2.293	1.884	1.922	2.03	0.11
train	P-130	2.907	2.857	2.496	2.753	0.08	3.366	3.57	3.248	3.39	0.05	3.106	3.294	2.806	3.07	0.08	3.345	3.39	3.246	3.327	0.02	0.903	0.854	0.876	0.88	0.03	1.323	1.286	1.299	1.303	0.01	1.021	0.947	1.038	1.002	0.05	0.848	0.988	0.869	0.9	0.08	3.537	3.478	3.538	3.52	0.01
train	P-135	2.153	2.063	1.859	2.025	0.07	2.023	2.282	2.139	2.15	0.06	1.681	1.688	1.314	1.56	0.14	1.854	1.853	1.653	1.787	0.06	1.199	1.143	1.13	1.16	0.03	1.365	1.35	1.293	1.336	0.03	1.129	1.161	1.117	1.136	0.02	0.561	0.584	0.528	0.56	0.05	2.441	2.173	2.098	2.24	0.08
train	P-140	2.872	2.901	2.578	2.784	0.06	3.085	3.465	3.13	3.23	0.06	3.32	3.31	3.158	3.26	0.03	3.083	3.075	2.743	2.967	0.07	0.947	0.927	0.905	0.93	0.02	1.32	1.298	1.284	1.301	0.01	1.012	1.026	0.975	1.004	0.03	0.977	0.837	0.9	0.9	0.08	2.968	2.893	2.795	2.89	0.03
train	P-141	3.248	3.356	2.82	3.141	0.09	3.384	3.448	3.126	3.32	0.05	2.677	2.69	2.352	2.57	0.07	2.646	2.692	2.417	2.585	0.06	0.866	0.878	0.821	0.86	0.04	1.323	1.277	1.23	1.277	0.04	0.885	0.891	0.887	0.888	0	0.572	0.522	0.564	0.55	0.05	3.498	3.62	3.588	3.57	0.02
train	P-146	2.374	2.283	2.032	2.23	0.08	2.057	2.353	2.172	2.19	0.07	2.602	2.663	2.177	2.48	0.11	2.602	2.501	2.548	2.55	0.02	1.39	1.289	1.3	1.33	0.04	1.56	1.383	1.433	1.459	0.06	1.338	1.182	1.209	1.243	0.07	0.959	1.041	0.969	0.99	0.05	3.042	3.025	3.025	3.03	0
train	P-150	1.729	1.903	1.573	1.735	0.1	1.982	2.234	1.968	2.06	0.07	2.028	2.026	1.679	1.91	0.11	1.848	1.946	1.77	1.855	0.05	1.29	1.207	1.182	1.23	0.05	1.379	1.32	1.359	1.353	0.02	1.154	1.147	1.163	1.155	0.01	0.688	0.602	0.667	0.65	0.07	2.801	2.664	2.705	2.72	0.03
train	P-153	2.322	2.351	1.924	2.199	0.11	2.052	2.219	2.056	2.11	0.05	1.774	1.672	1.463	1.64	0.1	2.025	1.923	1.95	1.966	0.03	1.264	1.243	1.268	1.26	0.01	1.33	1.171	1.224	1.242	0.07	1.151	1.122	1.142	1.138	0.01	0.739	0.7	0.805	0.75	0.07	1.497	1.133	1.128	1.25	0.17
train	P-154	2.452	2.508	2.102	2.354	0.09	2.327	2.466	2.194	2.33	0.06	2.59	2.639	2.457	2.56	0.04	2.41	2.405	2.374	2.396	0.01	1.394	1.336	1.336	1.36	0.02	1.591	1.576	1.551	1.573	0.01	1.259	1.26	1.258	1.259	0	0.887	0.845	0.856	0.86	0.03	3.191	3.111	3.22	3.17	0.02
train	P-156	2.451	2.388	2.207	2.349	0.05	2.641	3.099	2.736	2.83	0.09	2.663	2.494	2.315	2.49	0.07	2.665	2.713	2.271	2.55	0.1	0.77	0.766	0.73	0.76	0.03	1.301	1.294	1.283	1.293	0.01	0.922	0.872	0.899	0.898	0.03	0.612	0.508	0.581	0.57	0.09	3.246	3.247	3.29	3.26	0.01
train	N-160	0.057	0.048	0.044	0.05	0.13	0.038	0.039	0.037	0.04	0.03	0.072	0.065	0.063	0.07	0.07	0.098	0.111	0.099	0.103	0.07	0.435	0.414	0.386	0.41	0.06	0.364	0.362	0.305	0.344	0.1	0.477	0.495	0.463	0.478	0.03	0.279	0.248	0.27	0.27	0.06	0.342	0.32	0.242	0.3	0.17
train	N-161	0.887	0.788	0.763	0.813	0.08	0.864	0.905	0.9	0.89	0.03	0.51	0.59	0.541	0.55	0.07	0.524	0.489	0.585	0.533	0.09	0.529	0.467	0.468	0.49	0.07	0.434	0.417	0.384	0.412	0.06	0.541	0.545	0.526	0.537	0.02	0.372	0.313	0.348	0.34	0.09	1.008	1.065	1.002	1.03	0.03
train	N-162	0.714	0.597	0.599	0.637	0.11	0.63	0.672	0.669	0.66	0.04	0.519	0.529	0.511	0.52	0.02	0.438	0.407	0.502	0.449	0.11	0.567	0.453	0.505	0.51	0.11	0.433	0.405	0.394	0.411	0.05	0.514	0.503	0.518	0.512	0.02	0.228	0.244	0.217	0.23	0.06	0.87	0.664	0.744	0.76	0.14
train	N-163	0.765	0.703	0.701	0.723	0.05	0.772	0.826	0.799	0.8	0.03	0.763	0.748	0.75	0.75	0.01	0.628	0.659	0.696	0.661	0.05	0.454	0.43	0.416	0.43	0.04	0.42	0.422	0.429	0.424	0.01	0.517	0.532	0.51	0.52	0.02	0.256	0.262	0.231	0.25	0.07	0.84	0.712	0.804	0.79	0.08
train	N-164	0.407	0.361	0.355	0.374	0.08	0.404	0.445	0.45	0.43	0.06	0.553	0.615	0.558	0.58	0.06	0.462	0.508	0.509	0.493	0.05	0.516	0.404	0.397	0.44	0.15	0.443	0.416	0.442	0.434	0.04	0.335	0.33	0.303	0.323	0.05	0.253	0.237	0.232	0.24	0.05	0.877	0.806	0.786	0.82	0.06
train	N-165	0.635	0.607	0.551	0.598	0.07	0.519	0.564	0.508	0.53	0.06	0.761	0.785	0.725	0.76	0.04	0.732	0.779	0.723	0.745	0.04	0.752	0.627	0.638	0.67	0.1	0.627	0.581	0.576	0.595	0.05	0.469	0.438	0.477	0.461	0.04	0.403	0.362	0.382	0.38	0.05	1.335	1.235	1.275	1.28	0.04
train	N-166	0.851	0.688	0.64	0.726	0.15	0.774	0.796	0.61	0.73	0.14	0.885	1.004	0.999	0.96	0.07	0.813	0.888	0.739	0.813	0.09	0.963	0.837	0.869	0.89	0.07	0.719	0.744	0.709	0.724	0.02	0.659	0.63	0.577	0.622	0.07	0.736	0.763	0.611	0.7	0.12	1.512	1.424	1.383	1.44	0.05
train	N-167	0.895	0.759	0.812	0.822	0.08	0.788	0.834	0.817	0.81	0.03	0.566	0.573	0.488	0.54	0.09	0.515	0.482	0.524	0.507	0.04	0.522	0.474	0.499	0.5	0.05	0.423	0.419	0.43	0.424	0.01	0.554	0.563	0.542	0.553	0.02	0.273	0.268	0.279	0.27	0.02	1.068	0.911	0.993	0.99	0.08
train	N-168	0.848	0.732	0.753	0.778	0.08	0.757	0.847	0.811	0.81	0.06	0.489	0.569	0.497	0.52	0.09	0.488	0.456	0.558	0.501	0.1	0.43	0.383	0.403	0.41	0.06	0.399	0.43	0.366	0.398	0.08	0.538	0.564	0.535	0.546	0.03	0.238	0.25	0.28	0.26	0.08	0.67	0.718	0.76	0.72	0.06
train	N-169	0.624	0.536	0.529	0.563	0.09	0.497	0.534	0.527	0.52	0.04	0.597	0.64	0.621	0.62	0.03	0.569	0.551	0.606	0.575	0.05	0.554	0.495	0.508	0.52	0.06	0.366	0.344	0.31	0.34	0.08	0.381	0.401	0.359	0.38	0.06	0.293	0.277	0.25	0.27	0.08	1.435	1.219	1.267	1.31	0.09
train	N-170	1.216	1.079	1.057	1.117	0.08	1.275	1.27	1.319	1.29	0.02	0.793	0.81	0.782	0.8	0.02	0.647	0.657	0.772	0.692	0.1	0.675	0.602	0.668	0.65	0.06	0.607	0.547	0.566	0.573	0.05	0.665	0.675	0.647	0.662	0.02	0.428	0.42	0.401	0.42	0.03	1.271	1.12	1.115	1.17	0.08
train	N-171	0.823	0.74	0.765	0.776	0.05	1.119	1.044	1	1.05	0.06	0.784	0.833	0.82	0.81	0.03	0.719	0.705	0.754	0.726	0.03	0.653	0.511	0.567	0.58	0.12	0.559	0.491	0.502	0.517	0.07	0.579	0.636	0.581	0.599	0.05	0.36	0.404	0.373	0.38	0.06	1.081	0.957	0.935	0.99	0.08
train	N-172	0.998	0.845	0.878	0.907	0.09	1.028	1.069	1.114	1.07	0.04	0.698	0.729	0.708	0.71	0.02	0.62	0.649	0.703	0.657	0.06	0.402	0.346	0.384	0.38	0.08	0.432	0.408	0.377	0.406	0.07	0.557	0.573	0.564	0.565	0.01	0.183	0.195	0.185	0.19	0.03	1.169	1.122	1.019	1.1	0.07
train	N-173	0.871	0.782	0.754	0.802	0.08	0.842	0.806	0.775	0.81	0.04	0.499	0.518	0.496	0.5	0.02	0.44	0.417	0.5	0.452	0.09	0.461	0.41	0.44	0.44	0.06	0.42	0.391	0.366	0.392	0.07	0.561	0.514	0.558	0.544	0.05	0.299	0.349	0.34	0.33	0.08	0.965	0.983	0.978	0.98	0.01
train	N-174	0.809	0.648	0.677	0.711	0.12	0.925	0.962	0.899	0.93	0.03	0.725	0.805	0.702	0.74	0.07	0.64	0.631	0.62	0.63	0.02	0.765	0.604	0.731	0.7	0.12	0.573	0.51	0.543	0.542	0.06	0.569	0.566	0.593	0.576	0.03	0.43	0.411	0.383	0.41	0.06	0.993	0.927	0.92	0.95	0.04
train	N-175	1.064	0.958	0.945	0.989	0.07	0.994	1.067	1.014	1.03	0.04	0.455	0.511	0.462	0.48	0.06	0.423	0.424	0.435	0.427	0.02	0.465	0.374	0.431	0.42	0.11	0.46	0.417	0.409	0.429	0.06	0.563	0.566	0.577	0.569	0.01	0.258	0.236	0.23	0.24	0.06	0.791	0.728	0.758	0.76	0.04
train	N-176	0.85	0.724	0.648	0.741	0.14	0.687	0.753	0.791	0.74	0.07	0.455	0.524	0.396	0.46	0.14	0.405	0.335	0.43	0.39	0.13	0.495	0.413	0.367	0.43	0.15	0.449	0.446	0.377	0.424	0.1	0.537	0.544	0.528	0.536	0.01	0.305	0.261	0.291	0.29	0.08	0.798	0.733	0.722	0.75	0.05
train	N-177	1.49	1.391	1.276	1.386	0.08	1.438	1.461	1.446	1.45	0.01	1.317	1.265	1.343	1.31	0.03	1.234	1.257	1.099	1.197	0.07	1.054	0.956	0.914	0.97	0.07	0.887	0.847	0.806	0.847	0.05	0.818	0.814	0.779	0.804	0.03	0.71	0.704	0.663	0.69	0.04	2.069	1.915	1.702	1.9	0.1
train	N-178	1.245	1.067	1.117	1.143	0.08	1.235	1.194	1.207	1.21	0.02	0.775	0.741	0.765	0.76	0.02	0.658	0.729	0.7	0.696	0.05	0.783	0.67	0.716	0.72	0.08	0.674	0.651	0.613	0.646	0.05	0.692	0.645	0.642	0.66	0.04	0.445	0.421	0.399	0.42	0.05	1.323	1.35	1.252	1.31	0.04
train	N-179	1.083	0.993	0.982	1.019	0.05	1.231	1.178	1.113	1.17	0.05	0.577	0.631	0.602	0.6	0.04	0.565	0.512	0.619	0.565	0.09	0.42	0.38	0.43	0.41	0.06	0.433	0.444	0.451	0.443	0.02	0.595	0.584	0.551	0.577	0.04	0.283	0.261	0.28	0.27	0.04	0.817	0.888	0.803	0.84	0.05
train	N-180	0.501	0.428	0.466	0.465	0.08	0.55	0.522	0.537	0.54	0.03	0.363	0.471	0.467	0.43	0.14	0.371	0.397	0.454	0.407	0.1	0.333	0.313	0.325	0.32	0.03	0.294	0.28	0.261	0.278	0.06	0.343	0.39	0.354	0.362	0.07	0.165	0.172	0.146	0.16	0.08	0.816	0.858	0.865	0.85	0.03
train	N-181	0.436	0.361	0.352	0.383	0.12	0.53	0.52	0.496	0.52	0.03	0.523	0.503	0.526	0.52	0.02	0.429	0.436	0.533	0.466	0.12	0.397	0.341	0.426	0.39	0.11	0.345	0.305	0.319	0.323	0.06	0.33	0.366	0.33	0.342	0.06	0.237	0.211	0.191	0.21	0.11	0.8	0.908	0.759	0.82	0.09
train	N-182	0.548	0.428	0.367	0.448	0.21	0.574	0.609	0.557	0.58	0.05	0.445	0.442	0.431	0.44	0.02	0.352	0.362	0.422	0.379	0.1	0.428	0.362	0.371	0.39	0.09	0.39	0.363	0.352	0.368	0.05	0.407	0.395	0.411	0.404	0.02	0.186	0.172	0.189	0.18	0.05	0.844	0.847	0.764	0.82	0.06
train	N-183	0.914	0.799	0.823	0.845	0.07	0.894	0.948	0.873	0.91	0.04	0.425	0.491	0.457	0.46	0.07	0.409	0.404	0.38	0.398	0.04	0.381	0.339	0.348	0.36	0.06	0.39	0.342	0.344	0.359	0.08	0.466	0.448	0.457	0.457	0.02	0.198	0.206	0.174	0.19	0.09	0.819	0.838	0.695	0.78	0.1
train	N-184	0.931	0.861	0.827	0.873	0.06	0.934	1.106	1.026	1.02	0.08	0.394	0.454	0.392	0.41	0.09	0.381	0.356	0.389	0.375	0.05	0.453	0.375	0.394	0.41	0.1	0.399	0.415	0.382	0.399	0.04	0.536	0.588	0.56	0.561	0.05	0.233	0.209	0.206	0.22	0.07	0.976	1.037	0.949	0.99	0.05
train	N-185	1.271	1.201	1.157	1.21	0.05	1.088	1.178	1.076	1.11	0.05	0.631	0.696	0.634	0.65	0.06	0.849	0.838	0.894	0.86	0.03	0.694	0.633	0.643	0.66	0.05	0.486	0.51	0.516	0.504	0.03	0.658	0.669	0.629	0.652	0.03	0.541	0.53	0.511	0.53	0.03	0.83	0.698	0.712	0.75	0.1
train	N-186	0.791	0.634	0.66	0.695	0.12	0.721	0.691	0.726	0.71	0.03	0.477	0.595	0.469	0.51	0.14	0.473	0.489	0.453	0.472	0.04	0.391	0.356	0.377	0.37	0.05	0.329	0.34	0.349	0.339	0.03	0.537	0.557	0.502	0.532	0.05	0.233	0.227	0.215	0.23	0.04	0.718	0.618	0.692	0.68	0.08
train	N-187	0.84	0.775	0.759	0.791	0.05	0.787	0.789	0.803	0.79	0.01	0.478	0.573	0.506	0.52	0.09	0.475	0.491	0.519	0.495	0.04	0.407	0.399	0.385	0.4	0.03	0.394	0.373	0.411	0.393	0.05	0.54	0.541	0.552	0.544	0.01	0.232	0.236	0.213	0.23	0.05	0.76	0.729	0.755	0.75	0.02
train	N-188	0.775	0.672	0.64	0.696	0.1	0.856	0.918	0.884	0.89	0.04	0.524	0.618	0.575	0.57	0.08	0.501	0.489	0.568	0.519	0.08	0.425	0.379	0.397	0.4	0.06	0.339	0.356	0.394	0.363	0.08	0.485	0.52	0.502	0.502	0.03	0.253	0.262	0.216	0.24	0.1	0.941	1.059	0.836	0.95	0.12
train	N-189	0.456	0.377	0.391	0.408	0.1	0.463	0.462	0.417	0.45	0.06	0.513	0.566	0.471	0.52	0.09	0.449	0.443	0.5	0.464	0.07	0.375	0.395	0.324	0.36	0.1	0.317	0.341	0.295	0.318	0.07	0.331	0.317	0.314	0.321	0.03	0.178	0.154	0.161	0.16	0.08	0.947	0.88	0.841	0.89	0.06
train	N-190	1.163	1.016	1.019	1.066	0.08	0.997	1.029	1.011	1.01	0.02	0.605	0.602	0.582	0.6	0.02	0.466	0.387	0.483	0.445	0.12	0.497	0.426	0.431	0.45	0.09	0.531	0.52	0.464	0.505	0.07	0.596	0.629	0.632	0.619	0.03	0.233	0.268	0.253	0.25	0.07	0.837	0.657	0.732	0.74	0.12
train	N-191	0.686	0.779	0.637	0.701	0.1	1.053	1.045	0.982	1.03	0.04	0.553	0.648	0.574	0.59	0.08	0.631	0.588	0.65	0.623	0.05	0.592	0.5436	0.62	0.59	0.07	0.517	0.49	0.472	0.493	0.05	0.642	0.592	0.617	0.617	0.04	0.213	0.221	0.234	0.22	0.05	1.225	1.345	1.192	1.25	0.06
train	N-192	0.51	0.587	0.466	0.521	0.12	0.814	0.864	0.812	0.83	0.04	0.358	0.434	0.411	0.4	0.1	0.51	0.48	0.46	0.483	0.05	0.612	0.6074	0.654	0.62	0.04	0.438	0.417	0.441	0.432	0.03	0.54	0.515	0.52	0.525	0.03	0.246	0.25	0.252	0.25	0.01	0.901	1.016	0.883	0.93	0.08
train	N-193	0.669	0.749	0.571	0.663	0.13	0.913	0.901	0.874	0.9	0.02	0.671	0.747	0.735	0.72	0.06	0.488	0.52	0.486	0.498	0.04	0.591	0.569	0.609	0.59	0.03	0.475	0.45	0.503	0.476	0.06	0.619	0.596	0.615	0.61	0.02	0.211	0.225	0.235	0.22	0.05	0.836	0.968	0.827	0.88	0.09
train	N-194	0.845	0.918	0.767	0.843	0.09	1.144	1.145	1.123	1.14	0.01	0.514	0.57	0.531	0.54	0.05	0.61	0.598	0.6	0.603	0.01	0.607	0.533	0.546	0.56	0.07	0.482	0.477	0.471	0.477	0.01	0.635	0.598	0.615	0.616	0.03	0.247	0.231	0.236	0.24	0.03	1.008	1.119	0.979	1.04	0.07
train	N-195	1.123	1.193	1.085	1.134	0.05	1.244	1.249	1.258	1.25	0.01	0.51	0.562	0.512	0.53	0.06	0.561	0.59	0.572	0.574	0.03	0.581	0.526	0.542	0.55	0.05	0.554	0.571	0.559	0.561	0.02	0.754	0.731	0.732	0.739	0.02	0.317	0.375	0.355	0.35	0.08	0.792	0.937	0.806	0.85	0.09
train	N-196	0.64	0.695	0.596	0.644	0.08	0.934	0.975	0.954	0.95	0.02	0.622	0.687	0.633	0.65	0.05	0.657	0.697	0.637	0.664	0.05	0.554	0.489	0.57	0.54	0.08	0.469	0.423	0.527	0.473	0.11	0.633	0.619	0.625	0.626	0.01	0.283	0.293	0.272	0.28	0.04	0.908	1.052	0.934	0.96	0.08
train	N-197	0.894	0.993	0.797	0.895	0.11	1.261	1.26	1.235	1.25	0.01	0.471	0.503	0.504	0.49	0.04	0.592	0.58	0.545	0.572	0.04	0.619	0.558	0.644	0.61	0.07	0.572	0.539	0.595	0.569	0.05	0.74	0.694	0.732	0.722	0.03	0.237	0.261	0.278	0.26	0.08	0.875	1.021	0.891	0.93	0.09
train	N-198	0.941	0.996	0.889	0.942	0.06	1.14	1.162	1.125	1.14	0.02	0.671	0.637	0.633	0.65	0.03	0.651	0.579	0.591	0.607	0.06	0.486	0.503	0.547	0.51	0.06	0.476	0.495	0.521	0.497	0.05	0.708	0.72	0.695	0.708	0.02	0.293	0.329	0.279	0.3	0.09	1.109	1.183	1.06	1.12	0.06
train	N-199	0.973	1.036	0.926	0.978	0.06	1.176	1.221	1.217	1.2	0.02	0.69	0.85	0.746	0.76	0.11	0.85	0.832	0.792	0.825	0.04	0.575	0.544	0.588	0.57	0.04	0.626	0.591	0.556	0.591	0.06	0.743	0.736	0.742	0.74	0.01	0.347	0.356	0.351	0.35	0.01	1.071	1.181	1.121	1.12	0.05
train	N-200	0.676	0.754	0.603	0.678	0.11	0.88	0.932	0.892	0.9	0.03	0.513	0.635	0.536	0.56	0.12	0.548	0.58	0.573	0.567	0.03	0.765	0.741	0.792	0.77	0.03	0.512	0.453	0.477	0.481	0.06	0.645	0.633	0.617	0.632	0.02	0.216	0.216	0.236	0.22	0.05	1.014	1.096	0.996	1.04	0.05
train	N-201	0.363	0.402	0.334	0.366	0.09	0.527	0.569	0.539	0.55	0.04	0.464	0.516	0.481	0.49	0.05	0.548	0.549	0.543	0.547	0.01	0.575	0.547	0.599	0.57	0.05	0.387	0.383	0.431	0.4	0.07	0.435	0.399	0.43	0.421	0.05	0.18	0.169	0.188	0.18	0.05	1.09	1.25	1.072	1.14	0.09
train	N-202	0.222	0.248	0.196	0.222	0.12	0.373	0.406	0.385	0.39	0.04	0.388	0.473	0.44	0.43	0.1	0.48	0.481	0.471	0.477	0.01	0.531	0.494	0.568	0.53	0.07	0.404	0.366	0.407	0.392	0.06	0.333	0.362	0.336	0.344	0.05	0.188	0.239	0.213	0.21	0.12	0.721	0.823	0.697	0.75	0.09
train	N-203	0.714	0.783	0.648	0.715	0.09	0.824	0.868	0.841	0.84	0.03	0.519	0.535	0.533	0.53	0.02	0.608	0.552	0.567	0.576	0.05	0.629	0.515	0.604	0.58	0.1	0.526	0.544	0.523	0.531	0.02	0.591	0.617	0.63	0.613	0.03	0.263	0.275	0.269	0.27	0.02	0.954	1.078	0.947	0.99	0.07
train	N-204	0.86	0.931	0.783	0.858	0.09	1.153	1.123	1.067	1.11	0.04	0.691	0.726	0.71	0.71	0.02	0.782	0.715	0.716	0.738	0.05	0.715	0.638	0.697	0.68	0.06	0.584	0.464	0.596	0.548	0.13	0.708	0.639	0.685	0.677	0.05	0.284	0.382	0.331	0.33	0.15	1.388	1.498	1.358	1.41	0.05
train	N-205	0.422	0.496	0.372	0.43	0.15	0.601	0.677	0.621	0.63	0.06	0.626	0.624	0.603	0.62	0.02	0.583	0.632	0.621	0.612	0.04	0.54	0.479	0.543	0.52	0.07	0.436	0.391	0.399	0.409	0.06	0.531	0.459	0.474	0.488	0.08	0.186	0.187	0.201	0.19	0.04	1.532	1.661	1.561	1.58	0.04
train	N-206	0.885	1.022	0.88	0.929	0.09	1.122	1.155	1.083	1.12	0.03	0.566	0.525	0.595	0.56	0.06	0.619	0.608	0.563	0.597	0.05	0.644	0.629	0.715	0.66	0.07	0.548	0.597	0.516	0.554	0.07	0.712	0.728	0.698	0.713	0.02	0.298	0.315	0.349	0.32	0.08	1.142	1.223	1.087	1.15	0.06
train	N-207	1.091	1.195	0.972	1.086	0.1	1.23	1.314	1.322	1.29	0.04	0.475	0.562	0.519	0.52	0.08	0.64	0.56	0.637	0.612	0.07	0.729	0.635	0.718	0.69	0.07	0.69	0.618	0.609	0.639	0.07	0.767	0.696	0.749	0.737	0.05	0.325	0.351	0.327	0.33	0.04	0.92	1.058	0.888	0.96	0.09
train	N-208	0.584	0.63	0.511	0.575	0.1	0.702	0.788	0.775	0.76	0.06	0.545	0.604	0.551	0.57	0.06	0.612	0.545	0.592	0.583	0.06	0.543	0.501	0.582	0.54	0.07	0.464	0.423	0.456	0.448	0.05	0.579	0.556	0.561	0.565	0.02	0.258	0.268	0.277	0.27	0.04	0.867	0.956	0.8	0.87	0.09
train	N-209	0.809	0.839	0.762	0.803	0.05	1.007	1.067	1.05	1.04	0.03	0.537	0.597	0.535	0.56	0.06	0.689	0.662	0.629	0.66	0.05	0.926	0.804	0.935	0.89	0.08	0.59	0.495	0.577	0.554	0.09	0.741	0.723	0.695	0.72	0.03	0.294	0.334	0.304	0.31	0.07	1.132	1.194	1.07	1.13	0.05
train	N-210	0.442	0.471	0.426	0.446	0.05	0.636	0.71	0.663	0.67	0.06	0.565	0.623	0.577	0.59	0.05	0.697	0.667	0.629	0.664	0.05	0.755	0.606	0.732	0.7	0.11	0.527	0.429	0.538	0.498	0.12	0.557	0.482	0.536	0.525	0.07	0.37	0.444	0.399	0.4	0.09	1.247	1.348	1.149	1.25	0.08
train	N-211	0.662	0.699	0.569	0.643	0.1	0.92	0.942	0.908	0.92	0.02	0.543	0.582	0.529	0.55	0.05	0.637	0.604	0.572	0.604	0.05	0.641	0.499	0.636	0.59	0.14	0.501	0.509	0.48	0.497	0.03	0.527	0.55	0.577	0.551	0.05	0.297	0.351	0.315	0.32	0.09	1.135	1.25	1.116	1.17	0.06
train	N-212	0.754	0.84	0.657	0.75	0.12	0.804	0.851	0.82	0.83	0.03	0.778	0.849	0.778	0.8	0.05	1.117	1.092	1.086	1.098	0.01	1.167	1.062	1.084	1.1	0.05	0.737	0.683	0.732	0.717	0.04	0.714	0.723	0.753	0.73	0.03	0.785	0.938	0.825	0.85	0.09	0.928	1.08	0.898	0.97	0.1
train	P-166	2.194	2.156	1.844	2.065	0.09	1.832	2.335	1.874	2.01	0.14	1.813	1.787	1.555	1.72	0.08	1.981	2.129	1.578	1.896	0.15	1.309	1.227	1.16	1.23	0.06	1.404	1.152	1.199	1.252	0.11	1.111	1.122	1.019	1.084	0.05	0.74	0.65	0.691	0.69	0.06	1.69	1.275	1.399	1.45	0.15
train	P-167	2.257	2.283	1.869	2.136	0.11	2.298	2.542	2.121	2.32	0.09	2.322	2.09	1.954	2.12	0.09	2.309	2.164	2.326	2.266	0.04	1.476	1.292	1.313	1.36	0.07	1.542	1.247	1.251	1.347	0.13	1.201	1.206	1.225	1.211	0.01	0.849	0.84	0.892	0.86	0.03	2.894	2.499	2.585	2.66	0.08
train	P-169	1.091	1.161	1.185	1.146	0.04	1.243	1.734	1.547	1.51	0.16	1.446	1.341	1.432	1.41	0.04	1.552	1.487	1.464	1.501	0.03	1.151	1.097	1.07	1.11	0.04	1.199	1.002	1.117	1.106	0.09	0.983	1.063	1.049	1.032	0.04	0.558	0.552	0.514	0.54	0.04	1.735	1.564	1.546	1.62	0.06
train	P-170	2.747	2.777	2.382	2.635	0.08	2.668	3.451	2.723	2.95	0.15	3.04	3.035	2.84	2.97	0.04	2.955	2.867	2.746	2.856	0.04	0.844	0.785	0.787	0.81	0.04	1.212	1.147	1.171	1.177	0.03	0.942	0.923	0.921	0.929	0.01	0.792	0.836	0.727	0.79	0.07	2.112	2.169	2.147	2.14	0.01
train	P-172	2.209	2.345	1.885	2.146	0.11	1.941	2.272	1.849	2.02	0.11	2.008	1.693	1.488	1.73	0.15	2.074	2.045	1.502	1.874	0.17	1.392	1.314	1.211	1.31	0.07	1.321	1.245	1.162	1.243	0.06	1.233	1.234	1.24	1.236	0	0.9	0.937	0.851	0.9	0.05	3.066	3.031	3.014	3.04	0.01
train	P-173	2.139	2.241	1.849	2.076	0.1	2.099	2.469	2.013	2.19	0.11	2.046	2.056	1.79	1.96	0.08	2.147	2.143	1.747	2.012	0.11	1.369	1.354	1.299	1.34	0.03	1.333	1.19	1.331	1.285	0.06	1.26	1.155	1.215	1.21	0.04	1.163	1.175	1.226	1.19	0.03	3.075	2.86	2.875	2.94	0.04
train	P-174	2.368	2.359	1.983	2.237	0.1	2.458	2.503	2.157	2.37	0.08	2.873	2.693	2.294	2.62	0.11	2.684	2.834	2.46	2.659	0.07	1.506	1.412	1.422	1.45	0.04	1.517	1.444	1.468	1.476	0.03	1.335	1.332	1.29	1.319	0.02	1.297	1.214	1.067	1.19	0.1	2.558	2.447	2.459	2.49	0.02
train	P-175	1.876	2.049	1.769	1.898	0.07	1.709	2.118	1.849	1.89	0.11	2.205	1.974	2.128	2.1	0.06	2.132	2.301	2.179	2.204	0.04	1.481	1.353	1.352	1.4	0.05	1.429	1.23	1.232	1.297	0.09	1.178	1.168	1.25	1.199	0.04	0.767	0.826	0.792	0.8	0.04	2.1	1.779	1.752	1.88	0.1
train	P-176	2.203	2.204	1.888	2.098	0.09	2.136	2.537	2.054	2.24	0.12	2.053	1.981	1.93	1.99	0.03	2.258	2.426	2.239	2.308	0.04	1.387	1.23	1.312	1.31	0.06	1.49	1.196	1.334	1.34	0.11	1.167	1.115	1.186	1.156	0.03	0.837	0.848	0.874	0.85	0.02	3.204	3.12	3.203	3.18	0.02
train	P-181	2.199	2.247	1.839	2.095	0.11	2.211	2.677	2.093	2.33	0.13	1.841	1.79	1.828	1.82	0.01	2.337	2.353	2.277	2.322	0.02	1.395	1.35	1.222	1.32	0.07	1.376	1.27	1.315	1.32	0.04	1.187	1.138	1.137	1.154	0.02	0.775	0.752	0.798	0.78	0.03	1.775	1.517	1.513	1.6	0.09
train	P-184	3.109	3.255	3.343	3.236	0.04	3.44	3.382	3.308	3.38	0.02	3.223	3.03	3.029	3.09	0.04	2.704	2.315	3.206	2.742	0.16	1.725	1.72	1.759	1.73	0.01	1.68	1.541	1.559	1.593	0.05	1.462	1.444	1.459	1.455	0.01	1.621	1.582	1.641	1.61	0.02	2.808	2.633	3.173	2.87	0.1
train	P-185	1.738	1.631	1.971	1.78	0.1	2.373	2.387	2.229	2.33	0.04	2.553	2.003	1.892	2.15	0.16	1.475	1.115	1.427	1.339	0.15	1.445	1.37	1.351	1.39	0.04	1.46	1.319	1.379	1.386	0.05	1.184	1.165	1.154	1.168	0.01	0.746	0.76	0.782	0.76	0.02	3.108	2.99	3.233	3.11	0.04
train	P-206	1.199	1.049	1.287	1.178	0.1	1.079	1.194	1.241	1.17	0.07	2.352	2.274	2.11	2.25	0.06	1.328	0.959	1.436	1.241	0.2	0.614	0.597	0.534	0.58	0.07	1.015	1.142	1.081	1.079	0.06	1.037	0.953	1.035	1.008	0.05	0.288	0.33	0.4	0.34	0.17	1.289	1.342	1.336	1.32	0.02
train	P-219	2.714	2.774	2.773	2.754	0.01	3.038	2.724	2.466	2.74	0.1	3.049	2.922	2.73	2.9	0.06	2.092	1.586	2.132	1.937	0.16	0.667	0.689	0.624	0.66	0.05	1.351	1.375	1.35	1.359	0.01	1.147	1.037	1.032	1.072	0.06	0.599	0.555	0.622	0.59	0.06	3.025	3.003	3.227	3.09	0.04
train	P-226	3.154	3.145	3.101	3.133	0.01	3.21	3.08	2.846	3.05	0.06	2.887	3.153	2.83	2.96	0.06	1.505	1.409	1.527	1.48	0.04	0.375	0.385	0.369	0.38	0.02	1.008	1.027	1.042	1.026	0.02	0.684	0.713	0.674	0.69	0.03	0.332	0.345	0.348	0.34	0.02	2.819	2.795	3.332	2.98	0.1
train	P-237	3.01	3.19	3.067	3.089	0.03	3.227	3.265	3.087	3.19	0.03	3.459	3.558	3.107	3.37	0.07	1.738	1.849	2.114	1.9	0.1	0.372	0.324	0.357	0.35	0.07	1.024	1.014	0.956	0.998	0.04	0.721	0.665	0.651	0.679	0.05	0.375	0.395	0.429	0.4	0.07	3.431	3.432	3.696	3.52	0.04
train	N-266	0.67	0.726	0.599	0.665	0.1	0.753	0.836	0.784	0.79	0.05	0.496	0.53	0.518	0.51	0.03	0.624	0.601	0.544	0.59	0.07	0.706	0.624	0.667	0.67	0.06	0.469	0.476	0.469	0.471	0.01	0.661	0.644	0.649	0.651	0.01	0.259	0.301	0.281	0.28	0.07	0.851	0.94	0.789	0.86	0.09
train	N-267	0.341	0.366	0.293	0.333	0.11	0.443	0.508	0.45	0.47	0.08	0.532	0.555	0.505	0.53	0.05	0.589	0.568	0.528	0.562	0.06	0.551	0.446	0.533	0.51	0.11	0.366	0.385	0.361	0.371	0.03	0.401	0.43	0.38	0.404	0.06	0.209	0.19	0.222	0.21	0.08	1.196	1.295	1.111	1.2	0.08
train	N-268	0.386	0.404	0.374	0.388	0.04	0.463	0.505	0.474	0.48	0.05	0.626	0.707	0.695	0.68	0.06	0.665	0.549	0.549	0.588	0.11	0.645	0.531	0.607	0.59	0.1	0.526	0.44	0.568	0.511	0.13	0.463	0.446	0.464	0.458	0.02	0.285	0.299	0.311	0.3	0.04	1.011	1.109	0.942	1.02	0.08
train	N-269	0.411	0.466	0.361	0.413	0.13	0.558	0.653	0.563	0.59	0.09	0.698	0.724	0.721	0.71	0.02	0.75	0.6	0.642	0.664	0.12	0.689	0.657	0.674	0.67	0.02	0.396	0.346	0.361	0.368	0.07	0.404	0.372	0.383	0.386	0.04	0.189	0.224	0.243	0.22	0.13	1.272	1.347	1.203	1.27	0.06
train	N-270	0.301	0.261	0.267	0.276	0.08	0.346	0.415	0.331	0.36	0.12	0.541	0.461	0.572	0.52	0.11	0.462	0.508	0.425	0.465	0.09	0.532	0.549	0.582	0.55	0.05	0.293	0.294	0.29	0.292	0.01	0.258	0.366	0.347	0.324	0.18	0.522	0.632	0.605	0.59	0.1	0.897	0.98	0.87	0.92	0.06
train	N-271	1.118	1.159	0.996	1.091	0.08	1.067	1.134	1.105	1.1	0.03	0.67	0.752	0.865	0.76	0.13	0.771	0.734	0.743	0.749	0.03	0.865	0.742	0.859	0.82	0.08	0.6	0.638	0.672	0.637	0.06	0.761	0.721	0.758	0.747	0.03	0.43	0.468	0.417	0.44	0.06	1.928	1.97	1.842	1.91	0.03
train	N-272	0.837	0.908	0.723	0.823	0.11	0.998	1.073	1.024	1.03	0.04	0.553	0.666	0.649	0.62	0.1	0.681	0.674	0.632	0.662	0.04	0.692	0.637	0.694	0.67	0.05	0.593	0.601	0.637	0.61	0.04	0.729	0.651	0.682	0.687	0.06	0.323	0.361	0.324	0.34	0.06	1.497	1.601	1.392	1.5	0.07
train	N-273	0.932	0.962	0.8	0.898	0.1	0.968	1.058	0.949	0.99	0.06	0.586	0.69	0.727	0.67	0.11	0.892	0.866	0.791	0.85	0.06	0.688	0.661	0.705	0.68	0.03	0.562	0.533	0.602	0.566	0.06	0.679	0.665	0.714	0.686	0.04	0.34	0.383	0.365	0.36	0.06	1.68	1.769	1.549	1.67	0.07
train	N-274	1.23	1.242	1.274	1.249	0.02	1.359	1.449	1.395	1.4	0.03	1.559	1.642	1.758	1.65	0.06	1.523	1.527	1.453	1.501	0.03	1.274	1.122	1.195	1.2	0.06	0.911	0.953	0.927	0.93	0.02	0.825	0.751	0.937	0.838	0.11	0.706	0.866	0.767	0.78	0.1	1.9	2.016	1.833	1.92	0.05
train	N-275	0.862	0.921	0.738	0.84	0.11	0.976	1.054	1.009	1.01	0.04	0.544	0.565	0.564	0.56	0.02	0.624	0.563	0.606	0.598	0.05	0.503	0.518	0.532	0.52	0.03	0.366	0.41	0.371	0.382	0.06	0.455	0.435	0.455	0.448	0.03	0.213	0.268	0.217	0.23	0.13	0.941	1.042	0.898	0.96	0.08
train	N-276	0.519	0.654	0.542	0.572	0.13	0.744	0.835	0.762	0.78	0.06	0.74	0.8	0.893	0.81	0.1	0.828	0.741	0.652	0.74	0.12	0.801	0.694	0.801	0.77	0.08	0.562	0.559	0.566	0.562	0.01	0.597	0.621	0.624	0.614	0.02	0.366	0.39	0.367	0.37	0.04	2.034	2.045	1.858	1.98	0.05
train	N-277	0.711	0.845	0.663	0.74	0.13	0.76	0.832	0.806	0.8	0.05	0.535	0.585	0.57	0.56	0.05	0.528	0.599	0.566	0.564	0.06	0.637	0.573	0.635	0.62	0.06	0.441	0.374	0.436	0.417	0.09	0.638	0.658	0.633	0.643	0.02	0.231	0.254	0.287	0.26	0.11	1.548	1.608	1.428	1.53	0.06
train	N-278	0.405	0.485	0.411	0.434	0.1	0.479	0.584	0.535	0.53	0.1	0.636	0.639	0.827	0.7	0.16	0.668	0.73	0.633	0.677	0.07	0.872	0.878	0.939	0.9	0.04	0.478	0.419	0.462	0.453	0.07	0.43	0.577	0.602	0.536	0.17	0.401	0.431	0.409	0.41	0.04	1.992	2.001	1.876	1.96	0.04
train	N-279	0.854	0.929	0.762	0.848	0.1	0.971	1.047	1.086	1.03	0.06	0.629	0.671	0.664	0.65	0.03	0.739	0.591	0.644	0.658	0.11	0.637	0.533	0.634	0.6	0.1	0.49	0.525	0.542	0.519	0.05	0.67	0.673	0.692	0.678	0.02	0.213	0.225	0.255	0.23	0.09	1.444	1.446	1.367	1.42	0.03
train	N-280	0.59	0.665	0.542	0.599	0.1	0.681	0.756	0.691	0.71	0.06	0.731	0.842	0.804	0.79	0.07	0.78	0.707	0.709	0.732	0.06	0.664	0.606	0.707	0.66	0.08	0.626	0.629	0.622	0.626	0.01	0.542	0.56	0.515	0.539	0.04	0.301	0.307	0.304	0.3	0.01	2.253	2.229	2.055	2.18	0.05
train	N-281	0.519	0.566	0.478	0.521	0.08	0.545	0.599	0.578	0.57	0.05	0.647	0.744	0.794	0.73	0.1	0.661	0.619	0.62	0.633	0.04	0.666	0.619	0.781	0.69	0.12	0.546	0.502	0.53	0.526	0.04	0.551	0.627	0.611	0.596	0.07	0.275	0.309	0.301	0.3	0.06	1.871	1.925	1.728	1.84	0.06
train	N-282	0.631	0.745	0.572	0.649	0.14	0.63	0.71	0.635	0.66	0.07	0.68	0.765	0.849	0.76	0.11	0.759	0.773	0.769	0.767	0.01	0.796	0.708	0.87	0.79	0.1	0.616	0.56	0.62	0.599	0.06	0.692	0.662	0.706	0.687	0.03	0.286	0.278	0.286	0.28	0.02	1.37	1.427	1.303	1.37	0.05
train	N-283	0.844	1.071	0.74	0.885	0.19	0.859	0.696	0.774	0.78	0.11	1.343	1.45	1.628	1.47	0.1	1.382	1.293	1.406	1.36	0.04	1.312	1.166	1.216	1.23	0.06	0.901	0.911	0.969	0.927	0.04	0.892	0.802	0.901	0.865	0.06	0.754	0.751	0.735	0.75	0.01	1.622	1.481	1.596	1.57	0.05
train	N-284	1.105	1.195	0.98	1.093	0.1	1.32	1.376	1.318	1.34	0.02	0.666	0.709	0.684	0.69	0.03	0.692	0.671	0.652	0.672	0.03	0.62	0.536	0.591	0.58	0.07	0.511	0.489	0.588	0.529	0.1	0.701	0.736	0.77	0.736	0.05	0.35	0.325	0.352	0.34	0.04	1.574	1.64	1.49	1.57	0.05
train	N-285	0.794	0.886	0.689	0.79	0.12	0.948	0.984	0.915	0.95	0.04	0.567	0.607	0.642	0.61	0.06	0.625	0.609	0.568	0.601	0.05	0.647	0.609	0.66	0.64	0.04	0.467	0.414	0.472	0.451	0.07	0.642	0.667	0.607	0.639	0.05	0.293	0.332	0.3	0.31	0.07	1.378	1.443	1.314	1.38	0.05
train	N-286	0.617	0.716	0.734	0.689	0.09	0.841	0.967	1.008	0.94	0.09	0.965	0.919	0.942	0.94	0.02	0.951	0.884	0.95	0.928	0.04	0.277	0.299	0.269	0.28	0.06	0.372	0.298	0.348	0.339	0.11	0.28	0.262	0.267	0.27	0.03	0.209	0.208	0.172	0.2	0.11	1.141	1.087	1.23	1.15	0.06
train	N-287	0.576	0.794	0.728	0.699	0.16	0.709	0.804	0.83	0.78	0.08	0.885	0.932	1.017	0.94	0.07	0.899	0.856	0.882	0.879	0.02	0.309	0.351	0.329	0.33	0.06	0.373	0.333	0.36	0.355	0.06	0.305	0.287	0.289	0.294	0.03	0.347	0.332	0.32	0.33	0.04	1.236	1.15	1.291	1.23	0.06
train	N-288	1.042	1.244	1.109	1.132	0.09	1.273	1.374	1.429	1.36	0.06	0.904	0.978	1.012	0.96	0.06	0.927	0.898	0.973	0.933	0.04	0.393	0.411	0.38	0.39	0.04	0.372	0.325	0.375	0.357	0.08	0.329	0.313	0.329	0.324	0.03	0.189	0.181	0.193	0.19	0.03	1.555	1.486	1.624	1.56	0.04
train	N-289	0.953	1.113	1.02	1.029	0.08	1.068	1.232	1.294	1.2	0.1	1.03	1.095	1.16	1.1	0.06	1.198	1.045	1.099	1.114	0.07	0.536	0.457	0.502	0.5	0.08	0.405	0.367	0.411	0.394	0.06	0.341	0.329	0.325	0.332	0.03	0.327	0.326	0.338	0.33	0.02	1.68	1.61	1.759	1.68	0.04
train	N-290	0.624	0.774	0.727	0.708	0.11	0.627	0.76	0.913	0.77	0.19	0.698	0.73	0.726	0.72	0.02	0.831	0.638	0.779	0.749	0.13	0.348	0.36	0.302	0.34	0.09	0.335	0.284	0.349	0.323	0.11	0.289	0.286	0.293	0.289	0.01	0.199	0.186	0.159	0.18	0.11	0.715	0.68	0.846	0.75	0.12
train	N-291	1.032	1.179	1.155	1.122	0.07	0.682	0.779	0.684	0.72	0.08	0.599	0.636	0.592	0.61	0.04	0.815	0.713	0.791	0.773	0.07	0.233	0.208	0.217	0.22	0.06	0.273	0.229	0.271	0.258	0.1	0.229	0.231	0.238	0.233	0.02	0.129	0.116	0.101	0.12	0.12	1.174	1.117	1.305	1.2	0.08
train	N-292	1.043	1.079	1.035	1.052	0.02	1.016	1.198	1.221	1.15	0.1	0.873	0.935	0.898	0.9	0.03	1.004	0.814	0.906	0.908	0.1	0.229	0.209	0.195	0.21	0.08	0.277	0.246	0.278	0.267	0.07	0.289	0.285	0.28	0.285	0.02	0.121	0.125	0.127	0.12	0.02	1.113	1.05	1.24	1.13	0.09
train	N-293	0.974	0.794	0.884	0.884	0.1	0.601	0.764	0.956	0.77	0.23	1.463	1.314	1.314	1.36	0.06	1.743	1.661	1.66	1.688	0.03	0.297	0.333	0.289	0.31	0.08	0.436	0.375	0.437	0.416	0.09	0.26	0.266	0.254	0.26	0.02	0.122	0.131	0.115	0.12	0.07	1.157	1.125	1.327	1.2	0.09
train	N-294	0.945	0.998	1.045	0.996	0.05	0.798	0.913	1.013	0.91	0.12	1.001	1.011	1.07	1.03	0.04	1.143	1.119	1.157	1.14	0.02	0.273	0.267	0.218	0.25	0.12	0.291	0.293	0.312	0.299	0.04	0.233	0.206	0.209	0.216	0.07	0.104	0.089	0.083	0.09	0.12	1.233	1.224	1.33	1.26	0.05
train	N-295	1.08	1.141	1.077	1.099	0.03	1.06	1.123	1.248	1.14	0.08	1.258	1.217	1.301	1.26	0.03	1.341	1.308	1.277	1.309	0.02	0.243	0.24	0.241	0.24	0.01	0.359	0.368	0.349	0.359	0.03	0.23	0.221	0.229	0.227	0.02	0.134	0.127	0.121	0.13	0.05	1.248	1.261	1.308	1.27	0.02
train	N-296	0.954	1.003	0.915	0.957	0.05	0.978	1.081	1.191	1.08	0.1	0.641	0.603	0.663	0.64	0.05	0.762	0.657	0.756	0.725	0.08	0.19	0.187	0.196	0.19	0.02	0.248	0.253	0.27	0.257	0.04	0.279	0.276	0.284	0.28	0.01	0.114	0.104	0.11	0.11	0.05	0.886	0.845	0.981	0.9	0.08
train	N-297	0.502	0.614	0.555	0.557	0.1	0.495	0.626	0.651	0.59	0.14	0.57	0.631	0.692	0.63	0.1	0.594	0.509	0.641	0.581	0.12	0.183	0.186	0.185	0.18	0.01	0.199	0.209	0.198	0.202	0.03	0.181	0.171	0.188	0.18	0.05	0.085	0.083	0.064	0.08	0.15	1.12	1.063	1.219	1.13	0.07
train	N-298	0.898	1.048	1.027	0.991	0.08	0.917	1.158	1.224	1.1	0.15	0.947	1.006	0.984	0.98	0.03	0.968	0.859	0.862	0.896	0.07	0.45	0.483	0.447	0.46	0.04	0.364	0.307	0.364	0.345	0.1	0.314	0.304	0.324	0.314	0.03	0.222	0.213	0.252	0.23	0.09	1.175	1.13	1.256	1.19	0.05
train	N-299	0.719	0.797	0.799	0.772	0.06	0.641	0.716	0.77	0.71	0.09	0.527	0.487	0.498	0.5	0.04	0.639	0.503	0.58	0.574	0.12	0.235	0.258	0.246	0.25	0.05	0.322	0.263	0.305	0.297	0.1	0.29	0.277	0.289	0.285	0.03	0.176	0.159	0.134	0.16	0.14	0.756	0.69	0.833	0.76	0.09
train	P-246	1.497	1.329	1.592	1.473	0.09	1.899	1.894	1.85	1.88	0.01	2.556	2.667	2.262	2.5	0.08	1.323	1.352	1.476	1.384	0.06	0.623	0.627	0.575	0.61	0.05	1.205	1.151	1.139	1.165	0.03	0.931	0.89	0.907	0.909	0.02	0.341	0.411	0.4	0.38	0.1	1.893	1.913	2.216	2.01	0.09
train	P-261	1.912	2.132	1.962	2.002	0.06	1.552	1.581	1.307	1.48	0.1	3.227	3.131	2.933	3.1	0.05	1.466	1.331	1.472	1.423	0.06	0.683	0.603	0.601	0.63	0.07	1.189	1.166	1.189	1.181	0.01	0.92	0.828	0.866	0.871	0.05	0.428	0.39	0.449	0.42	0.07	3.372	3.17	3.373	3.31	0.04
train	P-280	2.266	2.215	2.318	2.266	0.02	2.282	2.175	2.509	2.32	0.07	2.057	2.134	1.931	2.04	0.05	2.22	2.284	2.131	2.212	0.03	0.693	0.631	0.657	0.66	0.05	1.321	1.233	1.245	1.266	0.04	1.037	0.993	0.976	1.002	0.03	0.528	0.561	0.615	0.57	0.08	1.772	1.796	1.491	1.69	0.1
train	P-291	2.83	2.844	2.766	2.813	0.01	2.833	2.971	2.935	2.91	0.02	2.278	2.472	2.273	2.34	0.05	2.528	2.536	2.23	2.431	0.07	1.229	1.175	1.104	1.17	0.05	1.749	1.666	1.722	1.712	0.02	1.051	1.084	1.121	1.085	0.03	0.816	0.777	0.944	0.85	0.1	2.532	2.496	2.28	2.44	0.06
train	P-293	3.667	3.568	3.557	3.597	0.02	4.097	4.176	3.983	4.09	0.02	2.633	2.455	2.222	2.44	0.08	2.615	2.743	2.423	2.594	0.06	1.021	0.955	0.997	0.99	0.03	1.23	1.146	1.148	1.175	0.04	0.665	0.853	0.875	0.798	0.14	0.58	0.63	0.619	0.61	0.04	1.958	1.814	1.822	1.86	0.04
train	P-294	3.264	2.839	3.221	3.108	0.08	2.281	2.87	3.13	2.76	0.16	3.509	3.634	3.338	3.49	0.04	3.844	4.017	3.702	3.854	0.04	1.04	0.819	0.968	0.94	0.12	1.772	1.553	1.636	1.654	0.07	1.275	1.211	1.145	1.21	0.05	1.096	1.076	0.905	1.03	0.1	2.17	1.858	1.992	2.01	0.08
train	P-295	3.039	3.045	2.927	3.004	0.02	3.596	3.611	3.667	3.62	0.01	2.188	2.306	1.988	2.16	0.07	2.438	2.359	2.257	2.351	0.04	0.499	0.348	0.428	0.43	0.18	0.805	0.738	0.674	0.739	0.09	0.394	0.486	0.445	0.442	0.1	0.224	0.204	0.219	0.22	0.05	2.111	2.283	2.136	2.18	0.04
train	P-296	1.789	1.953	2.118	1.953	0.08	2.331	2.319	2.55	2.4	0.05	1.973	2.264	1.867	2.03	0.1	2.509	2.309	2.247	2.355	0.06	0.333	0.355	0.372	0.35	0.06	0.676	0.759	0.769	0.735	0.07	0.453	0.563	0.595	0.537	0.14	0.476	0.395	0.526	0.47	0.14	1.919	1.74	1.761	1.81	0.05
train	P-297	2.337	2.279	2.342	2.319	0.02	2.457	2.556	2.419	2.48	0.03	1.835	1.795	1.669	1.77	0.05	1.828	1.817	1.724	1.79	0.03	0.709	0.662	0.632	0.67	0.06	0.882	0.89	0.898	0.89	0.01	0.81	0.935	0.963	0.903	0.09	0.498	0.401	0.354	0.42	0.18	2.064	2.234	2.012	2.1	0.06
train	P-298	1.568	1.688	1.98	1.745	0.12	2.147	2.136	2.241	2.17	0.03	2.378	2.18	2.155	2.24	0.05	2.26	2.321	2.175	2.252	0.03	0.366	0.365	0.326	0.35	0.06	0.661	0.768	0.62	0.683	0.11	0.383	0.479	0.455	0.439	0.11	0.221	0.169	0.2	0.2	0.13	1.905	1.61	1.707	1.74	0.09
train	P-299	3.249	3.079	3.32	3.216	0.04	3.075	3.258	2.968	3.1	0.05	3.063	3.202	2.839	3.03	0.06	2.941	3.244	2.782	2.989	0.08	0.855	0.724	0.764	0.78	0.09	1.359	1.036	1.156	1.184	0.14	0.701	0.664	0.68	0.682	0.03	0.442	0.553	0.579	0.52	0.14	2	1.829	2.056	1.96	0.06
train	P-306	1.675	1.712	1.797	1.728	0.04	1.502	1.494	1.579	1.53	0.03	1.967	1.89	1.74	1.87	0.06	1.865	2.033	1.78	1.893	0.07	0.911	0.93	0.988	0.94	0.04	0.866	0.895	0.821	0.861	0.04	0.62	0.679	0.612	0.637	0.06	0.286	0.213	0.229	0.24	0.16	3.058	3.108	2.88	3.02	0.04
train	P-308	2.912	2.781	3.027	2.907	0.04	3.411	3.706	3.485	3.53	0.04	2.692	2.655	2.534	2.63	0.03	2.436	2.674	2.343	2.484	0.07	0.318	0.317	0.331	0.32	0.02	0.916	0.962	0.879	0.919	0.05	0.521	0.657	0.515	0.564	0.14	0.225	0.201	0.257	0.23	0.12	0.563	0.599	0.592	0.58	0.03
train	P-318	3.266	3.121	3.214	3.2	0.02	3.593	3.805	3.776	3.72	0.03	2.437	2.125	2.16	2.24	0.08	2.274	2.569	1.893	2.245	0.15	0.477	0.341	0.393	0.4	0.17	0.802	0.708	0.58	0.697	0.16	0.51	0.546	0.496	0.517	0.05	0.306	0.234	0.323	0.29	0.16	3.359	3.421	3.257	3.35	0.02
train	P-321	2.929	2.92	3.143	2.997	0.04	2.946	3.109	2.834	2.96	0.05	2.713	2.795	2.395	2.63	0.08	2.929	3.196	2.53	2.885	0.12	1.472	1.264	1.346	1.36	0.08	1.825	1.788	1.709	1.774	0.03	1.376	1.442	1.532	1.45	0.05	1.258	1.293	1.443	1.33	0.07	2.371	2.297	2.036	2.23	0.08
train	P-327	2.821	2.87	2.722	2.804	0.03	2.96	3.006	2.763	2.91	0.04	1.936	1.986	1.736	1.89	0.07	2.12	2.004	1.91	2.011	0.05	1.185	0.987	1.022	1.06	0.1	1.285	1.233	1.06	1.193	0.1	0.73	0.936	0.782	0.816	0.13	0.662	0.647	0.841	0.72	0.15	1.404	1.22	1.401	1.34	0.08
train	P-329	2.096	2.065	2.255	2.139	0.05	2.08	2.237	2.171	2.16	0.04	1.947	1.97	1.793	1.9	0.05	2.01	2.063	1.936	2.003	0.03	0.907	0.637	0.831	0.79	0.18	1.165	1.119	1.04	1.108	0.06	0.834	0.895	0.796	0.842	0.06	0.48	0.421	0.524	0.48	0.11	0.607	0.553	0.623	0.59	0.06
train	P-330	2.683	2.668	2.59	2.647	0.02	2.78	2.918	2.649	2.78	0.05	2.205	2.214	1.981	2.13	0.06	2.327	2.334	2.025	2.229	0.08	1.332	1.228	1.209	1.26	0.05	1.366	1.309	1.322	1.332	0.02	0.834	0.811	0.793	0.813	0.03	0.538	0.398	0.395	0.44	0.18	2.703	2.4	2.683	2.6	0.07
train	P-331	2.207	2.179	2.213	2.2	0.01	2.299	2.57	2.391	2.42	0.06	2.118	2.061	1.942	2.04	0.04	2.488	2.689	2.145	2.441	0.11	1.394	1.262	1.258	1.3	0.06	1.294	1.186	1.026	1.169	0.12	1.125	1.36	1.313	1.266	0.1	0.951	0.9	1.172	1.01	0.14	2.281	1.94	2.217	2.15	0.08
train	P-332	1.093	1.108	1.27	1.157	0.08	1.183	1.341	1.457	1.33	0.1	1.52	1.526	1.462	1.5	0.02	1.604	1.815	1.541	1.653	0.09	0.521	0.409	0.363	0.43	0.19	0.676	0.633	0.605	0.638	0.06	0.443	0.549	0.456	0.483	0.12	0.253	0.294	0.327	0.29	0.13	1.784	1.553	1.695	1.68	0.07
train	P-334	2.447	2.439	2.422	2.436	0.01	2.52	2.983	2.799	2.77	0.08	2.429	2.367	2.13	2.31	0.07	1.727	1.89	1.63	1.749	0.08	0.875	0.65	0.777	0.77	0.15	1.07	0.854	0.802	0.909	0.16	0.667	0.741	0.722	0.71	0.05	0.221	0.297	0.331	0.28	0.2	0.766	0.888	0.874	0.84	0.08
train	P-335	2.019	2.003	2.007	2.01	0	1.854	2.052	2.047	1.98	0.06	1.603	1.57	1.513	1.56	0.03	1.761	1.744	1.635	1.713	0.04	0.934	0.843	0.832	0.87	0.06	1.155	1.093	0.954	1.067	0.1	0.563	0.804	0.605	0.657	0.2	0.374	0.323	0.285	0.33	0.14	1.166	1.027	1.138	1.11	0.07
train	P-341	3.119	3.091	2.768	2.993	0.07	2.475	2.705	2.533	2.57	0.05	2.101	1.888	1.827	1.94	0.07	2.138	2.239	1.911	2.096	0.08	0.85	0.473	0.821	0.71	0.29	1.359	1.102	1.068	1.176	0.14	0.829	0.885	0.865	0.86	0.03	0.345	0.397	0.341	0.36	0.09	2.643	2.623	2.887	2.72	0.05
train	P-344	1.397	1.542	1.589	1.509	0.07	1.355	1.526	1.561	1.48	0.07	1.818	1.72	1.71	1.75	0.03	1.971	1.935	1.769	1.892	0.06	0.728	0.512	0.692	0.64	0.18	1.439	1.392	1.364	1.398	0.03	0.832	1.076	0.847	0.918	0.15	0.536	0.391	0.452	0.46	0.16	1.953	1.986	2.026	1.99	0.02
train	P-345	2.724	2.789	2.704	2.739	0.02	2.188	2.31	2.365	2.29	0.04	1.902	1.781	1.719	1.8	0.05	1.615	1.674	1.536	1.608	0.04	0.364	0.321	0.46	0.38	0.19	1.607	1.612	1.648	1.622	0.01	0.516	0.572	0.509	0.532	0.06	0.307	0.186	0.255	0.25	0.24	2.644	2.745	2.945	2.78	0.06
train	P-347	2.741	2.683	2.53	2.651	0.04	2.502	2.695	2.648	2.62	0.04	1.32	1.249	1.337	1.3	0.04	1.474	1.504	1.474	1.484	0.01	0.662	0.49	0.515	0.56	0.17	0.898	0.699	0.697	0.765	0.15	0.572	0.66	0.635	0.622	0.07	0.651	0.652	0.681	0.66	0.03	1.366	1.381	1.298	1.35	0.03
train	P-348	3.114	3.141	2.866	3.04	0.05	2.909	3.211	2.956	3.03	0.05	2.25	1.99	1.994	2.08	0.07	2.072	2.228	1.829	2.043	0.1	0.942	0.673	0.7	0.77	0.19	1.285	1.209	1.081	1.192	0.09	0.755	0.838	0.724	0.772	0.08	0.415	0.465	0.549	0.48	0.14	1.872	1.886	1.943	1.9	0.02
train	P-354	2.282	2.307	2.214	2.268	0.02	1.998	2.329	2.182	2.17	0.08	1.671	1.635	1.516	1.61	0.05	1.577	1.707	1.494	1.593	0.07	0.729	0.46	0.66	0.62	0.23	1.028	0.738	0.862	0.876	0.17	0.682	0.642	0.642	0.655	0.04	0.3	0.243	0.246	0.26	0.12	1.043	1.114	1.07	1.08	0.03
train	P-357	2.067	2.13	2.108	2.102	0.02	2.211	2.465	2.392	2.36	0.06	2.229	1.903	1.911	2.01	0.09	2.047	2.215	1.891	2.051	0.08	1.344	1.126	1.224	1.23	0.09	1.566	1.448	1.431	1.482	0.05	1.334	1.387	1.376	1.366	0.02	0.825	0.931	0.86	0.87	0.06	1.229	1.222	1.296	1.25	0.03
train	P-361	1.79	1.947	1.942	1.893	0.05	1.883	1.93	2.11	1.97	0.06	2.397	2.235	2.07	2.23	0.07	2.093	2.051	1.885	2.01	0.05	0.854	0.701	0.722	0.76	0.11	1.188	1.183	1.153	1.175	0.02	0.762	0.72	0.693	0.725	0.05	0.485	0.414	0.421	0.44	0.09	1.823	1.954	2.044	1.94	0.06
train	P-363	3.148	3.176	3.025	3.116	0.03	3.245	3.598	3.389	3.41	0.05	3.07	2.716	2.769	2.85	0.07	2.773	3.049	2.639	2.82	0.07	0.692	0.611	0.572	0.63	0.1	1.016	0.905	0.91	0.944	0.07	0.588	0.695	0.646	0.643	0.08	0.433	0.385	0.525	0.45	0.16	2.405	2.361	2.59	2.45	0.05
train	P-366	1.762	1.865	1.879	1.835	0.03	1.787	2.129	1.883	1.93	0.09	2.036	1.717	1.846	1.87	0.09	1.805	2.091	1.914	1.937	0.07	0.973	0.743	0.666	0.79	0.2	1.462	1.317	1.36	1.38	0.05	0.687	0.708	0.57	0.655	0.11	0.327	0.279	0.306	0.3	0.08	2.06	1.959	2.268	2.1	0.08
train	P-368	3.819	3.901	3.699	3.806	0.03	3.789	4.07	3.871	3.91	0.04	3.678	3.752	3.198	3.54	0.08	3.982	4.161	3.656	3.933	0.07	1.045	0.939	0.957	0.98	0.06	1.498	1.435	1.443	1.459	0.02	1.227	1.198	1.237	1.221	0.02	1.271	1.252	1.331	1.28	0.03	0.481	0.469	0.501	0.48	0.03
train	P-386	1.978	1.854	2.042	1.958	0.05	2.198	2.223	2.378	2.27	0.04	2.702	2.786	2.337	2.61	0.09	1.931	2.02	1.955	1.969	0.02	0.996	0.974	1.021	1	0.02	0.865	0.822	0.853	0.847	0.03	0.713	0.665	0.693	0.69	0.03	0.696	0.579	0.516	0.6	0.15	1.808	1.83	1.698	1.78	0.04
train	P-398	2.18	2.151	2.269	2.2	0.03	2.608	2.617	2.63	2.62	0	2.584	2.318	2.29	2.4	0.07	2.461	2.406	2.226	2.364	0.05	1.852	1.36	1.545	1.59	0.16	1.259	1.157	1.226	1.214	0.04	1.041	0.989	0.892	0.974	0.08	1.05	1.11	1.057	1.07	0.03	1.297	1.413	1.316	1.34	0.05
train	P-400	1.593	1.224	1.532	1.45	0.14	1.394	1.218	1.465	1.36	0.09	1.635	1.756	1.587	1.66	0.05	1.211	1.33	1.349	1.297	0.06	0.822	0.557	0.628	0.67	0.21	1.227	1.223	1.229	1.226	0	0.53	0.507	0.48	0.506	0.05	0.341	0.356	0.338	0.35	0.03	2.307	2.002	2.355	2.22	0.09
train	P-405	3.495	2.886	2.8	3.06	0.12	2.614	2.732	2.435	2.59	0.06	2.441	2.271	2.259	2.32	0.04	1.48	1.298	1.807	1.528	0.17	1.215	0.747	1.199	1.05	0.25	1.395	1.346	1.386	1.376	0.02	0.631	0.786	0.631	0.683	0.13	0.494	0.67	0.567	0.58	0.15	2.813	2.483	2.767	2.69	0.07
train	P-408	2.082	1.784	2.035	1.967	0.08	2.275	2.058	2.225	2.19	0.05	0.979	1.191	1.233	1.13	0.12	1.264	1.276	1.469	1.336	0.09	1.689	1.645	1.525	1.62	0.05	0.765	0.726	0.679	0.723	0.06	0.573	0.61	0.59	0.591	0.03	0.471	0.493	0.475	0.48	0.02	2.678	2.33	2.852	2.62	0.1
train	P-439	2.507	1.991	1.958	2.152	0.14	2.509	2.631	2.426	2.52	0.04	1.347	1.493	1.623	1.49	0.09	1.404	1.578	1.65	1.544	0.08	1.747	1.446	1.537	1.58	0.1	1.064	0.959	1.04	1.021	0.05	0.738	0.796	0.725	0.753	0.05	0.616	0.72	0.669	0.67	0.08	1.865	1.692	1.845	1.8	0.05
train	P-447	1.515	1.245	1.316	1.359	0.1	2.063	1.914	1.854	1.94	0.06	0.88	1.123	1.242	1.08	0.17	1.155	1.109	1.56	1.275	0.19	0.765	0.958	0.733	0.82	0.15	0.998	0.996	0.978	0.991	0.01	0.571	0.674	0.725	0.657	0.12	0.615	0.47	0.6	0.56	0.14	2.448	2.269	2.403	2.37	0.04
train	P-456	0.617	0.57	0.746	0.644	0.14	1.34	1.257	1.25	1.28	0.04	1.054	1.494	1.544	1.36	0.2	2.388	2.515	2.278	2.394	0.05	0.64	0.659	0.77	0.69	0.1	1.349	1.352	1.549	1.417	0.08	1.351	1.375	1.338	1.355	0.01	0.392	0.31	0.316	0.34	0.13	1.385	1.65	1.656	1.56	0.1
train	P-461	3.349	3.285	3.113	3.249	0.04	3.377	3.565	3.285	3.41	0.04	3.564	3.604	3.43	3.53	0.03	3.527	3.761	3.527	3.605	0.04	1.808	1.657	1.606	1.69	0.06	2.07	2.173	2.225	2.156	0.04	2.079	1.923	1.974	1.992	0.04	1.414	1.271	1.221	1.3	0.08	3.045	3.046	3.098	3.06	0.01
train	P-468	2.415	2.448	2.378	2.414	0.01	2.558	2.741	2.626	2.64	0.04	1.695	1.46	1.583	1.58	0.07	1.616	1.589	1.477	1.561	0.05	1.043	0.909	0.75	0.9	0.16	1.569	1.421	1.58	1.523	0.06	1.3	1.407	1.222	1.31	0.07	0.438	0.383	0.412	0.41	0.07	2.052	2.081	1.91	2.01	0.05
train	P-469	2.186	2.159	2.21	2.185	0.01	2.585	2.642	2.382	2.54	0.05	1.33	1.482	1.324	1.38	0.06	1.272	1.196	1.207	1.225	0.03	1.006	0.777	0.737	0.84	0.17	1.238	1.057	1.22	1.172	0.09	1.203	1.163	1.096	1.154	0.05	0.393	0.328	0.351	0.36	0.09	1.773	1.687	1.581	1.68	0.06
train	P-471	2.481	2.408	2.26	2.383	0.05	2.623	2.672	2.46	2.59	0.04	1.734	1.331	1.287	1.45	0.17	1.471	1.296	1.214	1.327	0.1	1.028	0.858	0.846	0.91	0.11	1.422	1.32	1.531	1.424	0.07	1.303	1.337	1.343	1.328	0.02	0.43	0.353	0.351	0.38	0.12	2	2.011	1.971	1.99	0.01
train	P-476	1.299	1.292	1.555	1.382	0.11	1.946	1.842	2.03	1.94	0.05	2.285	1.793	2.099	2.06	0.12	1.797	1.883	1.79	1.823	0.03	1.042	1.008	0.953	1	0.04	1.717	1.61	1.716	1.681	0.04	1.444	1.421	1.493	1.453	0.03	0.788	0.72	0.767	0.76	0.05	2.202	2.283	2.142	2.21	0.03
train	P-479	2.735	2.726	2.559	2.673	0.04	2.77	3.012	2.763	2.85	0.05	2.061	1.597	1.501	1.72	0.17	1.842	1.335	1.242	1.473	0.22	1.176	1.383	1.014	1.19	0.16	1.483	1.327	1.646	1.485	0.11	1.09	1.118	1.129	1.112	0.02	0.484	0.475	0.431	0.46	0.06	2.787	2.776	2.562	2.71	0.05
train	P-481	2.27	2.305	2.275	2.283	0.01	2.696	2.669	2.741	2.7	0.01	1.961	1.541	1.874	1.79	0.12	1.653	1.645	1.565	1.621	0.03	1.048	0.951	0.85	0.95	0.1	1.435	1.392	1.495	1.441	0.04	1.446	1.429	1.449	1.441	0.01	0.5	0.425	0.391	0.44	0.13	2.323	2.379	2.189	2.3	0.04
train	P-482	2.346	2.26	2.329	2.312	0.02	2.542	2.849	2.627	2.67	0.06	2.595	2.346	2.267	2.4	0.07	2.464	2.312	2.192	2.323	0.06	1.224	1.231	1.282	1.25	0.03	1.795	1.826	1.732	1.784	0.03	1.684	1.617	1.641	1.647	0.02	0.802	0.733	0.672	0.74	0.09	2.397	2.481	2.196	2.36	0.06
train	P-483	2.02	1.935	2.067	2.007	0.03	2.577	2.548	2.463	2.53	0.02	1.855	1.736	1.678	1.76	0.05	1.618	1.634	1.522	1.591	0.04	0.927	1.046	0.795	0.92	0.14	1.531	1.482	1.57	1.528	0.03	1.298	1.274	1.232	1.268	0.03	0.396	0.309	0.383	0.36	0.13	2.502	2.547	2.332	2.46	0.05
train	P-484	2.758	2.928	2.688	2.791	0.04	2.518	2.765	2.555	2.61	0.05	1.794	1.683	1.652	1.71	0.04	1.77	1.806	1.58	1.719	0.07	0.769	0.737	0.649	0.72	0.09	1.788	1.746	1.769	1.768	0.01	1.366	1.359	1.262	1.329	0.04	0.306	0.269	0.27	0.28	0.07	2.918	3.029	2.681	2.88	0.06
train	P-488	2.874	2.607	2.641	2.707	0.05	3.502	3.431	3.431	3.45	0.01	2.6	2.419	2.103	2.37	0.11	2.342	2.065	2.212	2.206	0.06	0.647	0.555	0.572	0.59	0.08	1.482	1.388	1.506	1.459	0.04	1.089	1.042	1.05	1.06	0.02	0.368	0.283	0.332	0.33	0.13	3.049	3.14	2.999	3.06	0.02
train	P-491	2.224	2.207	2.242	2.224	0.01	2.676	2.584	2.677	2.65	0.02	2.499	2.553	2.283	2.45	0.06	2.182	2.212	1.941	2.112	0.07	0.715	0.841	0.842	0.8	0.09	1.548	1.515	1.65	1.571	0.04	1.473	1.393	1.398	1.421	0.03	0.735	0.714	0.674	0.71	0.04	2.234	2.187	1.973	2.13	0.07
train	P-493	1.927	1.907	1.994	1.943	0.02	2.214	2.216	2.226	2.22	0	1.617	1.757	1.627	1.67	0.05	1.417	1.428	1.283	1.376	0.06	0.578	0.603	0.666	0.62	0.07	1.338	1.334	1.412	1.361	0.03	1.374	1.177	1.186	1.246	0.09	0.269	0.242	0.229	0.25	0.08	2.776	2.532	2.293	2.53	0.1
train	P-496	1.579	1.382	1.466	1.476	0.07	2.309	1.811	2.233	2.12	0.13	2.063	2.001	1.863	1.98	0.05	1.583	1.487	1.557	1.542	0.03	1.067	0.954	0.893	0.97	0.09	1.462	1.261	1.468	1.397	0.08	1.406	1.374	1.326	1.369	0.03	0.294	0.255	0.261	0.27	0.08	2.391	2.4	2.241	2.34	0.04
train	P-498	1.939	1.892	1.853	1.895	0.02	2.142	2.308	2.269	2.24	0.04	1.84	1.708	1.617	1.72	0.07	1.539	1.46	1.413	1.471	0.04	0.788	0.725	0.732	0.75	0.05	1.403	1.368	1.418	1.396	0.02	1.369	1.436	1.371	1.392	0.03	0.298	0.356	0.288	0.31	0.12	1.118	1.134	1.046	1.1	0.04
train	P-502	2.046	2.014	2.021	2.027	0.01	2.454	2.594	2.447	2.5	0.03	2.099	2.151	1.79	2.01	0.1	1.812	1.653	1.493	1.653	0.1	0.784	0.958	0.722	0.82	0.15	1.548	1.494	1.532	1.525	0.02	1.457	1.318	1.31	1.362	0.06	0.34	0.307	0.304	0.32	0.06	1.576	1.583	1.42	1.53	0.06
train	P-503	2.812	2.771	2.664	2.749	0.03	3.093	3.106	2.983	3.06	0.02	2.894	2.777	2.499	2.72	0.07	2.835	2.982	2.377	2.731	0.12	0.862	0.819	0.634	0.77	0.16	1.429	1.316	1.566	1.437	0.09	1.404	1.4	1.397	1.4	0	0.568	0.521	0.509	0.53	0.06	2.737	2.804	2.366	2.64	0.09
train	P-505	2.794	2.783	2.538	2.705	0.05	2.888	3.026	2.829	2.91	0.03	2.334	2.416	2.171	2.31	0.05	2.161	2.068	1.855	2.028	0.08	0.994	0.958	0.904	0.95	0.05	1.599	1.573	1.686	1.619	0.04	1.467	1.477	1.43	1.458	0.02	0.61	0.522	0.472	0.53	0.13	2.532	2.546	2.252	2.44	0.07
train	P-508	1.643	1.468	1.649	1.587	0.06	2.067	2.079	2.244	2.13	0.05	2.252	2.233	1.971	2.15	0.07	1.855	1.612	1.616	1.694	0.08	0.91	0.901	0.714	0.84	0.13	1.515	1.538	1.622	1.558	0.04	1.497	1.373	1.425	1.432	0.04	0.469	0.516	0.454	0.48	0.07	2.469	2.459	2.223	2.38	0.06
train	P-509	1.941	1.97	1.964	1.958	0.01	3.049	3.362	2.987	3.13	0.06	2.298	2.237	1.954	2.16	0.08	1.622	1.443	1.31	1.458	0.11	0.83	0.79	0.818	0.81	0.03	1.65	1.63	1.673	1.651	0.01	1.419	1.313	1.355	1.362	0.04	0.451	0.353	0.38	0.39	0.13	2.999	3.02	2.675	2.9	0.07
train	P-516	2.117	2.11	2.079	2.102	0.01	2.175	2.2	2.115	2.16	0.02	2.375	2.224	1.967	2.19	0.09	1.849	1.784	1.591	1.741	0.08	0.994	0.934	0.846	0.92	0.08	1.583	1.482	1.625	1.563	0.05	1.494	1.426	1.471	1.464	0.02	0.383	0.378	0.364	0.38	0.03	3.021	2.935	2.532	2.83	0.09
train	P-521	3.066	3.175	2.995	3.079	0.03	2.835	2.291	2.681	2.6	0.11	2.452	2.399	2.144	2.33	0.07	2.311	2.16	2.117	2.196	0.05	0.519	0.55	0.497	0.52	0.05	1.335	1.393	1.369	1.366	0.02	0.965	1.022	0.938	0.975	0.04	0.26	0.226	0.195	0.23	0.14	3.187	3.022	2.55	2.92	0.11
train	P-523	2.919	3.079	2.915	2.971	0.03	3.487	3.611	3.262	3.45	0.05	3.395	3.469	2.974	3.28	0.08	3.364	3.456	2.824	3.215	0.11	0.823	0.734	0.718	0.76	0.07	1.549	1.511	1.691	1.584	0.06	1.318	1.255	1.229	1.267	0.04	0.719	0.782	0.62	0.71	0.12	2.025	2.469	1.935	2.14	0.13
train	P-528	2.406	2.427	2.281	2.371	0.03	2.901	2.886	2.656	2.81	0.05	1.956	1.857	1.745	1.85	0.06	1.498	1.466	1.464	1.476	0.01	0.74	0.668	0.638	0.68	0.08	1.601	1.562	1.677	1.613	0.04	1.414	1.407	1.455	1.425	0.02	0.491	0.458	0.456	0.47	0.04	2.571	2.506	2.212	2.43	0.08
train	P-529	2.419	2.41	2.237	2.355	0.04	2.801	2.822	2.524	2.72	0.06	2.175	1.903	2.017	2.03	0.07	1.838	1.799	1.598	1.745	0.07	1.232	1.144	1.128	1.17	0.05	1.538	1.623	1.737	1.633	0.06	1.512	1.513	1.469	1.498	0.02	0.491	0.408	0.423	0.44	0.1	2.499	2.487	2.12	2.37	0.09
train	P-530	1.445	1.505	1.572	1.507	0.04	2.268	1.657	2.168	2.03	0.16	1.642	1.62	1.566	1.61	0.02	1.377	1.317	1.244	1.313	0.05	0.666	0.693	0.638	0.67	0.04	1.577	1.494	1.498	1.523	0.03	1.297	1.38	1.28	1.319	0.04	0.287	0.259	0.242	0.26	0.09	2.853	2.854	2.455	2.72	0.08
train	P-532	2.762	2.816	2.743	2.774	0.01	2.925	2.993	2.776	2.9	0.04	2.105	2.29	1.949	2.11	0.08	2.202	2.134	1.938	2.091	0.07	0.846	0.826	0.686	0.79	0.11	1.557	1.592	1.774	1.641	0.07	1.551	1.575	1.444	1.523	0.05	0.698	0.686	0.653	0.68	0.03	1.757	1.728	1.614	1.7	0.04
train	P-538	1.786	1.681	1.721	1.729	0.03	1.991	1.867	1.896	1.92	0.03	1.857	1.877	1.654	1.8	0.07	1.604	1.503	1.351	1.486	0.09	1.088	1.093	0.833	1	0.15	1.551	1.539	1.55	1.547	0	1.157	1.163	1.173	1.164	0.01	0.277	0.207	0.283	0.26	0.17	1.197	1.235	1.11	1.18	0.05
train	P-543	1.771	1.841	1.746	1.786	0.03	1.803	1.661	1.787	1.75	0.04	1.885	1.571	1.652	1.7	0.1	1.128	1.119	1.178	1.142	0.03	1.129	0.879	0.789	0.93	0.19	1.518	1.454	1.519	1.497	0.02	1.075	1.141	1.135	1.117	0.03	0.232	0.24	0.229	0.23	0.02	3.039	2.992	2.569	2.87	0.09
train	P-544	2.916	2.909	2.761	2.862	0.03	3.57	3.705	3.278	3.52	0.06	2.235	2.519	2.33	2.36	0.06	2.083	2.034	1.926	2.014	0.04	0.689	0.479	0.452	0.54	0.24	1.281	1.316	1.326	1.308	0.02	0.854	0.868	0.851	0.858	0.01	0.321	0.243	0.284	0.28	0.14	1.278	1.288	1.156	1.24	0.06
train	P-549	2.075	2.076	1.971	2.041	0.03	2.699	2.559	2.314	2.52	0.08	2.048	1.915	1.851	1.94	0.05	1.41	1.588	1.532	1.51	0.06	1.175	0.878	0.836	0.96	0.19	1.574	1.554	1.607	1.578	0.02	1.246	1.282	1.203	1.244	0.03	1.118	1.073	1.062	1.08	0.03	1.403	1.464	1.304	1.39	0.06
train	P-567	2.41	2.448	2.392	2.417	0.01	2.419	2.489	2.445	2.45	0.01	2.453	2.424	2.179	2.35	0.06	1.808	1.916	1.842	1.855	0.03	1.122	0.9	0.876	0.97	0.14	1.617	1.643	1.729	1.663	0.04	1.178	1.146	1.249	1.191	0.04	0.309	0.335	0.421	0.36	0.17	1.078	1.124	1.16	1.12	0.04
train	P-572	1.975	1.961	2.078	2.005	0.03	2.106	2.067	2.108	2.09	0.01	2.484	2.279	1.9	2.22	0.13	1.674	1.622	1.592	1.629	0.03	1.1	0.915	0.951	0.99	0.1	1.488	1.474	1.475	1.479	0.01	1.191	1.168	1.11	1.156	0.04	0.382	0.313	0.357	0.35	0.1	2.489	2.514	2.1	2.37	0.1
train	P-573	3.107	2.98	2.819	2.969	0.05	2.739	2.753	2.813	2.77	0.01	2.835	2.834	2.336	2.67	0.11	2.203	2.126	2.089	2.139	0.03	1.151	0.991	0.877	1.01	0.14	1.783	1.684	1.761	1.743	0.03	1.297	1.329	1.316	1.314	0.01	0.563	0.396	0.49	0.48	0.17	2.975	3.025	2.698	2.9	0.06
train	P-574	1.45	1.391	1.544	1.462	0.05	1.723	1.826	1.843	1.8	0.04	2.765	2.581	2.38	2.58	0.07	1.849	2.37	2.06	2.093	0.13	1.031	0.766	0.771	0.86	0.18	1.636	1.588	1.706	1.643	0.04	1.209	1.139	1.26	1.203	0.05	0.351	0.325	0.36	0.35	0.05	2.138	2.25	2.046	2.14	0.05
train	P-582	1.644	1.695	1.748	1.696	0.03	1.872	1.91	1.914	1.9	0.01	2.478	2.344	1.974	2.27	0.12	1.715	1.942	1.72	1.792	0.07	0.94	0.913	0.738	0.86	0.13	1.528	1.604	1.642	1.591	0.04	1.126	1.081	1.184	1.13	0.05	0.392	0.329	0.347	0.36	0.09	1.665	1.685	1.511	1.62	0.06
train	P-587	3.07	3.134	2.865	3.023	0.05	2.528	2.611	2.39	2.51	0.04	3.046	3.213	2.802	3.02	0.07	2.221	2.403	2.1	2.241	0.07	1.184	0.909	0.834	0.98	0.19	1.849	1.899	1.95	1.899	0.03	1.32	1.179	1.304	1.268	0.06	0.501	0.404	0.476	0.46	0.11	2.935	2.976	2.558	2.82	0.08
train	P-593	1.331	1.36	1.47	1.387	0.05	2.185	2.172	2.17	2.18	0	2.682	2.809	2.477	2.66	0.06	2.301	2.413	1.788	2.167	0.15	1.256	1.112	1.143	1.17	0.06	1.61	1.648	1.659	1.639	0.02	1.201	1.217	1.205	1.208	0.01	0.724	0.634	0.709	0.69	0.07	2.727	2.696	2.335	2.59	0.08
train	P-595	1.847	1.845	1.91	1.867	0.02	1.182	1.23	1.353	1.26	0.07	2.391	2.471	2.079	2.31	0.09	1.694	1.69	1.539	1.641	0.05	0.996	0.781	0.678	0.82	0.2	1.368	1.344	1.47	1.394	0.05	1.094	0.996	1.079	1.056	0.05	0.24	0.245	0.295	0.26	0.12	2.942	2.991	2.64	2.86	0.07
train	P-596	1.583	1.575	1.739	1.632	0.06	1.832	1.849	1.918	1.87	0.02	2.273	2.132	2.023	2.14	0.06	1.46	1.584	1.443	1.496	0.05	1.078	0.932	0.83	0.95	0.13	1.458	1.474	1.541	1.491	0.03	1.047	1.095	1.061	1.068	0.02	0.265	0.261	0.304	0.28	0.09	1.692	1.731	1.614	1.68	0.04
train	P-601	2.285	2.262	2.259	2.269	0.01	2.123	2.114	2.103	2.11	0	2.696	2.857	2.386	2.65	0.09	2.425	2.664	2.346	2.478	0.07	1.202	1.177	1.092	1.16	0.05	1.736	1.898	1.955	1.863	0.06	1.411	1.18	1.37	1.32	0.09	0.872	0.966	0.868	0.9	0.06	2.765	2.867	2.331	2.65	0.11
train	P-603	3.134	3.145	3.019	3.099	0.02	3.396	3.613	3.287	3.43	0.05	2.943	2.938	2.476	2.79	0.1	2.167	2.284	2.159	2.203	0.03	0.688	0.673	0.537	0.63	0.13	1.172	1.244	1.249	1.222	0.04	0.77	0.804	0.75	0.775	0.04	0.332	0.352	0.272	0.32	0.13	3.11	3.289	2.714	3.04	0.1
