# Supplementary material for: Patient Plasma–Based Immunoproteomics Reveals Novel Echinococcus granulosus Antigens for Diagnosis of Cystic Echinococcosis
Source: Mol Cell Proteomics. 2025 Dec 8;25(1):101485. doi: 10.1016/j.mcpro.2025.101485 (PMC12809694; doi:10.1016/j.mcpro.2025.101485)
Supplement: Supplemental Table 7 [file mmc7.xlsx]

## Sheet: ELISA.Test
dataset	Sample	Gender	Age	Lesion	Number of lesions	Maximum lesion	Group	Stage	CST	HSPG	MG21	MG22	NDR	PSAP3	SPON11	VAT1L	Egr
test	P-011	Female	48	Liver	1	10.3*7.0cm	CE	CE3	2.216	2.236	2.309	2.357	0.93	1.533	1.341	0.841	2.787
test	P-012	Male	30	Liver	1	2.3*2.0cm	CE	CE4	2.327	1.911	2.947	3.096	1.108	1.883	1.479	1.311	1.729
test	P-015	Male	53	Liver	1	3.7*3.3cm	CE	CE3	2.142	1.271	1.368	2.066	0.828	1.17	1.107	0.526	1.626
test	P-027	Female	16	Liver	2	5.8*3.8cm	CE	CE4	2.522	2.408	3.543	2.467	0.964	1.678	1.192	0.485	3.329
test	P-038	Male	50	Abdomen	1	18.4*14.4cm	CE	CE2	2.3	2.383	3.341	3.033	0.903	1.844	1.354	0.681	3.402
test	P-039	Female	39	Liver	1	12.6*9.2cm	CE	CE4	1.885	1.359	2.203	2.328	0.772	1.117	1.175	0.488	3.046
test	N-001	Male	14				HL	HL	0.784	0.759	1.013	1.043	1.799	1.072	1.131	0.999	0.308
test	N-002	Female	27				HL	HL	0.372	0.313	0.353	0.27	0.416	0.355	0.468	0.174	0.298
test	N-003	Female	64				HL	HL	0.489	0.437	0.51	0.445	0.667	0.599	0.617	0.287	0.503
test	N-004	Female	47				HL	HL	0.53	0.43	0.255	0.194	0.788	0.301	0.603	0.17	0.196
test	N-005	Female	59				HL	HL	0.496	0.418	0.32	0.263	0.279	0.224	0.308	0.113	0.307
test	N-006	Female	20				HL	HL	0.738	0.72	0.453	0.324	0.536	0.493	0.704	0.209	0.314
test	N-007	Male	33				HL	HL	0.661	0.712	0.393	0.295	0.318	0.371	0.597	0.127	0.316
test	N-008	Female	46				HL	HL	0.381	0.465	0.422	0.325	0.303	0.352	0.409	0.122	0.428
test	N-009	Female	52				HL	HL	0.805	0.756	0.352	0.312	0.393	0.463	0.741	0.16	0.451
test	N-010	Female	36				HL	HL	0.489	0.35	0.334	0.273	0.295	0.315	0.363	0.14	0.56
test	N-011	Male	8				HL	HL	0.353	0.307	0.393	0.313	0.353	0.266	0.365	0.163	0.424
test	N-012	Female	59				HL	HL	0.897	0.753	1.103	1.072	1.166	1.02	0.768	0.323	0.929
test	N-013	Male	38				HL	HL	0.437	0.339	0.565	0.409	0.55	0.642	0.602	0.24	0.329
test	N-014	Female	41				HL	HL	0.888	0.755	0.342	0.264	0.397	0.519	0.832	0.23	0.281
test	N-015	Male	50				HL	HL	0.422	0.479	0.315	0.229	0.265	0.24	0.412	0.096	0.345
test	N-016	Male	50				HL	HL	0.476	0.512	0.337	0.249	0.291	0.255	0.369	0.103	0.246
test	N-017	Male	38				HL	HL	0.982	0.752	1.164	1.178	1.361	1.154	0.981	0.74	1.088
test	N-018	Female	39				HL	HL	1.068	1.004	1.183	1.04	1.113	1.068	1.058	0.711	0.92
test	N-019	Female	43				HL	HL	0.527	0.532	0.382	0.312	0.471	0.366	0.539	0.164	0.402
test	N-020	Male	29				HL	HL	0.629	0.546	0.513	0.391	0.524	0.392	0.504	0.296	0.476
test	N-021	Male	29				HL	HL	0.717	0.603	0.444	0.385	0.514	0.497	0.842	0.267	0.288
test	N-022	Male	49				HL	HL	0.484	0.471	0.449	0.352	0.582	0.533	0.618	0.223	0.372
test	N-023	Male	35				HL	HL	0.258	0.215	0.274	0.208	0.295	0.22	0.251	0.102	0.398
test	N-024	Female	36				HL	HL	0.213	0.236	0.258	0.207	0.337	0.265	0.285	0.133	0.199
test	N-025	Female	5				HL	HL	0.2	0.189	0.218	0.211	0.374	0.326	0.368	0.19	0.313
test	N-026	Female	16				HL	HL	0.582	0.428	0.534	0.396	0.599	0.671	0.725	0.383	0.361
test	N-027	Female	25				HL	HL	0.45	0.47	0.835	0.5	0.828	0.741	0.583	0.365	0.49
test	N-028	Male	26				HL	HL	1.015	1.033	0.389	0.294	0.331	0.335	0.676	0.122	0.409
test	N-029	Male	46				HL	HL	0.124	0.129	0.255	0.198	0.393	0.253	0.239	0.259	0.364
test	N-030	Male	54				HL	HL	0.618	0.527	0.288	0.21	0.424	0.402	0.73	0.25	0.25
test	N-031	Male	63				HL	HL	0.423	0.369	0.361	0.277	0.466	0.298	0.493	0.244	0.248
test	N-032	Male	29				HL	HL	0.82	0.73	0.39	0.283	0.391	0.344	0.6	0.162	0.383
test	N-033	Male	30				HL	HL	0.626	0.592	0.356	0.275	0.439	0.362	0.694	0.221	0.382
test	N-034	Male	41				HL	HL	1.096	1.03	1.186	1.041	1.934	1.296	1.15	0.872	0.785
test	N-035	Male	38				HL	HL	0.926	0.764	0.625	0.487	0.7	0.778	0.928	0.386	0.475
test	N-036	Male	40				HL	HL	0.455	0.501	0.24	0.199	0.363	0.333	0.646	0.128	0.182
test	N-037	Male	39				HL	HL	0.327	0.382	0.499	0.381	0.713	0.46	0.491	0.16	0.796
test	N-038	Male	41				HL	HL	0.134	0.143	0.259	0.199	0.336	0.249	0.207	0.099	0.257
test	N-039	Male	42				HL	HL	0.611	0.613	0.6	0.374	0.65	0.458	0.59	0.229	0.517
test	N-040	Male	32				HL	HL	0.587	0.609	0.547	0.429	1.033	0.815	0.806	0.418	0.355
test	N-041	Female	33				HL	HL	0.244	0.242	0.311	0.245	0.325	0.285	0.273	0.119	0.289
test	N-042	Female	42				HL	HL	0.222	0.213	0.235	0.205	0.424	0.228	0.404	0.149	0.277
test	N-043	Male	26				HL	HL	0.598	0.466	0.511	0.566	1.073	0.648	0.74	0.561	0.414
test	N-044	Female	28				HL	HL	0.515	0.53	0.403	0.328	0.698	0.47	0.81	0.332	0.32
test	N-045	Male	29				HL	HL	0.584	0.652	0.322	0.241	0.321	0.437	0.734	0.146	0.581
test	N-046	Male	30				HL	HL	0.37	0.371	0.418	0.305	0.424	0.283	0.479	0.153	0.39
test	N-047	Male	39				HL	HL	0.732	0.755	0.373	0.317	0.49	0.583	0.825	0.235	0.328
test	N-048	Male	40				HL	HL	0.217	0.193	0.266	0.198	0.443	0.214	0.17	0.1	0.274
test	N-049	Male	11				HL	HL	0.288	0.184	0.329	0.306	0.55	0.357	0.341	0.178	0.38
test	N-050	Male	12				HL	HL	0.309	0.349	0.318	0.286	0.568	0.394	0.536	0.243	0.609
test	N-051	Male	8				HL	HL	0.369	0.374	0.612	0.431	1.057	0.725	0.566	0.325	0.451
test	N-052	Male	33				HL	HL	0.135	0.151	0.365	0.238	0.723	0.351	0.328	0.16	0.231
test	N-053	Male	34				HL	HL	0.266	0.275	0.49	0.406	1.037	0.612	0.498	0.244	0.614
test	P-041	Male	40	Liver	1	5.4*4.8cm	CE	CE4	2.072	0.93	2.094	2.298	0.844	1.079	1.07	0.461	2.368
test	P-052	Female	48	Liver	1	8.0*6.9cm	CE	CE4	2.06	1.63	2.069	2.077	0.646	1.101	1.174	0.414	2.357
test	P-061	Female	21	Liver	1	2.4*1.5cm	CE	CE1	1.918	1.259	2.139	2.339	0.429	0.766	0.719	0.221	1.514
test	P-063	Female	38	Liver	1	4.0*3.9cm	CE	CE4	2.034	1.429	1.776	2.123	1.048	1.258	1.112	0.606	1.842
test	P-069	Female	20	Liver	1	3.5*3.5cm	CE	CE4	2.393	2.196	2.713	2.934	1.088	1.587	1.299	1.147	2.194
test	P-070	Female	38	Liver&Spleen	3	9.0*7.8cm	CE	CE4	1.986	1.05	1.856	2.188	0.857	1.062	0.974	0.456	1.239
test	P-075	Female	36	Liver	1	7.1*6.0cm	CE	CE4	1.921	1.126	2.204	2.492	0.866	1.438	1.075	0.643	3.216
test	P-080	Male	51	Liver	1	8.0*6.4cm	CE	CE5	1.692	0.944	1.86	2.072	1.15	1.039	1.059	0.591	2.918
test	P-101	Female	31	Liver	1	2.5*2.1cm	CE	CE3	2.047	2.338	2.27	2.227	1.198	1.347	1.14	0.857	2.532
test	P-107	Female	47	Liver	1	3.3*3.5cm	CE	CE4	1.966	2.14	1.859	1.865	1.321	1.311	1.239	0.864	2.614
test	P-108	Female	82	Liver	1	4.0*3.4cm	CE	CL	2.192	2.186	1.402	1.876	1.268	1.275	1.083	0.768	1.109
test	P-110	Male	48	Liver	1	2.9*2.4cm	CE	CE4	2.366	2.369	1.306	1.88	1.266	1.276	1.164	0.726	1.248
test	P-114	Female	72	Liver	1	4.8*4.9cm	CE	CL	2.819	3.07	3.887	3.914	0.939	1.407	1.11	1.042	2.264
test	P-116	Female	21	Liver	2	7.7*4.9cm	CE	CE4	2.417	2.462	2.786	2.643	1.275	1.408	1.222	0.952	3.156
test	P-117	Female	35	Liver	multiple	4.8*4.4cm	CE	CE1	2.949	3.264	2.039	2.039	0.774	1.242	0.896	0.579	3.322
test	P-120	Female	49	Liver	1	5.6*5.7cm	CE	CE3	2.243	2.34	1.845	2.036	1.356	1.439	1.281	0.902	2.94
test	N-107	Male	35				HL	HL	0.751	0.826	1.011	0.871	0.689	0.612	0.583	0.405	1.536
test	N-108	Male	25				HL	HL	0.708	0.774	0.684	0.615	0.445	0.45	0.544	0.248	0.876
test	N-109	Male	30				HL	HL	0.349	0.369	0.847	0.685	0.382	0.472	0.308	0.184	1.012
test	N-110	Male	32				HL	HL	1.113	1.255	0.873	0.727	0.542	0.542	0.642	0.332	1.047
test	N-111	Male	68				HL	HL	1.206	0.923	0.826	0.572	0.527	0.477	0.567	0.492	1.325
test	N-112	Female	52				HL	HL	0.947	0.869	0.901	0.754	0.713	0.588	0.591	0.354	1.094
test	N-113	Male	28				HL	HL	1.147	1.22	0.766	0.742	0.629	0.562	0.64	0.33	1.074
test	N-114	Female	36				HL	HL	0.929	1.005	0.828	0.718	0.566	0.502	0.659	1.059	0.944
test	N-115	Female	21				HL	HL	0.903	0.957	0.749	0.603	0.407	0.397	0.552	0.28	0.833
test	N-116	Female	30				HL	HL	0.99	1.091	0.679	0.623	0.533	0.573	0.639	0.358	0.88
test	N-117	Male	30				HL	HL	0.814	0.962	0.67	0.6	0.447	0.429	0.563	0.273	0.798
test	N-118	Female	10				HL	HL	0.988	1.049	0.682	0.595	0.414	0.416	0.612	0.246	0.74
test	N-119	Female	54				HL	HL	0.703	0.583	0.676	0.522	0.438	0.374	0.416	0.272	0.763
test	N-120	Female	30				HL	HL	0.715	0.756	1.002	1.02	0.861	0.624	0.641	0.532	1.309
test	N-121	Male	16				HL	HL	0.414	0.427	0.798	0.69	0.424	0.368	0.322	0.192	0.81
test	N-122	Male	37				HL	HL	0.857	0.883	0.846	0.691	0.551	0.559	0.59	0.339	1.091
test	N-123	Male	32				HL	HL	0.94	0.951	0.74	0.681	0.592	0.46	0.647	0.367	0.866
test	N-124	Male	29				HL	HL	1.134	1.25	1.026	0.917	0.722	0.641	0.708	0.475	1.117
test	N-125	Male	35				HL	HL	1.006	1.154	0.685	0.607	0.918	0.508	0.671	0.366	0.861
test	N-126	Male	36				HL	HL	0.9	0.973	0.689	0.555	0.501	0.449	0.609	0.245	1.138
test	N-127	Male	61				HL	HL	0.586	0.649	0.927	0.839	0.756	0.586	0.595	0.457	1.148
test	N-128	Male	11				HL	HL	0.279	0.292	0.486	0.441	0.448	0.284	0.337	0.824	0.749
test	N-129	Male	51				HL	HL	0.658	0.655	0.813	0.798	0.482	0.453	0.487	0.229	0.947
test	N-130	Male	36				HL	HL	1.05	0.987	1.019	1.012	0.63	0.637	0.654	0.423	1.661
test	N-131	Male	47				HL	HL	0.872	0.983	0.717	0.692	0.417	0.431	0.553	0.284	0.905
test	N-132	Female	24				HL	HL	1.299	1.132	0.717	0.637	0.46	0.555	0.658	0.444	0.877
test	N-133	Female	34				HL	HL	1.323	1.287	0.896	0.77	0.458	0.478	0.64	0.327	0.835
test	N-134	Female	45				HL	HL	1.127	1.285	0.913	0.725	0.617	0.493	0.662	0.337	0.897
test	N-135	Female	29				HL	HL	0.31	0.421	0.649	0.52	0.591	0.34	0.345	0.201	1.452
test	N-136	Female	30				HL	HL	1.216	1.257	1.018	0.89	0.729	0.637	0.706	0.453	1.729
test	N-137	Female	53				HL	HL	1.131	1.005	1.358	1.43	1.022	0.88	0.744	0.701	2.05
test	N-138	Male	43				HL	HL	1.094	1.11	0.705	0.594	0.469	0.502	0.664	0.296	0.802
test	N-139	Male	46				HL	HL	1.185	1.262	1.126	0.904	0.724	0.727	0.687	0.401	1.341
test	N-140	Female	35				HL	HL	0.95	0.888	0.715	0.622	0.452	0.474	0.61	0.268	1.018
test	N-141	Male	32				HL	HL	0.757	0.928	0.873	0.768	0.617	0.559	0.553	0.334	1.541
test	N-142	Male	48				HL	HL	0.83	0.737	0.821	0.68	0.405	0.352	0.429	0.281	0.811
test	N-143	Male	49				HL	HL	0.733	0.779	0.707	0.604	0.589	0.471	0.596	0.384	0.995
test	N-144	Male	54				HL	HL	0.692	0.682	0.633	0.651	0.526	0.484	0.534	0.255	1.768
test	N-145	Male	48				HL	HL	1.012	0.927	0.983	0.897	0.659	0.682	0.564	0.422	2.018
test	N-146	Female	21				HL	HL	0.924	1.154	0.873	0.733	0.547	0.526	0.576	0.316	0.812
test	N-147	Female	22				HL	HL	0.975	1.038	1.126	0.916	0.724	0.644	0.618	0.616	1.398
test	N-148	Male	23				HL	HL	0.978	1.013	0.915	0.775	0.572	0.614	0.614	0.409	1.484
test	N-149	Male	24				HL	HL	0.28	0.341	0.506	0.469	0.434	0.391	0.327	0.242	0.83
test	N-150	Female	28				HL	HL	0.814	0.967	0.782	0.662	0.491	0.478	0.52	0.302	1.235
test	N-151	Male	52				HL	HL	1.169	1.06	0.854	0.697	0.697	0.643	0.681	0.433	1.223
test	N-152	Female	53				HL	HL	0.562	0.636	0.623	0.543	0.527	0.467	0.413	0.375	1.172
test	N-153	Female	61				HL	HL	0.338	0.32	0.635	0.523	0.455	0.385	0.34	0.27	0.945
test	N-154	Female	42				HL	HL	1.004	0.959	0.642	0.491	0.482	0.487	0.602	0.322	0.982
test	N-155	Male	18				HL	HL	0.366	0.481	0.428	0.365	0.353	0.324	0.318	0.164	0.588
test	N-156	Female	7				HL	HL	0.804	0.731	0.575	0.499	0.371	0.39	0.508	0.189	1.17
test	N-157	Female	41				HL	HL	0.667	0.857	0.689	0.643	0.528	0.502	0.506	0.352	1.472
test	N-158	Female	63				HL	HL	0.256	0.394	0.508	0.486	0.46	0.363	0.324	0.299	1.144
test	N-159	Female	34				HL	HL	0.663	0.742	0.565	0.489	0.549	0.367	0.475	0.184	0.574
test	P-123	Female	66	Liver	1	6.6*6.5cm	CE	CE5	2.012	2.184	1.872	1.771	1.285	1.355	1.237	0.798	2.473
test	P-127	Male	61	Liver	1	2.4*1.9cm	CE	CL	2.659	2.941	2.995	2.854	0.812	1.203	0.962	0.707	1.498
test	P-128	Male	49	Liver	1	5.8*4.1cm	CE	CL	2.114	2.148	1.576	2.059	1.252	1.329	1.147	0.631	3.198
test	P-131	Male	55	Liver	1	8.7*7.8cm	CE	CE3	2.35	2.32	1.63	1.831	1.229	1.417	1.171	0.852	2.81
test	P-133	Female	49	Liver	2	1.2*1.1cm	CE	CE4	2.341	2.358	2.211	2.277	1.34	1.386	1.258	0.96	2.343
test	P-134	Female	42	Liver	multiple	3.5*2.6cm	CE	CL	2.505	2.581	2.554	2.442	0.822	1.175	0.908	0.618	1.618
test	P-136	Male	27	Liver	2	4.4*3.3cm	CE	CL	2.395	2.856	1.988	2.253	0.696	0.972	0.826	0.486	2.596
test	P-137	Female	63	Liver	1	2.3*1.8cm	CE	CL	2.411	3.046	2.328	2.259	0.784	1.067	0.891	0.67	2.212
test	P-138	Male	47	Liver	1	4.4*4.2cm	CE	CE5	1.784	2.133	2.113	2.069	1.264	1.297	1.215	0.846	1.753
test	P-142	Male	3	Liver	1	7.2*7.0cm	CE	CL	2.057	2.603	2.148	2.359	0.67	1.064	0.787	0.4	1.25
test	P-144	Male	56	Liver	1	3.5*2.6cm	CE	CE5	2.227	2.538	1.702	2.037	1.304	1.271	1.186	0.754	3.029
test	P-147	Female	39	Liver	2	8.0*6.6cm	CE	CE4	1.707	1.878	1.906	1.884	1.236	1.279	1.161	0.686	1.456
test	P-148	Male	24	Liver	1	1.7*1.6cm	CE	CE1	2.73	3.154	3.52	3.258	0.837	1.248	0.974	0.749	3.577
test	P-149	Female	32	Liver	3	5.6*5.3cm	CE	CL	1.547	1.742	1.611	1.786	1.298	1.355	1.186	0.628	1.013
test	P-151	Female	38	Liver	1	1.6*1.5cm	CE	CL	2.57	2.961	3.169	3.056	0.89	1.243	1	0.885	2.127
test	P-152	Male	37	Liver	1	3.6*3.3cm	CE	CE5	1.654	2.227	1.755	1.804	1.33	1.25	1.22	0.698	2.655
test	P-155	Female	34	Liver	10	14.2*12.3cm	CE	CE2	3.006	3.15	3.124	2.697	0.775	1.182	0.902	0.613	3.585
test	P-157	Female	80	Liver	2	6.5*5.8cm	CE	CE5	1.968	2.2	2.019	2.028	1.312	1.297	1.216	0.694	2.894
test	P-161	Female	56	Liver	3	2.3*2.3cm	CE	CL	2.158	2.658	2.611	2.668	0.775	1.107	0.9	0.866	1.756
test	P-171	Male	60	Liver	1	4.2*2.9cm	CE	CE3	2.03	2.263	2.084	2.166	1.393	1.372	1.255	0.916	2.615
test	P-178	Female	46	Liver	1	1.1*1.0cm	CE	CL	2.566	2.835	2.533	2.78	0.826	1.108	0.88	0.742	1.669
test	P-179	Male	34	Liver	multiple	8.0*6.2cm	CE	CE2	2.565	3.323	2.799	3.316	0.795	1.208	0.869	0.629	3.487
test	P-180	Male	54	Liver	1	4.4*4.2cm	CE	CE5	1.999	2.309	1.868	2.042	1.321	1.241	1.051	0.69	2.003
test	P-187	Female	59	Liver	1	3.1*2.5cm	CE	CE5	1.77	1.908	2.142	1.163	1.632	1.335	1.188	0.81	2.16
test	P-188	Male	54	Liver	1	3.7*3.5cm	CE	CL	1.996	2.041	2.725	1.352	0.784	1.069	0.852	0.488	1.739
test	P-189	Female	19	Liver	1	4.8*5.0cm	CE	CE4	1.988	2.423	2.227	1.162	1.329	1.371	1.123	0.629	3.173
test	P-192	Male	50	Liver	3	2.4*2.6cm	CE	CL	1.547	1.211	2.005	1.082	0.614	1.048	0.853	0.376	1.757
test	P-195	Female	41	Liver&Abdomen	multiple	15.2*9.4cm	CE	CE5	3.854	2.871	3.124	2.321	0.696	1.434	0.974	0.539	3.325
test	N-213	Male	46				HL	HL	0.725	0.959	0.566	0.626	0.555	0.507	0.638	0.251	1.226
test	N-214	Female	25				HL	HL	1.097	1.159	0.763	0.645	0.753	0.586	0.74	0.428	0.987
test	N-215	Male	26				HL	HL	0.769	0.914	0.548	0.626	0.558	0.483	0.568	0.345	1.095
test	N-216	Male	15				HL	HL	0.771	0.906	0.717	0.75	0.782	0.637	0.655	0.487	0.963
test	N-217	Male	62				HL	HL	0.341	0.525	0.656	0.744	0.689	0.573	0.475	0.331	0.981
test	N-218	Male	33				HL	HL	0.717	0.916	0.679	0.742	0.774	0.568	0.635	0.331	1.17
test	N-219	Male	47				HL	HL	0.808	1.211	1.2	1.091	1.013	0.815	0.624	0.662	1.699
test	N-220	Female	50				HL	HL	0.791	1.048	0.54	0.586	0.623	0.485	0.708	0.473	0.911
test	N-221	Female	13				HL	HL	0.686	0.923	0.522	0.567	0.676	0.56	0.638	0.339	0.835
test	N-222	Female	68				HL	HL	0.547	0.799	0.699	0.599	0.704	0.573	0.592	0.278	0.894
test	N-223	Female	69				HL	HL	0.778	0.997	0.676	0.797	0.751	0.622	0.705	0.405	1.191
test	N-224	Female	14				HL	HL	0.491	0.674	0.666	0.631	0.827	0.579	0.601	0.375	0.847
test	N-225	Female	36				HL	HL	0.626	0.768	0.967	0.936	1.02	0.788	0.694	0.743	1.375
test	N-226	Male	33				HL	HL	0.638	0.882	0.608	0.703	0.717	0.473	0.676	0.282	1.291
test	N-227	Female	34				HL	HL	0.59	0.812	1.018	0.997	0.917	0.768	0.647	0.549	1.606
test	N-228	Male	16				HL	HL	1.231	1.402	1.526	1.357	1.293	1.034	0.957	0.969	1.859
test	N-229	Female	13				HL	HL	0.491	0.772	0.692	0.701	0.909	0.455	0.4	0.268	1.171
test	N-230	Male	42				HL	HL	0.289	0.394	0.551	0.526	0.609	0.449	0.407	0.272	0.933
test	N-231	Male	43				HL	HL	0.74	1.145	0.507	0.599	0.709	0.6	0.702	0.319	1.181
test	N-232	Male	78				HL	HL	0.967	1.179	1.093	1.012	1.035	0.776	0.813	0.616	1.534
test	N-233	Female	24				HL	HL	1.136	1.315	0.624	0.769	0.89	0.673	0.76	0.452	1.444
test	N-234	Female	16				HL	HL	1.119	1.322	0.841	0.876	0.934	0.722	0.787	0.458	1.262
test	N-235	Female	78				HL	HL	0.778	1.027	0.643	0.712	0.736	0.591	0.709	0.344	1.291
test	N-236	Female	41				HL	HL	0.837	1.134	0.753	0.883	0.932	0.672	0.755	0.579	1.137
test	N-237	Female	27				HL	HL	1.025	1.163	1.343	1.185	1.304	0.958	0.873	0.795	1.697
test	N-238	Female	7				HL	HL	1.118	1.329	0.953	0.88	0.956	0.706	0.762	0.454	2.094
test	N-239	Female	18				HL	HL	0.378	0.552	0.74	0.738	0.574	0.426	0.485	0.263	1.523
test	N-240	Female	20				HL	HL	0.709	0.963	0.738	0.752	0.728	0.567	0.664	0.307	1.405
test	N-241	Female	33				HL	HL	0.764	0.997	0.942	0.906	0.838	0.607	0.665	0.426	1.127
test	N-242	Female	35				HL	HL	0.359	0.583	0.56	0.594	0.583	0.443	0.452	0.339	0.763
test	N-243	Male	65				HL	HL	0.8	1.043	0.824	0.808	0.79	0.655	0.668	0.436	1.571
test	N-244	Male	48				HL	HL	1.082	1.372	1.223	1.153	0.953	0.862	0.74	0.504	1.362
test	N-245	Male	60				HL	HL	0.514	0.762	0.669	0.682	0.642	0.502	0.531	0.366	0.979
test	N-246	Male	21				HL	HL	0.734	0.832	0.628	0.546	0.552	0.395	0.521	0.228	1.391
test	N-247	Male	34				HL	HL	0.677	0.901	0.585	0.621	0.627	0.46	0.514	0.294	1.043
test	N-248	Male	47				HL	HL	0.276	0.481	0.499	0.596	0.533	0.374	0.371	0.238	0.823
test	N-249	Male	53				HL	HL	0.329	0.53	0.7	0.715	0.567	0.385	0.359	0.257	0.92
test	N-250	Male	37				HL	HL	0.797	1.045	0.648	0.687	0.56	0.508	0.643	0.239	0.909
test	N-251	Male	9				HL	HL	0.326	0.512	0.416	0.498	0.545	0.356	0.363	0.269	0.924
test	N-252	Male	60				HL	HL	0.251	0.396	0.491	0.52	0.507	0.379	0.334	0.217	0.989
test	N-253	Male	39				HL	HL	0.801	1.032	0.921	0.787	0.857	0.697	0.713	0.476	1.618
test	N-254	Male	42				HL	HL	0.842	0.96	0.553	0.61	0.642	0.459	0.676	0.337	1.096
test	N-255	Male	51				HL	HL	1.012	1.28	0.577	0.674	0.647	0.525	0.707	0.299	1.357
test	N-256	Female	51				HL	HL	1.014	1.167	1.021	1.029	0.844	0.759	0.743	0.379	1.161
test	N-257	Female	39				HL	HL	1.105	1.258	0.803	0.97	0.97	0.709	0.797	0.498	1.462
test	N-258	Male	40				HL	HL	0.819	1.014	0.549	0.616	0.547	0.467	0.609	0.298	1.004
test	N-259	Female	44				HL	HL	1.704	1.71	1.877	1.796	1.394	1.072	0.994	1.195	2.378
test	N-260	Male	30				HL	HL	0.511	0.696	0.609	0.633	0.666	0.464	0.559	0.307	0.817
test	N-261	Female	30				HL	HL	0.551	0.614	0.99	1.05	1.038	0.711	0.532	0.466	1.148
test	N-262	Male	50				HL	HL	0.693	0.942	0.628	0.632	0.623	0.475	0.55	0.319	1.024
test	N-263	Female	36				HL	HL	1.019	1.241	0.598	0.65	0.642	0.603	0.728	0.346	1.046
test	N-264	Female	37				HL	HL	1.025	1.168	0.496	0.528	0.599	0.514	0.7	0.339	0.975
test	N-265	Female	6				HL	HL	0.348	0.529	0.502	0.551	0.484	0.372	0.421	0.233	0.912
test	P-202	Female	42	Liver	2	11.7*8.4cm	CE	CE3	2.387	2.289	2.324	1.559	0.64	1.334	0.945	0.453	1.686
test	P-207	Female	21	Liver	1	3.5*2.8cm	CE	CE5	1.963	2.087	2.769	1.65	0.679	1.363	1.061	0.574	2.334
test	P-211	Male	29	Liver	1	9.2*6.4cm	CE	CE2	2.502	2.2	2.986	1.631	0.344	0.945	0.689	0.367	2.74
test	P-212	Female	62	Liver	1	1.7*1.6cm	CE	CL	3.337	2.837	2.718	1.577	0.338	1.288	0.688	0.316	3.62
test	P-220	Female	40	Liver	1	2.2*2.2cm	CE	CE3	3.383	3.324	3.25	2.368	0.61	1.593	0.981	0.508	3.391
test	P-229	Female	38	Liver	1	9.3*7.7cm	CE	CE4	1.736	1.966	2.202	1.156	0.649	1.208	0.965	0.47	2.484
test	P-235	Female	64	Liver	multiple	1.7*1.3cm	CE	CL	2.036	2.086	2.701	1.579	0.634	1.237	0.944	0.422	2.587
test	N-300	Male	13				HL	HL	0.38	0.459	0.647	0.581	0.364	0.269	0.219	0.129	1.166
test	N-301	Female	14				HL	HL	0.412	0.382	0.686	0.641	0.283	0.258	0.199	0.109	0.864
test	N-302	Female	71				HL	HL	0.984	1.051	0.979	1.056	0.422	0.394	0.307	0.229	1.432
test	N-303	Female	43				HL	HL	0.797	0.872	0.578	0.616	0.272	0.294	0.297	0.18	0.802
test	N-304	Male	11				HL	HL	0.725	0.773	0.538	0.601	0.251	0.266	0.277	0.129	0.679
test	N-305	Female	36				HL	HL	0.95	1.026	0.804	0.812	0.377	0.355	0.296	0.276	1.146
test	N-306	Female	37				HL	HL	0.822	0.811	0.741	0.653	0.382	0.361	0.29	0.26	1.043
test	N-307	Female	15				HL	HL	0.579	0.646	0.545	0.557	0.302	0.284	0.274	0.178	0.784
test	N-308	Female	67				HL	HL	0.508	0.51	0.711	0.712	0.385	0.27	0.225	0.136	0.955
test	N-309	Male	41				HL	HL	0.791	0.859	1.158	1.077	0.358	0.35	0.226	0.296	1.11
test	N-310	Female	7				HL	HL	0.591	0.653	0.564	0.612	0.267	0.278	0.27	0.135	0.871
test	N-311	Female	58				HL	HL	1.136	1.125	1.353	1.425	0.46	0.447	0.284	0.312	1.374
test	N-312	Female	61				HL	HL	0.482	0.529	0.665	0.636	0.307	0.285	0.234	0.209	1.07
test	N-313	Male	41				HL	HL	0.562	0.499	0.677	0.614	0.367	0.355	0.268	0.218	1.093
test	N-314	Male	35				HL	HL	1.41	1.499	1.535	1.601	0.397	0.361	0.269	0.192	1.554
test	N-315	Male	58				HL	HL	0.821	0.603	0.819	0.757	0.441	0.52	0.358	0.341	0.839
test	N-316	Female	46				HL	HL	0.287	0.481	0.542	0.52	0.218	0.298	0.298	0.153	1.804
test	N-317	Female	47				HL	HL	0.686	0.685	0.864	0.972	0.162	0.211	0.113	0.061	1.145
test	N-318	Male	36				HL	HL	0.948	0.931	0.697	0.735	0.237	0.268	0.161	0.08	0.708
test	P-240	Female	46	Liver	1	7.3*5.9cm	CE	CE3	2.154	2.549	2.823	1.703	0.703	1.207	0.964	0.499	2.947
test	P-243	Male	25	Liver	1	7.8*5.8cm	CE	CE2	2.34	3.26	3.078	1.631	0.653	1.353	0.915	0.472	3.254
test	P-248	Male	53	Liver	1	4.3*2.9cm	CE	CE3	2.775	2.892	3.19	2.307	0.823	1.418	1.046	0.698	2.445
test	P-254	Male	34	Liver	1	11.7*8.4cm	CE	CE3	1.573	1.934	2.482	1.313	0.614	1.099	0.821	0.287	2.558
test	P-255	Female	7	Liver	1	2.1*2.8cm	CE	CE3	1.781	2.164	2.738	1.379	0.74	1.178	0.961	0.655	2.577
test	P-265	Female	27	Liver	1	2.0*5.0cm	CE	CE2	1.753	2.263	3.244	1.87	0.363	0.943	0.633	0.294	2.899
test	P-266	Female	27	Liver	1	9.5*6.5cm	CE	CE4	1.562	1.841	2.973	1.961	0.674	1.207	0.926	0.401	1.974
test	P-269	Male	50	Liver	1	2.8*1.9cm	CE	CL	2.836	3.058	3.349	1.936	0.372	0.942	0.677	0.359	3.532
test	P-272	Male	31	Liver	2	2.8*1.9	CE	CE2	2.621	3.078	3.45	2.076	0.404	0.952	0.684	0.578	2.745
test	P-274	Male	27	Liver	1	4.4*4.0cm	CE	CL	2.898	2.854	3.996	2.651	0.465	1.198	0.762	0.533	2.451
test	N-319	Female	37				HL	HL	1.161	1.208	1.346	1.345	0.243	0.358	0.306	0.151	1.158
test	N-320	Male	65				HL	HL	1.428	1.416	0.684	0.895	0.257	0.384	0.275	0.209	1.445
test	N-321	Female	71				HL	HL	0.599	0.615	0.494	0.519	0.213	0.272	0.289	0.14	0.677
test	N-322	Male	29				HL	HL	0.535	0.794	0.542	0.627	0.205	0.241	0.222	0.134	0.857
test	N-323	Male	31				HL	HL	0.48	0.449	0.707	0.694	0.223	0.228	0.169	0.082	0.745
test	N-324	Male	29				HL	HL	0.736	0.728	0.635	0.747	0.247	0.202	0.168	0.078	0.951
test	N-325	Male	8				HL	HL	1.136	1.016	1.531	1.74	0.246	0.266	0.258	0.121	1.221
test	N-326	Male	68				HL	HL	0.88	0.884	0.79	0.828	0.351	0.442	0.356	0.201	0.924
test	N-327	Female	35				HL	HL	0.671	0.696	0.572	0.619	0.243	0.283	0.249	0.114	0.782
test	N-328	Male	31				HL	HL	1.505	1.554	1.577	1.663	0.254	0.312	0.28	0.177	1.527
test	N-329	Female	32				HL	HL	0.913	0.956	0.512	0.65	0.519	0.433	0.345	0.341	0.815
test	N-330	Female	62				HL	HL	0.712	0.725	0.527	0.584	0.272	0.319	0.281	0.193	0.758
test	N-331	Female	55				HL	HL	0.501	0.473	0.61	0.626	0.272	0.309	0.263	0.138	1.276
test	N-332	Male	31				HL	HL	1.176	1.052	0.761	0.959	0.242	0.288	0.236	0.138	1.035
test	N-333	Female	32				HL	HL	0.575	0.58	0.922	0.902	0.332	0.323	0.299	0.192	1.015
test	N-334	Female	37				HL	HL	0.793	0.821	0.566	0.711	0.343	0.332	0.252	0.201	1.216
test	N-335	Female	28				HL	HL	0.744	0.674	0.621	0.761	0.27	0.282	0.271	0.13	0.723
test	N-336	Female	59				HL	HL	1.139	1.087	1.279	1.347	0.258	0.296	0.26	0.167	1.225
test	N-337	Female	32				HL	HL	0.692	0.637	0.597	0.635	0.353	0.416	0.298	0.279	0.956
test	N-338	Male	6				HL	HL	0.76	0.871	0.579	0.696	0.257	0.296	0.228	0.127	1.177
test	N-339	Male	46				HL	HL	1.137	1.271	0.705	0.779	0.253	0.285	0.265	0.134	1.166
test	N-340	Male	50				HL	HL	0.666	0.311	0.552	0.601	0.309	0.341	0.299	0.186	0.762
test	N-341	Male	54				HL	HL	1.184	1.302	0.859	1.227	0.245	0.265	0.198	0.117	1.009
test	N-342	Female	30				HL	HL	0.966	0.97	0.431	0.598	0.425	0.386	0.325	0.253	0.668
test	N-343	Male	55				HL	HL	1.059	1.113	0.732	0.788	0.236	0.294	0.285	0.145	0.868
test	N-344	Male	36				HL	HL	1.077	1.135	0.791	0.795	0.372	0.402	0.313	0.264	0.855
test	N-345	Male	37				HL	HL	0.753	0.773	0.431	0.521	0.278	0.313	0.292	0.186	0.673
test	N-346	Female	44				HL	HL	0.519	0.417	0.611	0.653	0.225	0.279	0.343	0.13	1.304
test	N-347	Female	36				HL	HL	0.752	0.815	0.737	0.662	0.293	0.268	0.205	0.121	0.668
test	N-348	Female	26				HL	HL	0.544	0.563	0.719	0.744	0.247	0.288	0.284	0.158	0.924
test	N-349	Female	31				HL	HL	0.728	0.7	0.557	0.644	0.373	0.309	0.248	0.24	0.714
test	N-350	Female	33				HL	HL	0.811	0.958	0.504	0.586	0.266	0.244	0.254	0.151	0.785
test	N-351	Female	69				HL	HL	0.627	0.603	0.956	1.047	0.261	0.282	0.275	0.17	1.112
test	N-352	Female	53				HL	HL	0.877	0.895	1.201	1.233	0.342	0.388	0.279	0.244	1.083
test	N-353	Female	29				HL	HL	0.699	0.712	0.618	0.677	0.369	0.422	0.291	0.226	1.06
test	N-354	Female	37				HL	HL	0.444	0.534	0.596	0.613	0.289	0.285	0.26	0.166	0.902
test	N-355	Female	22				HL	HL	1.361	1.422	1.499	1.456	0.267	0.268	0.234	0.128	1.449
test	N-356	Male	31				HL	HL	1.308	1.133	0.885	0.906	0.517	0.428	0.32	0.324	1.481
test	N-357	Male	31				HL	HL	1.522	1.394	1.52	1.594	0.37	0.343	0.294	0.242	1.297
test	N-358	Male	11				HL	HL	0.797	0.88	0.602	0.645	0.438	0.456	0.356	0.383	0.883
test	N-359	Male	55				HL	HL	0.554	0.565	0.499	0.642	0.393	0.321	0.27	0.21	1.035
test	N-360	Male	31				HL	HL	0.352	0.525	0.534	0.508	0.269	0.262	0.247	0.131	0.781
test	N-361	Male	17				HL	HL	0.369	0.341	0.416	0.51	0.261	0.308	0.182	0.133	0.688
test	N-362	Male	38				HL	HL	1.706	1.836	1.875	2.047	0.288	0.266	0.186	0.104	1.87
test	N-363	Male	33				HL	HL	1.226	1.292	0.631	0.802	0.614	0.618	0.421	0.496	0.762
test	N-364	Male	30				HL	HL	0.677	0.742	0.543	0.61	0.258	0.292	0.296	0.157	0.698
test	N-365	Male	36				HL	HL	0.477	0.468	0.727	0.682	0.247	0.27	0.263	0.143	1.156
test	N-366	Male	37				HL	HL	0.938	0.911	0.554	0.686	0.279	0.298	0.219	0.127	0.727
test	N-367	Male	62				HL	HL	0.485	0.579	0.683	0.695	0.254	0.316	0.316	0.169	1.875
test	N-368	Male	12				HL	HL	0.855	0.875	0.656	0.742	0.277	0.282	0.224	0.419	0.888
test	N-369	Female	52				HL	HL	0.505	0.557	0.459	0.604	0.279	0.295	0.271	0.164	0.855
test	N-370	Female	37				HL	HL	0.665	0.825	0.499	0.579	0.233	0.291	0.237	0.115	0.672
test	N-371	Male	48				HL	HL	0.66	0.832	0.68	0.75	0.248	0.231	0.261	0.108	1.249
test	P-283	Female	62	Kidney	1	4.8*3.0cm	CE	CL	2.023	2.463	2.161	2.029	0.301	0.793	0.589	0.246	0.662
test	P-300	Male	56	Liver	1	4.22*3.2cm	CE	CE4	1.367	1.655	2.17	2.278	1.557	1.07	0.769	0.383	1.428
test	P-301	Female	60	Liver	3	5.0*4.5cm	CE	CL	1.381	1.557	1.934	1.907	0.636	0.904	0.702	0.271	0.51
test	P-302	Male	32	Liver	3	9.7*8.5cm	CE	CE3	2.478	2.066	2.166	2.314	1.272	1.498	1.172	1.025	2.044
test	P-304	Female	49	Liver	1	3.7*3.4cm	CE	CE5	2.728	2.696	2.553	2.814	1.432	1.773	1.364	1.131	1.733
test	P-314	Male	36	Liver	2	8.7*6.1cm	CE	CE4	3.087	3.033	2.349	2.312	0.999	1.694	0.891	0.713	2.296
test	P-316	Female	45	Liver	3	2.8*2.7cm	CE	CE1	1.695	2.127	2.559	2.46	0.343	0.815	0.417	0.235	1.294
test	P-317	Male	22	Liver	1	1.8*1.5cm	CE	CE5	1.53	1.501	1.911	2.06	0.729	1.028	0.697	0.266	1.82
test	P-320	Female	54	Liver	1	8.9*6.5cm	CE	CE4	2.745	2.885	2.388	2.587	1.169	1.635	1.266	1.181	2.245
test	P-322	Male	41	Liver	1	5.8*2.4cm	CE	CE3	2.481	2.72	1.261	1.422	0.442	1.007	0.559	0.38	1.976
test	P-323	Female	35	Liver	1	2.9*2.5cm	CE	CE1	1.462	1.709	1.83	1.946	1.115	0.727	0.723	0.272	0.978
test	P-325	Female	36	Liver	1	2.5*2.4cm	CE	CE1	1.103	1.362	1.861	1.795	0.215	0.489	0.561	0.173	1.337
test	P-326	Female	39	Liver	1	4.7*6.0cm	CE	CE4	1.209	1.663	1.736	1.763	0.552	0.785	0.556	0.215	1.618
test	P-328	Female	43	Liver	1	3.0*3.5cm	CE	CL	1.915	2.67	2.622	2.574	0.455	0.646	0.451	0.21	2.241
test	N-372	Female	25				HL	HL	1.303	1.448	0.706	0.845	0.241	0.283	0.228	0.156	0.932
test	N-373	Male	35				HL	HL	1.105	1.063	0.814	0.995	0.249	0.316	0.301	0.185	0.831
test	N-374	Female	46				HL	HL	0.754	0.728	0.629	0.664	0.296	0.349	0.302	0.203	0.828
test	N-375	Male	30				HL	HL	0.825	1.01	0.457	0.564	0.279	0.258	0.236	0.126	0.695
test	N-376	Female	31				HL	HL	0.827	0.872	0.606	0.653	0.237	0.281	0.286	0.138	0.617
test	N-377	Female	54				HL	HL	1.474	1.378	1.114	1.359	0.309	0.299	0.283	0.164	0.942
test	N-378	Female	44				HL	HL	0.929	1.027	1.12	1.188	0.406	0.351	0.324	0.36	0.998
test	N-379	Male	47				HL	HL	0.779	0.94	0.538	0.589	0.332	0.289	0.258	0.145	0.708
test	N-380	Male	36				HL	HL	0.313	0.341	0.463	0.515	0.26	0.296	0.292	0.147	0.695
test	N-381	Male	33				HL	HL	0.659	0.729	1.087	1.007	0.31	0.328	0.474	0.214	1.143
test	N-382	Female	49				HL	HL	0.415	0.573	0.71	0.626	0.445	0.374	0.423	0.382	0.635
test	N-383	Female	50				HL	HL	0.98	0.971	0.943	0.846	0.305	0.354	0.269	0.167	0.587
test	N-384	Female	55				HL	HL	0.989	1.008	1.108	1.148	0.39	0.507	0.625	0.341	0.794
test	N-385	Male	49				HL	HL	1.076	1.121	1.117	1.206	0.497	0.73	0.674	0.397	1.169
test	N-386	Male	22				HL	HL	0.835	0.785	1.077	0.991	0.797	0.825	0.672	0.447	0.755
test	N-387	Male	23				HL	HL	0.704	0.673	1.007	1.105	0.483	0.677	0.435	0.415	0.977
test	N-388	Female	24				HL	HL	0.758	0.754	0.921	0.889	0.562	0.732	0.465	0.295	0.493
test	N-389	Female	25				HL	HL	0.816	0.804	0.775	0.666	0.433	0.543	0.605	0.314	0.601
test	N-390	Female	29				HL	HL	0.831	0.78	1.125	1.233	0.324	0.401	0.503	0.188	0.764
test	N-391	Female	53				HL	HL	1.05	1.078	1.155	1.092	0.832	0.752	0.635	0.746	0.767
test	N-392	Female	54				HL	HL	0.713	0.729	0.895	0.797	0.62	0.682	0.644	0.421	0.702
test	N-393	Male	62				HL	HL	0.314	0.346	0.691	0.574	0.362	0.432	0.496	0.229	0.825
test	N-394	Male	43				HL	HL	0.748	0.714	1.023	1.119	0.215	0.253	0.29	0.137	0.913
test	N-395	Male	19				HL	HL	0.433	0.362	0.785	0.677	0.74	0.803	0.671	0.494	0.585
test	N-396	Female	8				HL	HL	0.833	0.823	0.62	0.48	0.263	0.244	0.255	0.157	1.128
test	N-397	Female	42				HL	HL	0.909	0.969	0.704	0.681	0.273	0.36	0.521	0.191	0.55
test	N-398	Male	64				HL	HL	0.903	0.931	0.72	0.642	0.328	0.407	0.609	0.218	0.57
test	N-399	Male	35				HL	HL	0.47	0.643	0.924	0.82	0.352	0.406	0.603	0.237	0.78
test	N-400	Male	29				HL	HL	1.034	1.109	0.749	0.604	0.286	0.319	0.289	0.211	0.583
test	N-401	Female	30				HL	HL	1.087	1.172	1.239	1.208	0.269	0.392	0.6	0.19	1.126
test	N-402	Female	31				HL	HL	0.75	0.771	0.837	0.663	0.849	0.791	0.774	0.704	0.787
test	N-403	Male	17				HL	HL	0.625	0.658	0.918	0.782	0.256	0.279	0.344	0.168	1.188
test	N-404	Female	40				HL	HL	0.947	1.035	1.059	1.084	0.311	0.33	0.44	0.172	0.904
test	N-405	Male	50				HL	HL	0.718	0.738	0.773	0.762	0.502	0.687	0.575	0.337	0.923
test	N-406	Female	27				HL	HL	0.428	0.588	0.709	0.619	0.341	0.438	0.565	0.386	1.363
test	N-407	Male	32				HL	HL	0.768	0.819	0.767	0.668	0.283	0.288	0.298	0.209	0.45
test	N-408	Male	40				HL	HL	0.862	0.934	1.437	1.523	0.366	0.388	0.536	0.222	1.02
test	N-409	Male	36				HL	HL	1.088	1.108	1.282	1.285	1.114	1.002	0.85	0.892	1.495
test	N-410	Female	43				HL	HL	1.142	1.018	0.823	0.637	0.9	0.803	0.745	0.592	0.99
test	N-411	Female	62				HL	HL	1.27	1.357	1.561	1.447	0.316	0.46	0.656	0.268	1.291
test	P-336	Male	53	Liver	1	9.5*6.4cm	CE	CE5	2.719	2.448	2.024	1.846	0.767	2.169	0.71	0.335	2.575
test	P-340	Male	44	Liver	4	6.8*6.2cm	CE	CE4	3.608	3.268	2.117	2.134	0.773	1.802	0.772	0.402	2.858
test	P-355	Female	6	Liver	1	2.6*1.5cm	CE	CE5	2.794	2.707	2.601	2.92	1.447	1.829	1.35	1.117	2.073
test	P-356	Female	40	Liver	1	6.0*6.4cm	CE	CE3	1.981	2.272	1.911	2.081	0.832	1.059	0.913	0.4	2.361
test	P-358	Male	40	Liver	1	4.7*4.1cm	CE	CE3	1.103	1.139	1.153	1.219	0.354	0.764	0.385	0.132	0.59
test	P-362	Female	30	Liver	1	12.8*11.3cm	CE	CE2	2.849	2.983	1.952	1.991	0.768	1.369	0.733	0.516	2.506
test	P-365	Male	28	Liver	1	7.0*6.1cm	CE	CE3	2.206	1.872	1.479	1.597	0.632	1.031	0.522	0.372	2.677
test	P-367	Female	40	Liver	1	5.8*5.9cm	CE	CE4	2.848	2.965	2.105	2.209	0.994	0.795	0.726	0.4	1.334
test	P-377	Female	26	Liver	1	9.2*6.8cm	CE	CE4	2.587	2.458	2.607	2.257	1.116	1.722	0.875	0.545	2.526
test	P-378	Female	25	Liver	1	4.6*2.1cm	CE	CE3	1.843	2.187	2.401	1.837	0.963	1.183	0.547	0.23	2.248
test	N-412	Female	63				HL	HL	0.824	0.86	0.974	0.739	1.119	0.965	0.795	0.998	0.587
test	N-413	Male	64				HL	HL	0.99	0.873	0.726	0.804	0.421	0.501	0.617	0.31	0.872
test	N-414	Female	65				HL	HL	0.351	0.481	0.806	0.737	0.434	0.534	0.555	0.307	1.004
test	N-415	Female	66				HL	HL	0.493	0.546	1.003	0.925	0.479	0.554	0.437	0.38	0.586
test	N-416	Female	67				HL	HL	0.636	0.734	1.207	1.08	0.388	0.357	0.314	0.207	0.797
test	N-417	Male	42				HL	HL	0.87	0.872	0.724	0.708	0.73	0.737	0.528	0.586	0.755
test	N-418	Female	43				HL	HL	0.478	0.464	0.717	0.635	0.539	0.578	0.605	0.346	0.674
test	N-419	Female	51				HL	HL	1.234	1.261	1.058	0.886	0.367	0.426	0.283	0.183	0.815
test	N-420	Female	41				HL	HL	0.997	1.179	0.974	1.105	0.702	0.464	0.69	0.265	0.79
test	N-421	Female	15				HL	HL	0.934	0.738	0.807	0.758	0.614	0.799	0.712	0.525	0.93
test	N-422	Male	37				HL	HL	0.566	0.652	1.032	1.092	0.497	0.498	0.556	0.376	0.776
test	N-423	Female	47				HL	HL	0.411	0.456	0.955	0.821	0.524	0.51	0.476	0.365	1.595
test	N-424	Female	5				HL	HL	1.226	1.187	0.865	0.702	0.362	0.364	0.269	0.187	0.949
test	N-425	Female	56				HL	HL	0.661	0.906	0.834	0.602	0.256	0.437	0.679	0.287	0.465
test	N-426	Male	66				HL	HL	0.562	0.723	0.977	0.712	0.295	0.334	0.408	0.161	0.619
test	N-427	Male	65				HL	HL	0.866	0.87	0.818	0.71	0.614	0.304	0.366	0.245	0.552
test	N-428	Male	66				HL	HL	0.452	0.462	0.614	0.465	0.478	0.561	0.624	0.309	0.813
test	N-429	Female	28				HL	HL	1.089	1.111	1.166	1.224	0.252	0.258	0.354	0.152	0.783
test	N-430	Female	29				HL	HL	1.349	1.489	1.18	1.221	0.838	0.771	0.716	0.641	1.01
test	N-431	Male	30				HL	HL	0.566	0.697	0.803	0.7	0.853	0.788	0.799	0.748	0.82
test	N-432	Female	34				HL	HL	0.649	0.672	0.957	0.837	0.267	0.312	0.35	0.346	0.659
test	N-433	Male	35				HL	HL	0.36	0.442	0.937	0.793	0.418	0.431	0.425	0.192	0.875
test	N-434	Female	66				HL	HL	0.962	1.171	0.861	0.744	0.441	0.545	0.353	0.254	0.973
test	N-435	Male	28				HL	HL	0.824	0.933	0.96	0.869	0.522	0.451	0.586	0.264	0.526
test	N-436	Male	29				HL	HL	0.614	0.681	0.994	0.793	0.328	0.371	0.481	0.22	0.56
test	N-437	Male	61				HL	HL	0.69	0.718	0.833	0.69	0.284	0.393	0.519	0.214	0.742
test	N-438	Male	51				HL	HL	0.873	0.985	0.86	0.756	0.36	0.457	0.581	0.272	0.712
test	N-439	Male	52				HL	HL	0.3	0.328	0.603	0.522	0.261	0.335	0.468	0.193	0.489
test	N-440	Female	53				HL	HL	0.783	0.787	0.877	0.726	0.327	0.291	0.2	0.149	0.481
test	N-441	Male	31				HL	HL	0.984	1.076	0.666	0.579	0.264	0.33	0.513	0.192	0.518
test	N-442	Female	48				HL	HL	0.889	0.929	0.535	0.464	0.326	0.403	0.659	0.159	0.526
test	N-443	Female	33				HL	HL	0.533	0.552	0.787	0.695	0.443	0.355	0.592	0.192	0.692
test	N-444	Female	47				HL	HL	0.449	0.616	0.568	0.483	0.309	0.347	0.439	0.157	0.477
test	N-445	Male	63				HL	HL	0.627	0.637	0.997	0.884	0.318	0.261	0.224	0.144	0.984
test	N-446	Female	52				HL	HL	0.611	0.656	0.778	0.685	0.543	0.384	0.449	0.453	0.465
test	N-447	Female	14				HL	HL	0.558	0.686	0.925	0.849	0.344	0.319	0.427	0.207	0.699
test	N-448	Female	54				HL	HL	0.76	0.895	0.687	0.623	0.41	0.402	0.409	0.226	0.531
test	N-449	Female	55				HL	HL	0.486	0.668	0.732	0.77	0.311	0.382	0.515	0.253	0.706
test	N-450	Female	56				HL	HL	0.232	0.267	0.425	0.433	0.58	0.449	0.314	0.23	0.463
test	N-451	Male	57				HL	HL	1.213	1.071	0.779	0.703	0.28	0.248	0.246	0.143	0.544
test	P-393	Female	52	Liver	1	3.3*3.1cm	CE	CE3	1.623	1.785	2.291	1.57	0.501	0.604	0.479	0.268	1.497
test	P-403	Male	34	Abdomen	4	11.4*8.3cm	CE	CE3	1.388	1.456	1.344	1.447	0.9	0.86	0.708	0.676	0.37
test	P-404	Male	46	Liver	4	5.3*4.3cm	CE	CE5	1.672	1.808	1.652	1.59	1.172	0.904	0.649	0.526	2.089
test	P-406	Female	16	Liver	1	7.0*4.8cm	CE	CE4	1.918	2.709	1.634	1.877	1.529	1.204	0.937	1.201	2.131
test	P-416	Female	58	Liver	1	4.4*2.1cm	CE	CL	1.52	2.324	1.562	1.687	0.415	0.598	0.442	0.323	0.562
test	N-452	Female	41				HL	HL	0.411	0.464	0.781	0.763	0.387	0.4	0.647	0.267	0.593
test	N-453	Male	47				HL	HL	0.797	0.724	0.611	0.54	0.314	0.386	0.312	0.18	0.472
test	N-454	Female	26				HL	HL	0.488	0.547	0.78	0.817	0.345	0.387	0.515	0.211	0.599
test	N-455	Female	27				HL	HL	0.488	0.361	0.694	0.635	0.291	0.315	0.284	0.589	0.514
test	N-456	Female	16				HL	HL	0.997	1.028	1.227	1.162	0.32	0.349	0.282	0.215	0.798
test	N-457	Female	63				HL	HL	0.481	0.72	1.073	1.03	0.647	0.475	0.54	0.505	0.773
test	N-458	Male	34				HL	HL	1	1.069	0.799	0.688	0.729	0.736	0.446	0.523	0.849
test	N-459	Female	48				HL	HL	1.492	1.699	1.743	1.81	0.339	0.424	0.632	0.219	1.266
test	N-460	Female	51				HL	HL	0.635	0.934	1.122	1.208	1.208	1.077	0.968	1.228	0.707
test	N-461	Female	14				HL	HL	0.964	1.069	1.061	0.964	0.76	0.857	0.673	0.436	0.988
test	N-462	Male	69				HL	HL	0.551	0.558	0.859	0.781	0.422	0.516	0.605	0.356	0.783
test	N-463	Male	70				HL	HL	0.859	0.785	0.925	0.769	0.335	0.309	0.398	0.208	0.948
test	N-464	Male	15				HL	HL	0.537	0.523	0.693	0.884	0.276	0.833	0.406	0.181	0.529
test	N-465	Female	37				HL	HL	0.713	0.772	0.847	0.759	0.456	0.336	0.374	0.209	0.689
test	N-466	Female	34				HL	HL	1.304	1.307	1.356	1.304	0.47	0.397	0.548	0.353	1.242
test	N-467	Male	35				HL	HL	0.863	0.914	0.86	0.742	1.03	0.887	0.814	0.684	0.608
test	N-468	Female	17				HL	HL	0.432	0.697	0.757	0.886	0.411	0.505	0.554	0.284	0.649
test	N-469	Male	14				HL	HL	1.251	1.141	0.899	0.78	0.502	0.617	0.446	0.293	0.937
test	N-470	Female	43				HL	HL	1.097	1.223	0.787	0.743	0.358	0.458	0.723	0.221	0.639
test	N-471	Male	44				HL	HL	0.848	0.877	1.384	1.646	0.522	0.538	0.604	0.298	0.916
test	N-472	Male	79				HL	HL	0.597	0.401	0.566	0.46	1.077	0.949	0.828	0.686	0.429
test	N-473	Male	25				HL	HL	1.392	1.245	0.992	0.87	0.251	0.235	0.256	0.144	0.93
test	N-474	Male	17				HL	HL	1.132	1.132	0.842	0.695	0.338	0.549	0.731	0.358	1.19
test	N-475	Male	79				HL	HL	0.583	0.652	1.019	1.221	0.651	0.63	0.684	0.311	0.493
test	N-476	Female	42				HL	HL	1.282	1.156	0.971	0.757	0.386	0.362	0.419	0.212	0.772
test	N-477	Male	28				HL	HL	0.677	0.83	0.842	0.855	0.351	0.355	0.524	0.197	0.636
test	N-478	Female	8				HL	HL	1.011	1.035	1.049	0.906	0.49	0.506	0.345	0.282	0.992
test	N-479	Female	19				HL	HL	0.645	0.687	0.928	0.729	0.552	0.616	0.528	0.365	1.246
test	N-480	Female	21				HL	HL	1.004	1.135	1.171	0.961	0.296	0.277	0.327	0.165	0.842
test	N-481	Male	34				HL	HL	0.668	0.784	0.921	0.712	0.639	0.383	0.475	0.193	0.715
test	N-482	Female	36				HL	HL	0.477	0.845	0.784	0.688	0.33	0.347	0.303	0.269	0.687
test	N-483	Female	38				HL	HL	1.05	0.986	0.796	0.602	0.304	0.276	0.232	0.221	0.686
test	N-484	Female	39				HL	HL	1.113	1.163	0.791	0.757	0.248	0.261	0.326	0.132	0.745
test	N-485	Female	43				HL	HL	1.137	1.189	1.101	0.994	0.312	0.37	0.547	0.181	0.83
test	N-486	Female	29				HL	HL	1.072	0.874	1.025	0.942	0.331	0.429	0.584	0.182	0.802
test	N-487	Male	29				HL	HL	1.425	1.381	1.268	1.295	0.589	0.608	0.547	0.397	0.705
test	N-488	Male	49				HL	HL	0.91	0.951	0.695	0.606	0.973	0.797	0.906	0.812	0.569
test	N-489	Male	35				HL	HL	1.004	1.058	0.923	0.73	0.25	0.345	0.518	0.152	0.81
test	N-490	Male	36				HL	HL	1.134	1.176	1.211	0.991	0.314	0.3	0.393	0.129	0.762
test	N-491	Female	5				HL	HL	1.085	1.119	0.994	0.814	0.384	0.417	0.612	0.278	0.756
test	P-443	Male	52	Liver	1	9.2*7.1cm	CE	CE4	1.299	1.928	1.728	1.206	1.155	0.786	0.631	0.505	1.13
test	P-450	Male	46	Liver	1	17*11cm	CE	CE3	2.691	2.496	2.575	3.133	0.967	1.285	0.738	0.612	2.839
test	P-451	Female	64	Liver	1	1.8*1.4cm	CE	CL	3.356	3.444	2.817	3.148	1.159	1.153	0.826	1.015	1.552
test	P-452	Female	31	Liver	1	8.3*6.1cm	CE	CE2	2.451	2.65	2.196	2.535	1.711	1.375	0.95	1.184	2.869
test	P-453	Female	25	Liver	1	3.7*3.1cm	CE	CE5	1.638	2.13	1.564	1.818	1.516	1.154	0.942	0.996	1.913
test	P-455	Female	29	Liver	1	2.8*2.8cm	CE	CE4	1.238	1.342	1.158	1.484	0.722	1.465	1.272	0.241	2.699
test	N-492	Female	16				HL	HL	0.748	0.583	0.76	0.662	0.623	0.527	0.479	0.386	0.566
test	N-493	Male	25				HL	HL	0.812	0.809	0.88	0.741	0.287	0.371	0.367	0.19	0.976
test	N-494	Male	26				HL	HL	0.542	0.622	1.025	0.92	0.312	0.312	0.348	0.155	0.708
test	N-495	Female	46				HL	HL	0.895	0.906	0.944	0.831	0.316	0.325	0.257	0.219	0.98
test	N-496	Female	54				HL	HL	0.894	1.004	0.782	0.678	0.373	0.338	0.399	0.214	0.8
test	N-497	Female	63				HL	HL	1.082	1.267	0.937	0.839	0.317	0.342	0.314	0.179	0.578
test	N-498	Male	29				HL	HL	0.711	0.695	0.905	0.803	0.308	0.281	0.3	0.179	0.597
test	N-499	Female	30				HL	HL	0.791	0.631	0.799	0.578	0.35	0.336	0.296	0.196	0.709
test	N-500	Female	41				HL	HL	0.559	0.796	0.638	0.497	0.34	0.343	0.276	0.176	0.501
test	N-501	Female	38				HL	HL	0.718	1.001	1.001	0.832	0.323	0.343	0.479	0.173	0.723
test	N-502	Female	40				HL	HL	0.742	1.018	0.905	0.771	0.694	0.808	0.638	0.358	0.614
test	N-503	Male	39				HL	HL	0.411	0.454	0.916	0.817	0.362	0.342	0.354	0.178	0.669
test	N-504	Female	41				HL	HL	1.204	1.156	1.033	0.958	0.337	0.343	0.27	0.164	0.671
test	N-505	Female	42				HL	HL	0.963	1.008	1.127	1.105	0.31	0.398	0.437	0.211	0.82
test	N-506	Female	32				HL	HL	1.025	1.107	0.882	0.722	0.566	0.434	0.418	0.252	0.835
test	N-507	Male	33				HL	HL	0.427	0.416	0.866	0.688	0.449	0.427	0.583	0.276	1.002
test	N-508	Male	42				HL	HL	1.131	0.966	0.951	0.822	0.305	0.293	0.263	0.15	1.304
test	N-509	Male	26				HL	HL	0.908	1.009	0.967	0.778	0.384	0.421	0.369	0.259	0.633
test	N-510	Male	28				HL	HL	0.594	1.038	0.992	0.737	0.321	0.423	0.55	0.214	0.639
test	N-511	Male	29				HL	HL	0.5	0.634	0.803	0.695	0.41	0.565	0.642	0.275	0.635
test	N-512	Male	30				HL	HL	0.559	0.812	0.945	0.753	0.337	0.333	0.323	0.157	0.521
test	N-513	Male	39				HL	HL	0.684	0.574	0.796	0.635	0.417	0.386	0.56	0.241	0.61
test	N-514	Male	40				HL	HL	0.848	0.925	1.06	0.897	0.299	0.304	0.353	0.155	0.634
test	N-515	Male	11				HL	HL	0.584	0.63	0.779	0.749	0.469	0.391	0.384	0.226	0.622
test	N-516	Male	12				HL	HL	1.145	1.069	0.728	0.601	0.322	0.283	0.231	0.159	0.689
test	N-517	Male	8				HL	HL	0.414	0.421	0.743	0.64	0.473	0.442	0.516	0.197	0.831
test	N-518	Male	33				HL	HL	0.541	0.574	0.995	0.841	0.311	0.284	0.28	0.163	0.678
test	N-519	Female	34				HL	HL	1.175	1.126	1.011	0.814	0.313	0.298	0.303	0.141	0.551
test	N-520	Male	35				HL	HL	0.928	0.869	0.994	0.788	0.301	0.384	0.513	0.187	0.861
test	N-521	Female	22				HL	HL	0.717	0.791	1.14	0.94	0.409	0.273	0.323	0.165	1.248
test	N-522	Female	13				HL	HL	0.599	0.53	0.889	0.613	0.403	0.317	0.398	0.241	0.598
test	N-523	Female	62				HL	HL	0.861	0.84	1.092	0.924	0.312	0.263	0.261	0.144	0.704
test	N-524	Male	33				HL	HL	1.064	1.157	0.723	0.725	0.341	0.42	0.485	0.214	0.825
test	N-525	Female	50				HL	HL	1.197	1.102	1.16	1.188	0.559	0.485	0.57	0.31	0.806
test	N-526	Female	12				HL	HL	1.161	1.325	1.456	1.493	0.851	0.804	0.657	0.556	1.331
test	N-527	Female	13				HL	HL	0.262	0.298	0.622	0.521	1.078	1.044	0.902	0.736	0.542
test	N-528	Female	70				HL	HL	0.817	0.864	0.719	0.602	0.25	0.277	0.171	0.128	1.428
test	N-529	Female	42				HL	HL	0.469	0.49	0.687	0.582	0.342	0.352	0.431	0.186	0.598
test	N-530	Male	10				HL	HL	0.617	0.715	0.681	0.565	0.28	0.276	0.266	0.157	0.465
test	N-531	Female	35				HL	HL	0.468	0.65	0.749	0.569	0.651	0.383	0.524	0.23	0.621
test	P-457	Female	63	Liver	1	8.4*5.5cm	CE	CE4	1.836	2.562	1.06	1.304	0.713	1.55	1.455	0.378	1.861
test	P-460	Female	27	Liver	1	12.7*9.8cm	CE	CE3	2.827	3.015	2.511	2.605	1.024	1.625	1.47	0.517	3.177
test	P-465	Male	30	Liver	1	2.5*1.9cm	CE	CE4	1.835	2.125	1.676	1.314	0.715	1.258	1.233	0.328	1.363
test	P-466	Female	11	Liver	1	1.3*1.3cm	CE	CE5	2.377	2.382	1.682	1.55	0.814	1.401	1.271	0.462	1.612
test	P-467	Male	41	Liver	1	3.8*4.0cm	CE	CE3	2.058	2.343	2.337	2.196	1.3	1.868	1.592	0.862	1.504
test	P-470	Male	40	Kidney	1	5.8*5.1cm	CE	CL	1.067	1.441	1.641	1.289	0.891	1.352	1.339	0.28	1.503
test	P-472	Female	42	Liver	1	12.1*6.0cm	CE	CE4	1.315	1.696	2.023	1.476	0.907	1.62	1.48	0.474	2.24
test	P-473	Female	15	Liver	1	6.0*3.8cm	CE	CE4	1.289	1.872	1.759	1.53	0.874	1.488	1.334	0.356	2.63
test	P-474	Male	36	Liver	1	2.3*1.3cm	CE	CE3	2.098	2.416	2.405	2.193	1.119	1.761	1.583	0.453	1.547
test	P-475	Female	36	Liver	1	13*12cm	CE	CE2	2.893	3.395	1.818	1.766	0.337	1.138	0.78	0.157	2.675
test	P-478	Female	39	Liver	1	5.8*3.7cm	CE	CE3	2.225	2.514	2.192	1.955	1.092	1.761	1.51	0.666	1.502
test	P-480	Male	29	Liver	1	3.2*2.5cm	CE	CE3	2.633	2.865	1.961	1.761	0.865	1.594	1.414	0.453	2.565
test	P-485	Female	8	Liver	1	10.9*9.8cm	CE	CE3	2.461	2.859	2.36	2.671	1.411	1.968	1.648	0.929	2.386
test	P-486	Male	50	Liver	1	24.0*17.0cm	CE	CE3	1.591	2.16	2.031	1.561	1.093	1.635	1.45	0.489	2.176
test	P-489	Male	35	Liver	2	7.8*5.7cm	CE	CE2	3.096	2.734	2.54	2.205	0.572	1.363	1.095	0.517	3.084
test	P-490	Female	44	Liver	1	10.1*8.7cm	CE	CE4	2.56	2.784	2.188	2.092	1.219	1.673	1.513	0.647	2.334
test	P-492	Female	77	Liver	2	9.5*6.5cm	CE	CL	2.228	2.607	1.807	1.573	0.83	1.453	1.284	0.354	1.27
test	P-494	Male	7	Liver	1	4.9*4.5cm	CE	CE3	2.785	3.306	1.876	1.838	0.856	1.544	1.314	0.388	2.951
test	P-495	Male	29	Liver	2	7.5*5.3cm	CE	CE2	3.187	3.669	2.957	2.109	0.701	1.473	1.053	0.62	3.457
test	P-499	Female	56	Liver	multiple	8.2*7.5cm	CE	CE3	2.839	2.911	2.339	2.056	0.965	1.669	1.495	0.518	2.74
test	P-500	Male	27	Liver	1	5.7*5.4cm	CE	CE3	2.517	2.764	2.533	2.354	0.809	1.693	1.593	0.532	1.929
test	P-504	Male	51	Liver	1	12.4*11.3cm	CE	CE5	2.844	2.905	2.032	1.96	0.772	1.79	1.375	0.393	2.941
test	P-506	Male	59	Liver	1	13.2*9.3cm	CE	CE3	2.028	2.468	1.8	1.483	0.724	1.404	1.281	0.194	2.7
test	P-507	Male	54	Liver	1	5.6*5.7cm	CE	CE1	1.241	1.886	2.308	1.917	0.674	1.382	1.021	0.393	1.146
test	N-532	Male	36				HL	HL	1.042	1.216	0.829	0.664	0.364	0.381	0.375	0.196	0.604
test	N-533	Female	14				HL	HL	0.642	0.572	0.824	0.66	0.374	0.46	0.637	0.25	0.53
test	N-534	Female	66				HL	HL	0.74	1.041	1.235	1.053	0.396	0.42	0.337	0.225	0.678
test	N-535	Female	40				HL	HL	0.903	0.984	0.798	0.673	0.753	0.829	0.53	0.607	0.696
test	N-536	Female	6				HL	HL	0.601	0.73	1.109	0.93	0.323	0.441	0.534	0.205	1.063
test	N-537	Male	57				HL	HL	0.802	0.848	0.888	0.871	0.328	0.386	0.312	0.178	1.208
test	N-538	Female	60				HL	HL	1.18	1.195	1.111	0.846	0.733	0.5	0.524	0.272	0.691
test	N-539	Female	40				HL	HL	0.978	1.09	0.837	0.661	0.392	0.621	0.607	0.276	0.699
test	N-540	Female	34				HL	HL	0.366	0.417	0.642	0.497	0.552	0.391	0.595	0.206	0.563
test	N-541	Male	57				HL	HL	1.085	1.169	0.714	0.616	0.292	0.26	0.22	0.162	0.67
test	N-542	Male	45				HL	HL	0.908	1.002	0.904	0.751	0.438	0.714	0.645	0.27	0.955
test	N-543	Male	46				HL	HL	0.493	0.502	0.693	0.569	0.313	0.379	0.503	0.208	0.537
test	N-544	Female	35				HL	HL	0.958	1.025	0.914	0.752	0.333	0.318	0.313	0.173	1.115
test	N-545	Female	36				HL	HL	1.143	1.134	0.725	0.596	0.305	0.342	0.389	0.171	0.663
test	N-546	Male	64				HL	HL	0.616	0.717	1.042	0.779	0.288	0.361	0.539	0.17	0.687
test	N-547	Female	70				HL	HL	1.067	1.138	1.035	0.72	0.474	0.391	0.376	0.243	1.599
test	N-548	Male	28				HL	HL	0.886	0.733	0.874	0.693	0.405	0.396	0.557	0.213	0.589
test	N-549	Female	30				HL	HL	0.484	0.566	1.068	0.888	0.389	0.375	0.311	0.23	0.895
test	N-550	Male	28				HL	HL	0.572	0.757	0.884	0.709	0.421	0.36	0.359	0.389	1.022
test	N-551	Male	7				HL	HL	0.562	0.65	0.918	0.725	0.342	0.276	0.244	0.143	0.745
test	N-552	Male	67				HL	HL	0.336	0.412	1.011	0.837	0.302	0.289	0.245	0.126	0.839
test	N-553	Male	34				HL	HL	1.249	1.248	1.18	1.1	0.395	0.311	0.297	0.17	0.864
test	N-554	Male	30				HL	HL	0.331	0.455	0.824	0.655	0.492	0.392	0.583	0.196	0.569
test	N-555	Female	31				HL	HL	0.682	0.726	0.847	0.57	0.348	0.355	0.241	0.205	0.709
test	N-556	Male	61				HL	HL	0.425	0.554	0.973	0.678	0.344	0.311	0.371	0.162	0.729
test	N-557	Female	54				HL	HL	0.756	0.779	0.843	0.662	0.355	0.337	0.29	0.191	0.912
test	N-558	Female	30				HL	HL	1.181	1.103	1.019	0.859	0.266	0.304	0.363	0.162	0.868
test	N-559	Female	31				HL	HL	0.639	0.639	1.097	0.976	0.337	0.347	0.523	0.188	0.866
test	N-560	Male	36				HL	HL	1.032	1.163	0.924	0.674	0.593	0.624	0.47	0.362	0.793
test	N-561	Female	27				HL	HL	0.442	0.554	0.712	0.571	0.281	0.363	0.519	0.162	0.657
test	N-562	Female	58				HL	HL	1.431	1.498	1.478	1.339	0.458	0.254	0.216	0.152	1.478
test	N-563	Female	31				HL	HL	1.066	1.096	1.001	0.659	0.925	1.014	0.876	0.75	0.736
test	N-564	Female	5				HL	HL	0.858	0.8	1.029	0.689	0.289	0.344	0.498	0.152	0.661
test	N-565	Female	45				HL	HL	0.4	0.429	0.908	0.697	0.479	0.482	0.424	0.369	0.753
test	N-566	Male	49				HL	HL	0.685	0.879	1.449	1.452	0.294	0.247	0.211	0.123	0.798
test	N-567	Male	53				HL	HL	1.25	1.271	0.858	0.62	0.957	1.021	0.675	0.784	0.757
test	N-568	Male	29				HL	HL	0.742	0.869	1.226	0.905	0.273	0.343	0.573	0.142	0.895
test	N-569	Male	54				HL	HL	0.438	0.465	0.904	0.665	0.498	0.551	0.472	0.37	0.58
test	N-570	Female	35				HL	HL	0.31	0.289	0.66	0.498	0.347	0.283	0.273	0.154	0.769
test	N-571	Female	36				HL	HL	0.358	0.462	0.728	0.645	0.426	0.359	0.423	0.222	0.634
test	P-510	Male	29	Liver	2	7.6*7.5cm	CE	CE3	2.732	2.488	2.247	2.077	1.082	1.862	1.51	0.656	2.964
test	P-511	Female	35	Liver	2	12.5*10.9cm	CE	CE4	2.532	2.563	2.101	1.451	0.982	1.509	1.373	0.248	2.968
test	P-512	Male	36	Liver	1	2.9*2.5cm	CE	CL	1.549	1.673	1.749	1.403	0.922	1.384	1.355	0.345	2.006
test	P-513	Female	64	Liver	1	3.9*3.6cm	CE	CE4	1.396	1.852	2.086	1.661	0.744	1.416	1.388	0.302	2.019
test	P-514	Female	15	Liver	1	9.7*9.2cm	CE	CE4	2.144	2.832	2.635	2.48	1.312	1.875	1.698	0.947	2.92
test	P-515	Female	39	Liver	3	7.3*7.0cm	CE	CE5	2.643	2.942	2.213	1.922	0.92	1.647	1.593	0.442	2.933
test	P-517	Female	64	Liver	1	4.9*4.5cm	CE	CE4	2.531	2.702	2.391	2.429	0.887	1.695	1.605	0.586	2.096
test	P-518	Female	30	Liver	1	7.4*6.8cm	CE	CE1	1.964	2.668	2.407	1.927	0.454	1.27	1.108	0.274	1.438
test	P-520	Female	24	Liver	3	5.3*3.0cm	CE	CE5	2.572	2.579	2.308	2.076	1.024	1.669	1.523	0.62	3.043
test	P-522	Female	26	Liver	1	6.8*5.5cm	CE	CE5	2.557	2.761	1.994	1.671	0.661	1.614	1.486	0.349	2.306
test	P-524	Female	11	Liver	1	3.5*3.1cm	CE	CE5	1.892	2.32	1.774	1.393	0.892	1.42	1.37	0.286	2.438
test	P-525	Female	33	Liver	1	1.6*1.2cm	CE	CE5	1.694	2.152	2.217	1.935	0.992	1.66	1.546	0.631	1.696
test	P-526	Female	38	Liver	1	5.0*5.0cm	CE	CE3	1.694	1.786	1.524	1.155	0.56	1.414	1.346	0.241	1.193
test	P-527	Female	36	Liver	1	5.0*4.1cm	CE	CE1	3.391	3.762	2.076	1.808	0.443	1.243	1.008	0.363	2.916
test	P-531	Male	27	Liver	1	13.4*11.0cm	CE	CE1	3.557	3.093	2.149	1.894	0.38	1.527	1.098	0.266	3.17
test	P-533	Male	54	Liver	1	7.1*4.5cm	CE	CE2	3.399	3.972	2.964	2.692	0.644	1.467	0.926	0.639	3.397
test	P-534	Male	69	Liver	1	8.7*7.0cm	CE	CE3	2.287	2.616	1.842	1.492	0.994	1.625	1.206	0.388	2.679
test	P-536	Male	12	Liver	1	9.1*6.1cm	CE	CE4	2.282	2.464	1.392	1.402	0.995	1.53	1.041	0.401	0.988
test	P-551	Female	63	Liver	4	2.8*1,.8cm	CE	CL	2.612	3.085	2.3	2.06	0.602	1.322	0.975	0.283	2.632
test	P-554	Male	15	Liver	1	6.8*4.7cm	CE	CE2	2.837	3.002	2.898	2.088	0.562	1.29	0.803	0.288	2.702
test	N-572	Male	43				HL	HL	0.418	0.622	0.788	0.781	0.696	0.794	0.583	0.372	0.975
test	N-573	Male	35				HL	HL	0.683	0.894	0.812	0.861	0.594	0.687	0.427	0.289	0.728
test	N-574	Female	25				HL	HL	0.199	0.274	0.434	0.362	1.006	0.813	0.623	0.481	0.642
test	N-575	Female	30				HL	HL	0.233	0.261	0.409	0.328	0.382	0.339	0.27	0.177	0.489
test	N-576	Female	32				HL	HL	0.154	0.215	0.348	0.298	0.342	0.286	0.207	0.13	0.435
test	N-577	Male	68				HL	HL	1.073	1.248	0.607	0.512	0.386	0.324	0.257	0.401	0.574
test	N-578	Female	52				HL	HL	0.606	0.857	0.783	0.558	0.366	0.436	0.515	0.184	1.06
test	N-579	Female	28				HL	HL	0.55	0.568	0.457	0.412	0.54	0.477	0.505	0.234	0.487
test	N-580	Female	36				HL	HL	0.161	0.237	0.476	0.397	0.323	0.339	0.401	0.162	0.468
test	N-581	Female	21				HL	HL	0.817	0.947	0.95	1.17	0.346	0.279	0.232	0.148	0.706
test	N-582	Male	30				HL	HL	0.411	0.556	0.573	0.592	1.147	0.899	0.78	0.501	0.545
test	N-583	Female	30				HL	HL	0.859	0.942	0.896	0.888	0.415	0.436	0.337	0.175	1.054
test	N-584	Female	10				HL	HL	0.227	0.349	0.577	0.515	0.602	0.714	0.519	0.336	0.532
test	N-585	Female	54				HL	HL	0.783	0.907	0.519	0.483	0.391	0.381	0.288	0.198	0.565
test	N-586	Male	30				HL	HL	0.599	0.711	0.606	0.563	0.398	0.405	0.52	0.191	0.67
test	N-587	Male	16				HL	HL	0.362	0.427	0.627	0.487	0.402	0.429	0.548	0.278	0.548
test	N-588	Female	37				HL	HL	0.317	0.527	0.742	0.51	0.551	0.349	0.299	0.157	0.612
test	N-589	Female	32				HL	HL	0.181	0.246	0.414	0.363	0.374	0.328	0.269	0.181	0.647
test	N-590	Female	29				HL	HL	0.177	0.302	0.531	0.443	0.449	0.326	0.333	0.159	0.462
test	N-591	Male	35				HL	HL	0.716	1.029	0.684	0.727	0.374	0.275	0.232	0.133	0.663
test	N-592	Male	36				HL	HL	0.997	1.158	0.99	0.852	0.592	0.504	0.517	0.269	0.702
test	N-593	Female	61				HL	HL	1.18	1.338	1.149	1.018	0.547	0.631	0.636	0.271	0.796
test	N-594	Female	11				HL	HL	1.172	1.254	0.85	0.741	0.707	0.794	0.718	0.377	0.73
test	N-595	Male	51				HL	HL	0.83	1.091	1.027	0.927	0.528	0.529	0.643	0.285	0.811
test	N-596	Female	36				HL	HL	0.659	0.82	0.89	0.743	0.658	0.735	0.592	0.354	0.605
test	N-597	Male	47				HL	HL	0.905	1.042	1.097	0.94	0.487	0.361	0.405	0.203	0.773
test	N-598	Female	24				HL	HL	1.101	1.257	1.142	1.136	0.716	0.605	0.594	0.394	0.804
test	N-599	Male	34				HL	HL	0.301	0.553	0.782	0.583	1.045	0.861	0.757	0.525	0.532
test	N-600	Female	45				HL	HL	0.691	0.76	1.001	0.938	0.437	0.386	0.311	0.218	0.611
test	N-601	Male	29				HL	HL	1.067	1.128	1.215	1.192	0.737	0.594	0.561	0.404	1.409
test	N-602	Female	30				HL	HL	1.198	1.253	1.052	1.031	1.022	0.91	0.724	0.478	1.015
test	N-603	Female	53				HL	HL	0.75	0.947	0.762	0.601	0.743	0.858	0.747	0.44	0.534
test	N-604	Male	43				HL	HL	0.425	0.559	0.892	0.677	0.407	0.423	0.475	0.176	1.354
test	N-605	Female	46				HL	HL	0.909	1.132	0.696	0.61	0.457	0.421	0.392	0.213	1.278
test	N-606	Female	35				HL	HL	0.29	0.402	0.743	0.599	0.466	0.421	0.498	0.228	0.655
test	N-607	Female	32				HL	HL	1.03	1.233	0.922	0.78	0.532	0.403	0.342	0.198	0.667
test	N-608	Female	48				HL	HL	1.137	1.124	1.191	1.152	0.519	0.88	0.63	0.282	1.174
test	N-609	Female	49				HL	HL	0.61	0.78	0.656	0.747	0.748	0.871	0.683	0.442	0.705
test	N-610	Female	54				HL	HL	0.488	0.66	0.632	0.505	0.697	0.75	0.519	0.405	0.492
test	N-611	Female	48				HL	HL	1.047	1.266	1.212	1.15	0.456	0.435	0.397	0.24	0.97
test	P-559	Female	70	Liver	1	4.1*3.9cm	CE	CL	2.395	2.636	2.213	1.79	0.954	1.61	1.215	0.539	2.134
test	P-563	Female	58	Liver	1	4.4*3.6cm	CE	CE1	3.269	3.642	3.476	2.978	0.668	1.493	1.048	0.665	1.85
test	P-565	Female	8	Liver	multiple	9.3*6.6cm	CE	CE4	3.676	3.197	3.138	3.08	0.956	2.275	1.146	0.889	3.236
test	P-566	Female	67	Liver	2	9.7*9.7cm	CE	CE4	3.038	3.038	2.613	2.445	0.968	1.732	1.292	0.577	2.341
test	P-571	Male	41	Liver	1	14.9*11.5cm	CE	CE3	1.667	2.003	2.58	1.907	0.952	1.546	1.101	0.155	0.978
test	P-579	Male	37	Liver	1	5.2*3.9cm	CE	CE3	1.534	1.934	2.394	1.972	0.927	1.601	1.226	0.933	1.647
test	P-580	Male	65	Liver	1	9.9*7.3cm	CE	CL	3.099	3.202	3.116	2.739	0.577	1.404	0.897	0.337	2.39
test	P-581	Male	42	Liver	1	4.0*2.5cm	CE	CE3	2.099	2.259	2.194	1.871	0.971	1.683	1.158	0.398	1.98
test	P-589	Female	31	Liver	3	6.1*5.7cm	CE	CE3	2.271	2.342	2.555	2.069	0.899	1.631	1.167	0.266	2.862
test	P-594	Male	40	Liver	1	4.3*3.8cm	CE	CE3	1.739	2.055	2.146	1.462	0.82	1.443	1.053	0.259	2.068
test	P-598	Female	16	Liver	1	3.3*2.8cm	CE	CE4	2.809	2.708	2.565	2.475	1.042	1.727	1.275	0.463	1.987
test	P-599	Male	50	Liver	1	6.5*4.7cm	CE	CE3	2.53	2.552	2.112	1.421	0.8	1.522	1.061	0.193	1.08
test	N-612	Male	21				HL	HL	0.592	0.72	1.026	1.013	1.057	0.887	0.769	0.624	0.722
test	N-613	Male	22				HL	HL	1.081	1.315	0.954	0.815	0.991	0.832	0.43	0.546	0.98
test	N-614	Male	23				HL	HL	0.78	0.906	0.815	0.715	0.607	0.583	0.569	0.274	0.797
test	N-615	Female	24				HL	HL	0.793	0.91	0.78	0.641	0.441	0.425	0.427	0.177	0.542
test	N-616	Female	28				HL	HL	1.099	1.275	1.16	1.096	0.49	0.522	0.57	0.242	1.033
test	N-617	Male	52				HL	HL	0.868	1.078	0.564	0.508	0.873	0.844	0.672	0.438	0.595
test	N-618	Male	53				HL	HL	0.745	0.772	0.816	0.732	0.493	0.506	0.54	0.182	0.931
test	N-619	Female	61				HL	HL	0.63	0.601	1.082	0.907	0.504	0.412	0.448	0.253	0.569
test	N-620	Female	42				HL	HL	0.566	0.783	0.86	0.712	0.512	0.746	0.48	0.36	1.043
test	N-621	Male	18				HL	HL	0.79	1.054	0.691	0.604	0.429	0.416	0.428	0.228	0.976
test	N-622	Female	7				HL	HL	0.341	0.498	0.766	0.67	0.398	0.463	0.538	0.216	0.618
test	N-623	Male	41				HL	HL	0.849	1.07	0.674	0.577	0.51	0.547	0.444	0.358	0.546
test	N-624	Male	63				HL	HL	0.451	0.525	0.636	0.551	0.479	0.552	0.542	0.604	0.504
test	N-625	Male	34				HL	HL	0.707	0.849	0.753	0.698	0.437	0.43	0.347	0.219	0.508
test	N-626	Female	28				HL	HL	0.801	0.985	0.91	0.842	1.203	0.454	0.462	0.19	0.809
test	N-627	Female	29				HL	HL	0.413	0.56	0.702	0.594	0.876	0.818	0.798	0.712	0.693
test	N-628	Female	30				HL	HL	0.926	1.059	0.687	0.578	0.631	0.534	0.458	0.237	0.664
test	N-629	Female	16				HL	HL	0.982	1.163	1.095	1.442	0.592	0.445	0.451	0.241	0.897
test	N-630	Female	39				HL	HL	0.552	0.759	0.786	0.672	1.159	0.971	0.802	0.646	0.616
test	N-631	Female	49				HL	HL	0.835	0.986	0.78	0.637	0.623	0.576	0.555	0.247	0.61
test	N-632	Male	26				HL	HL	0.758	0.91	0.697	0.599	0.708	0.818	0.653	0.389	0.577
test	N-633	Female	31				HL	HL	0.369	0.45	0.56	0.496	0.434	0.56	0.554	0.342	0.561
test	N-634	Female	39				HL	HL	0.589	1.457	0.642	0.615	0.571	0.495	0.375	0.178	0.539
test	N-635	Female	35				HL	HL	0.414	0.503	0.658	0.713	0.479	0.575	0.478	0.226	0.587
test	N-636	Female	42				HL	HL	1.219	1.459	0.892	0.8	0.577	0.699	0.444	0.237	0.786
test	N-637	Female	61				HL	HL	0.347	0.489	0.57	0.495	0.466	0.585	0.607	0.297	0.697
test	N-638	Female	62				HL	HL	0.633	0.777	0.737	0.659	0.506	0.335	0.27	0.195	0.731
test	N-639	Male	63				HL	HL	0.844	1.054	0.708	0.65	0.468	0.404	0.472	0.267	0.897
test	N-640	Female	64				HL	HL	0.596	0.919	0.774	0.745	0.418	0.468	0.486	0.186	0.597
test	N-641	Female	65				HL	HL	1.212	1.321	0.903	0.852	0.531	0.495	0.396	0.232	1.327
test	N-642	Female	66				HL	HL	1.058	1.283	1.14	1.205	0.475	0.57	0.593	0.26	0.834
test	N-643	Male	41				HL	HL	0.565	0.724	0.776	0.712	0.712	0.881	0.687	0.566	0.774
test	N-644	Male	42				HL	HL	0.894	1.001	0.812	0.699	0.538	0.481	0.431	0.277	0.809
test	N-645	Female	50				HL	HL	1.067	1.311	0.744	0.634	0.607	0.537	0.54	0.266	0.589
test	N-646	Female	40				HL	HL	0.928	1.093	0.936	0.835	0.511	0.515	0.513	0.242	0.843
test	N-647	Female	14				HL	HL	0.719	0.878	0.758	0.692	0.653	0.587	0.623	0.242	0.551
test	N-648	Female	36				HL	HL	0.371	0.654	0.677	0.544	0.445	0.491	0.592	0.281	0.674
test	N-649	Female	46				HL	HL	0.434	0.641	0.606	0.567	0.409	0.423	0.308	0.24	0.47
test	N-650	Female	4				HL	HL	0.329	0.52	0.752	0.688	0.44	0.417	0.385	0.187	0.582
test	N-651	Female	55				HL	HL	0.515	0.559	0.778	0.634	0.498	0.518	0.363	0.206	0.817
test	P-600	Female	61	Liver	1	6.3*5.7cm	CE	CE4	2.109	2.598	2.127	1.538	0.964	1.434	0.978	0.208	1.426
test	P-602	Female	34	Liver	1	4.3*3.7cm	CE	CE5	2.779	2.865	2.96	3.059	1.263	1.955	1.38	0.743	2.367
test	P-604	Male	31	Liver	1	11.5*11.0cm	CE	CE1	2.746	2.904	3.102	2.99	1.28	2.12	1.314	0.762	2.905
test	P-605	Male	34	Liver	2	5.4*4.0cm	CE	CE4	3.045	3.023	3.014	2.752	1.186	1.915	1.325	0.79	2.817
test	P-606	Female	24	Liver	1	2.3*1.9cm	CE	CE1	3.465	3.824	3.46	2.572	0.677	1.485	0.996	0.375	2.556
test	P-607	Female	53	Liver	1	5.4*1.0cm	CE	CE4	2.662	2.818	2.866	2.333	1.143	1.862	1.317	0.584	1.061
test	N-652	Female	65				HL	HL	0.765	0.927	0.698	0.599	0.448	0.465	0.4	0.283	0.712
test	N-653	Female	64				HL	HL	0.773	0.941	0.958	0.861	0.441	0.446	0.49	0.201	0.778
test	N-654	Male	65				HL	HL	0.586	0.733	0.674	0.584	0.862	0.41	0.434	0.284	0.63
test	N-655	Female	64				HL	HL	0.897	1.076	0.931	0.837	0.464	0.631	0.453	0.257	0.691
test	N-656	Female	47				HL	HL	0.763	0.847	0.754	0.693	0.494	0.518	0.653	0.26	0.668
test	N-657	Male	59				HL	HL	0.663	0.793	0.686	0.643	0.461	0.448	0.466	0.209	0.608
test	N-658	Female	20				HL	HL	0.8	0.801	0.706	0.689	0.416	0.441	0.446	0.201	0.824
test	N-659	Male	33				HL	HL	0.81	1.007	0.622	0.54	0.518	0.58	0.513	0.25	0.504
test	N-660	Male	46				HL	HL	0.88	1.081	0.732	0.586	0.402	0.456	0.523	0.224	0.776
test	N-661	Male	52				HL	HL	0.592	0.672	0.813	0.676	0.426	0.41	0.45	0.209	0.687
test	N-662	Female	36				HL	HL	0.544	0.67	0.739	0.62	0.542	0.487	0.428	0.233	0.58
test	N-663	Female	8				HL	HL	0.821	0.931	0.853	0.731	0.402	0.516	0.45	0.223	0.715
test	N-664	Male	59				HL	HL	1.057	1.106	0.695	0.655	0.431	0.456	0.463	0.23	0.552
test	N-665	Male	38				HL	HL	0.562	0.734	0.63	0.559	0.484	0.514	0.545	0.239	0.526
test	C-1	Female	42				others	Clonorchiasis	1.4815	0.6174	1.3215	0.6512	0.6899	1.0414	0.6539	0.0423	1.713
test	C-2	Female	33				others	Clonorchiasis	1.2554	1.0465	0.6362	0.9994	0.579	1.0707	0.3528	0.5453	2.333
test	C-3	Female	48				others	Clonorchiasis	0.8858	0.7993	0.4806	1.4156	0.61	0.9527	0.1103	0.1604	1.6388
test	C-4	Female	30				others	Clonorchiasis	1.3257	0.7107	0.3427	1.4757	0.383	1.0408	0.3025	0.214	2.6136
test	C-5	Female	53				others	Clonorchiasis	1.0312	0.233	1.3593	1.772	0.5788	1.0035	0.517	0.2675	1.5104
test	C-6	Female	34				others	Clonorchiasis	0.9376	2.7971	1.6084	0.8634	0.7739	1.0845	0.7793	0.3834	2.0112
test	C-7	Female	38				others	Clonorchiasis	0.9978	0.9026	0.5578	1.298	0.6106	1.0924	0.6522	0.4383	1.6355
test	C-8	Female	53				others	Clonorchiasis	1.0522	0.6043	2.0907	1.099	0.4248	1.0702	0.7889	0.2782	2.0441
test	C-9	Female	53				others	Clonorchiasis	1.2233	0.797	0.4629	1.9498	0.6268	0.4948	0.5044	0.1007	1.6928
test	C-10	Male	50				others	Clonorchiasis	1.2188	1.7597	0.2678	0.2921	0.3793	1.0364	0.1657	0.1758	1.6497
test	C-11	Male	34				others	Clonorchiasis	0.6115	0.6648	1.0006	1.2854	0.843	0.7086	0.8503	0.1135	1.532
test	C-12	Male	34				others	Clonorchiasis	0.9206	1.8701	1.143	1.2034	1.1385	0.9647	0.5948	0.044	1.5131
test	C-13	Male	36				others	Clonorchiasis	0.9509	1.4817	0.8994	1.4355	0.4697	0.6625	0.7424	0.2717	2.1872
test	C-14	Male	27				others	Clonorchiasis	1.2044	1.3099	0.9593	0.9432	0.6755	0.2621	1.1409	0.5185	1.7839
test	C-15	Male	64				others	Clonorchiasis	1.2071	1.3592	0.9199	2.1061	0.3606	0.5818	0.713	0.3576	1.9438
test	C-16	Male	47				others	Clonorchiasis	1.2173	1.4747	0.9713	1.6645	0.5496	1.0753	0.2057	0.6868	1.447
test	Sch-1	Male	59				others	Schistosomiasis	1.0243	0.4589	0.5719	0.8842	0.8155	1.1323	0.2467	0.5316	2.0033
test	Sch-2	Male	20				others	Schistosomiasis	1.3381	0.798	0.5273	1.1492	0.7856	1.1594	0.9761	0.662	2.1768
test	Sch-3	Male	33				others	Schistosomiasis	1.0124	1.6318	0.7838	0.5071	0.9288	0.933	0.6998	0.2655	1.9268
test	Sch-4	Male	46				others	Schistosomiasis	1.5638	1.1583	1.7534	1.2785	0.5934	1.1533	0.5044	0.4249	1.9854
test	Sch-5	Male	52				others	Schistosomiasis	1.1581	1.4418	1.7986	1.3917	0.3184	1.1117	0.9678	0.2923	2.6341
test	Sch-6	Female	36				others	Schistosomiasis	1.1795	1.273	1.3634	1.0233	0.6842	0.9949	0.5313	0.2636	0.9422
test	Sch-7	Female	62				others	Schistosomiasis	1.5082	2.7871	1.7144	1.2857	0.7485	1.1249	1.1012	0.3129	1.3436
test	Sch-8	Female	59				others	Schistosomiasis	1.1813	0.3447	0.1618	0.832	1.0493	1.0626	0.2526	0.4596	1.8895
test	Sch-9	Female	38				others	Schistosomiasis	1.4436	0.6897	1.3585	1.4685	0.8281	1.0675	0.1314	0.3385	2.1037
test	Sch-10	Female	41				others	Schistosomiasis	1.2725	0.9297	1.5231	2.1947	0.6913	1.0792	0.7368	0.241	2.2199
test	Sch-11	Female	50				others	Schistosomiasis	1.3152	0.3399	0.7298	1.2339	0.7584	1.0655	0.5142	0.5238	1.2918
test	Sch-12	Female	50				others	Schistosomiasis	1.6819	1.3472	1.0873	1.1042	1.0214	1.097	0.5676	0.6338	2.0243
test	TS-1	Female	38				others	T. saginata	0.7182	1.7217	1.0394	1.1975	0.4362	0.9731	0.124	0.1037	2.3878
test	TS-2	Female	39				others	T. saginata	1.4113	1.222	0.5826	0.634	0.6582	1.0318	0.5985	0.1455	2.3014
test	TS-3	Female	43				others	T. saginata	1.1439	1.4263	0.8842	1.1421	0.7404	1.0387	0.5564	0.488	1.8773
test	TS-4	Female	29				others	T. saginata	0.9601	1.036	1.6302	1.7229	0.6653	1.1376	0.3799	0.3978	1.0331
test	TS-5	Female	29				others	T. saginata	0.6563	1.0688	1.7791	0.5816	0.3161	1.0074	0.4	0.1977	1.6751
test	TS-6	Female	49				others	T. saginata	1.3017	1.027	0.4899	1.4872	0.3382	1.1151	0.5604	0.4314	2.1542
test	TS-7	Female	35				others	T. saginata	1.0882	1.7321	1.9447	0.4676	0.3007	1.047	0.39	0.216	0.9454
test	TS-8	Female	36				others	T. saginata	1.1103	1.5291	1.6949	0.5503	0.6984	1.0838	0.5753	0.187	1.9569
test	TS-9	Female	36				others	T. saginata	1.2785	1.1192	3.1244	1.3951	0.8823	1.0714	0.6652	0.1643	2.2144
test	TS-10	Female	16				others	T. saginata	1.159	1.0702	0.4272	0.3362	0.6402	1.0336	0.1685	0.3292	1.8486
test	TS-11	Female	25				others	T. saginata	1.6387	0.5762	1.7534	0.2291	0.9164	1.111	1.0564	0.3555	2.3046
test	TS-12	Male	26				others	T. saginata	1.2066	0.6733	1.8768	0.9743	0.6893	1.0509	0.1261	0.2858	2.3064
test	TS-13	Male	46				others	T. saginata	0.9884	1.3545	1.176	1.303	0.8564	1.0861	0.5798	0.4163	2.5084
test	TS-14	Male	54				others	T. saginata	1.2872	1.1623	2.5747	2.3362	0.2473	1.0873	0.573	0.2937	2.134
test	TS-15	Male	63				others	T. saginata	0.8945	1.0081	2.3427	1.5921	0.2768	1.2508	0.1	0.1086	1.2936
test	TS-16	Male	29				others	T. saginata	0.895	1.2179	0.8554	0.2932	0.3868	0.9448	0.857	0.1708	1.3955
test	TS-17	Male	30				others	T. saginata	1.7971	1.3612	0.5753	0.9119	0.7041	1.0592	0.1601	0.5757	2.5206
test	TS-18	Male	41				others	T. saginata	1.3414	1.8323	0.8814	0.8774	0.9312	0.7459	0.7466	0.1584	1.8149
test	TS-19	Male	38				others	T. saginata	1.6369	2.6387	1.3641	0.9511	0.5498	0.3327	1.3194	0.0869	1.5633
test	TS-20	Male	38				others	T. saginata	0.944	1.3175	1.0079	1.3048	0.5834	1.1458	0.2832	0.1521	0.7963
test	Tri-1	Female	39				others	Trichinosis	1.1849	1.2777	1.7466	1.2986	0.3948	1.1379	0.5054	0.3248	1.0524
test	Tri-2	Female	41				others	Trichinosis	1.2884	1.0324	1.7286	0.962	0.5745	1.1066	0.5448	0.4375	1.3761
test	Tri-3	Female	42				others	Trichinosis	1.4402	1.168	1.7032	1.2861	0.634	1.1149	0.4046	0.4087	1.9128
test	Tri-4	Female	32				others	Trichinosis	1.3753	1.1236	1.7488	1.0202	0.2633	1.124	0.1956	0.2799	1.3325
test	Tri-5	Female	33				others	Trichinosis	1.2506	0.9431	0.2618	1.3043	0.7843	1.0876	0.4419	0.1955	1.2526
test	Tri-6	Female	42				others	Trichinosis	1.0547	1.0074	0.5702	0.7691	0.683	1.0891	0.3117	0.4697	2.1904
test	Tri-7	Male	26				others	Trichinosis	1.2112	1.4428	0.7478	0.8355	0.8498	1.0746	0.1831	0.3392	2.3728
test	Tri-8	Male	28				others	Trichinosis	0.8402	0.6854	1.8865	2.0572	0.8963	1.0242	0.6567	0.2242	1.9901
test	Tri-9	Male	29				others	Trichinosis	0.7778	1.2154	0.8501	0.8052	0.6083	1.0927	0.5669	0.058	2.1571
test	Tri-10	Male	30				others	Trichinosis	0.968	0.8858	0.215	1.495	0.6942	1.0644	0.1629	0.5355	1.6569
test	Tri-11	Male	39				others	Trichinosis	1.4657	2.2297	1.0285	0.2188	0.3897	1.1801	0.5357	0.1248	2.4367
test	Tri-12	Male	40				others	Trichinosis	0.7124	1.0443	0.8796	0.9	0.8489	0.4316	0.3107	0.0946	1.4902
test	Tri-13	Male	42				others	Trichinosis	0.4238	1.139	0.8281	0.801	0.5456	0.5338	0.444	0.2364	1.5681

## Sheet: ELISA.Test. Triplicates
dataset	Sample	OD 450 nm of Antigen: CST					OD 450 nm of Antigen: HSPG					OD 450 nm of Antigen: MG2-1					OD 450 nm of Antigen: MG2-2					OD 450 nm of Antigen: NDR					OD 450 nm of Antigen: PSAP-3					OD 450 nm of Antigen: SPON1-1					OD 450 nm of Antigen: VAT1L					OD 450 nm of Antigen: Egr
		Replicate1	Replicate2	Replicate3	Mean	cv	Replicate1	Replicate2	Replicate3	Mean	cv	Replicate1	Replicate2	Replicate3	Mean	cv	Replicate1	Replicate2	Replicate3	Mean	cv	Replicate1	Replicate2	Replicate3	Mean	cv	Replicate1	Replicate2	Replicate3	Mean	cv	Replicate1	Replicate2	Replicate3	Mean	cv	Replicate1	Replicate2	Replicate3	Mean	cv	Replicate1	Replicate2	Replicate3	Mean	cv
test	P-011	2.233	2.369	2.046	2.216	0.07	2.175	2.321	2.213	2.24	0.03	2.185	2.543	2.199	2.31	0.09	2.321	2.208	2.543	2.357	0.07	0.963	0.934	0.893	0.93	0.04	1.518	1.531	1.55	1.533	0.01	1.396	1.321	1.305	1.341	0.04	0.934	0.691	0.898	0.84	0.16	2.905	2.89	2.566	2.79	0.07
test	P-012	2.339	2.479	2.164	2.327	0.07	1.814	2.007	1.911	1.91	0.05	3.025	3.05	2.766	2.95	0.05	3.112	3.061	3.115	3.096	0.01	1.136	1.075	1.114	1.11	0.03	1.938	1.848	1.862	1.883	0.03	1.464	1.53	1.443	1.479	0.03	1.337	1.308	1.287	1.31	0.02	1.753	1.837	1.598	1.73	0.07
test	P-015	2.139	2.3	1.987	2.142	0.07	1.245	1.234	1.334	1.27	0.04	1.327	1.58	1.196	1.37	0.14	2.04	2.004	2.154	2.066	0.04	0.891	0.786	0.806	0.83	0.07	1.259	1.149	1.102	1.17	0.07	1.151	1.117	1.053	1.107	0.04	0.575	0.487	0.516	0.53	0.09	1.702	1.735	1.441	1.63	0.1
test	P-027	2.559	2.639	2.367	2.522	0.06	2.352	2.523	2.348	2.41	0.04	3.673	3.586	3.37	3.54	0.04	2.466	2.371	2.563	2.467	0.04	0.976	0.977	0.94	0.96	0.02	1.736	1.626	1.671	1.678	0.03	1.206	1.214	1.156	1.192	0.03	0.541	0.4	0.513	0.48	0.15	3.383	3.383	3.222	3.33	0.03
test	P-038	2.349	2.394	2.156	2.3	0.05	2.327	2.523	2.299	2.38	0.05	3.466	3.467	3.091	3.34	0.06	3.047	2.972	3.081	3.033	0.02	0.949	0.851	0.91	0.9	0.05	1.885	1.823	1.823	1.844	0.02	1.334	1.378	1.349	1.354	0.02	0.738	0.6	0.706	0.68	0.11	3.478	3.427	3.302	3.4	0.03
test	P-039	1.884	2.017	1.753	1.885	0.07	1.318	1.363	1.397	1.36	0.03	2.305	2.406	1.898	2.2	0.12	2.333	2.228	2.424	2.328	0.04	0.866	0.703	0.747	0.77	0.11	1.228	0.966	1.156	1.117	0.12	1.193	1.168	1.165	1.175	0.01	0.512	0.521	0.431	0.49	0.1	3.131	3.073	2.935	3.05	0.03
test	N-001	0.86	0.902	0.589	0.784	0.22	0.81	0.838	0.628	0.76	0.15	1.028	1.068	0.943	1.01	0.06	1.027	1.135	0.966	1.043	0.08	1.893	1.773	1.731	1.8	0.05	1.162	1.064	0.989	1.072	0.08	1.185	1.141	1.067	1.131	0.05	1.064	1.017	0.915	1	0.08	0.298	0.276	0.351	0.31	0.13
test	N-002	0.388	0.398	0.33	0.372	0.1	0.3	0.327	0.313	0.31	0.04	0.319	0.413	0.328	0.35	0.15	0.287	0.251	0.271	0.27	0.07	0.423	0.403	0.422	0.42	0.03	0.368	0.401	0.297	0.355	0.15	0.486	0.45	0.469	0.468	0.04	0.167	0.185	0.171	0.17	0.05	0.28	0.29	0.324	0.3	0.08
test	N-003	0.469	0.578	0.421	0.489	0.16	0.421	0.485	0.406	0.44	0.1	0.483	0.611	0.436	0.51	0.18	0.454	0.451	0.431	0.445	0.03	0.656	0.675	0.669	0.67	0.01	0.651	0.619	0.526	0.599	0.11	0.638	0.585	0.628	0.617	0.05	0.285	0.312	0.263	0.29	0.09	0.482	0.498	0.529	0.5	0.05
test	N-004	0.525	0.553	0.513	0.53	0.04	0.39	0.462	0.439	0.43	0.09	0.267	0.299	0.2	0.26	0.2	0.188	0.202	0.191	0.194	0.04	0.8	0.832	0.732	0.79	0.06	0.317	0.31	0.275	0.301	0.07	0.622	0.572	0.616	0.603	0.05	0.164	0.188	0.158	0.17	0.09	0.172	0.194	0.223	0.2	0.13
test	N-005	0.466	0.513	0.509	0.496	0.05	0.38	0.454	0.421	0.42	0.09	0.338	0.346	0.277	0.32	0.12	0.258	0.25	0.28	0.263	0.06	0.283	0.294	0.261	0.28	0.06	0.233	0.218	0.222	0.224	0.03	0.291	0.317	0.316	0.308	0.05	0.112	0.123	0.105	0.11	0.08	0.274	0.311	0.336	0.31	0.1
test	N-006	0.724	0.734	0.756	0.738	0.02	0.66	0.792	0.708	0.72	0.09	0.462	0.492	0.405	0.45	0.1	0.306	0.335	0.332	0.324	0.05	0.555	0.484	0.568	0.54	0.08	0.462	0.534	0.482	0.493	0.08	0.674	0.725	0.713	0.704	0.04	0.198	0.231	0.197	0.21	0.09	0.278	0.314	0.35	0.31	0.11
test	N-007	0.69	0.661	0.631	0.661	0.04	0.697	0.761	0.678	0.71	0.06	0.385	0.433	0.362	0.39	0.09	0.274	0.324	0.287	0.295	0.09	0.337	0.304	0.313	0.32	0.05	0.359	0.383	0.372	0.371	0.03	0.62	0.572	0.598	0.597	0.04	0.136	0.123	0.121	0.13	0.06	0.283	0.326	0.338	0.32	0.09
test	N-008	0.409	0.379	0.354	0.381	0.07	0.477	0.506	0.412	0.47	0.1	0.418	0.466	0.383	0.42	0.1	0.293	0.357	0.324	0.325	0.1	0.301	0.288	0.321	0.3	0.05	0.367	0.365	0.325	0.352	0.07	0.385	0.409	0.432	0.409	0.06	0.127	0.122	0.116	0.12	0.05	0.391	0.449	0.445	0.43	0.08
test	N-009	0.871	0.828	0.717	0.805	0.1	0.768	0.779	0.722	0.76	0.04	0.323	0.378	0.354	0.35	0.08	0.304	0.332	0.299	0.312	0.06	0.425	0.366	0.388	0.39	0.08	0.459	0.478	0.452	0.463	0.03	0.751	0.762	0.71	0.741	0.04	0.17	0.162	0.148	0.16	0.07	0.427	0.446	0.479	0.45	0.06
test	N-010	0.491	0.48	0.495	0.489	0.02	0.341	0.35	0.36	0.35	0.03	0.297	0.388	0.316	0.33	0.14	0.269	0.258	0.292	0.273	0.06	0.308	0.266	0.312	0.3	0.09	0.295	0.358	0.293	0.315	0.12	0.34	0.402	0.348	0.363	0.09	0.125	0.152	0.143	0.14	0.1	0.537	0.555	0.588	0.56	0.05
test	N-011	0.352	0.349	0.358	0.353	0.01	0.289	0.337	0.295	0.31	0.09	0.389	0.412	0.378	0.39	0.04	0.289	0.303	0.346	0.313	0.1	0.366	0.349	0.344	0.35	0.03	0.244	0.269	0.286	0.266	0.08	0.356	0.384	0.355	0.365	0.05	0.179	0.159	0.151	0.16	0.09	0.4	0.446	0.426	0.42	0.05
test	N-012	0.934	0.903	0.854	0.897	0.04	0.718	0.883	0.659	0.75	0.15	1.09	1.189	1.029	1.1	0.07	1.056	1.105	1.054	1.072	0.03	1.257	1.092	1.149	1.17	0.07	0.924	1.099	1.037	1.02	0.09	0.729	0.842	0.733	0.768	0.08	0.311	0.303	0.354	0.32	0.09	0.976	0.957	0.854	0.93	0.07
test	N-013	0.458	0.428	0.424	0.437	0.04	0.299	0.335	0.382	0.34	0.12	0.58	0.613	0.502	0.57	0.1	0.404	0.414	0.408	0.409	0.01	0.6	0.553	0.498	0.55	0.09	0.618	0.668	0.639	0.642	0.04	0.659	0.585	0.563	0.602	0.08	0.254	0.228	0.239	0.24	0.05	0.343	0.325	0.319	0.33	0.04
test	N-014	0.909	0.854	0.902	0.888	0.03	0.724	0.81	0.732	0.76	0.06	0.342	0.365	0.32	0.34	0.07	0.266	0.249	0.276	0.264	0.05	0.447	0.382	0.361	0.4	0.11	0.43	0.595	0.531	0.519	0.16	0.805	0.835	0.857	0.832	0.03	0.237	0.236	0.218	0.23	0.05	0.286	0.275	0.281	0.28	0.02
test	N-015	0.423	0.414	0.429	0.422	0.02	0.471	0.498	0.468	0.48	0.03	0.297	0.351	0.298	0.32	0.1	0.235	0.216	0.235	0.229	0.05	0.303	0.247	0.246	0.27	0.12	0.234	0.252	0.235	0.24	0.04	0.401	0.413	0.422	0.412	0.03	0.1	0.087	0.1	0.1	0.08	0.334	0.341	0.361	0.35	0.04
test	N-016	0.475	0.494	0.46	0.476	0.04	0.494	0.552	0.489	0.51	0.07	0.311	0.344	0.355	0.34	0.07	0.232	0.263	0.251	0.249	0.06	0.324	0.285	0.263	0.29	0.11	0.251	0.251	0.262	0.255	0.02	0.355	0.347	0.406	0.369	0.09	0.119	0.097	0.094	0.1	0.13	0.208	0.265	0.265	0.25	0.13
test	N-017	0.879	1.069	0.999	0.982	0.1	0.737	0.818	0.701	0.75	0.08	0.985	1.222	1.285	1.16	0.14	1.193	1.201	1.141	1.178	0.03	1.359	1.412	1.313	1.36	0.04	1.163	1.18	1.12	1.154	0.03	0.982	1.045	0.915	0.981	0.07	0.686	0.819	0.715	0.74	0.09	1.104	1.061	1.099	1.09	0.02
test	N-018	1.014	1.079	1.11	1.068	0.05	0.981	1.041	0.99	1	0.03	1.054	1.238	1.256	1.18	0.09	1.024	1.086	1.011	1.04	0.04	1.028	1.187	1.123	1.11	0.07	1.075	1.125	1.005	1.068	0.06	1.037	1.124	1.013	1.058	0.06	0.659	0.737	0.737	0.71	0.06	0.976	0.936	0.849	0.92	0.07
test	N-019	0.517	0.481	0.584	0.527	0.1	0.486	0.543	0.567	0.53	0.08	0.362	0.379	0.406	0.38	0.06	0.293	0.316	0.327	0.312	0.06	0.509	0.427	0.477	0.47	0.09	0.329	0.394	0.375	0.366	0.09	0.531	0.563	0.524	0.539	0.04	0.161	0.143	0.187	0.16	0.14	0.385	0.401	0.42	0.4	0.04
test	N-020	0.623	0.627	0.636	0.629	0.01	0.485	0.576	0.578	0.55	0.1	0.47	0.502	0.566	0.51	0.1	0.401	0.4	0.373	0.391	0.04	0.568	0.491	0.513	0.52	0.08	0.371	0.441	0.365	0.392	0.11	0.477	0.528	0.508	0.504	0.05	0.272	0.272	0.344	0.3	0.14	0.507	0.475	0.447	0.48	0.06
test	N-021	0.7	0.706	0.746	0.717	0.03	0.541	0.634	0.634	0.6	0.09	0.416	0.453	0.463	0.44	0.06	0.4	0.377	0.378	0.385	0.03	0.486	0.497	0.56	0.51	0.08	0.547	0.465	0.48	0.497	0.09	0.883	0.877	0.767	0.842	0.08	0.286	0.251	0.264	0.27	0.07	0.289	0.302	0.274	0.29	0.05
test	N-022	0.456	0.477	0.518	0.484	0.07	0.441	0.526	0.447	0.47	0.1	0.383	0.514	0.45	0.45	0.15	0.341	0.356	0.359	0.352	0.03	0.629	0.533	0.583	0.58	0.08	0.537	0.571	0.491	0.533	0.08	0.588	0.671	0.594	0.618	0.07	0.218	0.201	0.249	0.22	0.11	0.373	0.378	0.365	0.37	0.02
test	N-023	0.26	0.258	0.255	0.258	0.01	0.2	0.243	0.202	0.22	0.11	0.241	0.285	0.297	0.27	0.11	0.199	0.221	0.205	0.208	0.05	0.3	0.315	0.271	0.3	0.08	0.202	0.223	0.236	0.22	0.08	0.244	0.25	0.26	0.251	0.03	0.112	0.092	0.101	0.1	0.1	0.394	0.404	0.397	0.4	0.01
test	N-024	0.198	0.222	0.219	0.213	0.06	0.206	0.25	0.251	0.24	0.11	0.226	0.256	0.293	0.26	0.13	0.193	0.218	0.21	0.207	0.06	0.351	0.338	0.321	0.34	0.04	0.259	0.281	0.254	0.265	0.05	0.27	0.293	0.291	0.285	0.04	0.153	0.125	0.12	0.13	0.13	0.167	0.21	0.219	0.2	0.14
test	N-025	0.195	0.21	0.194	0.2	0.04	0.164	0.204	0.198	0.19	0.11	0.191	0.264	0.199	0.22	0.18	0.171	0.211	0.25	0.211	0.19	0.35	0.362	0.409	0.37	0.08	0.357	0.326	0.294	0.326	0.1	0.356	0.395	0.352	0.368	0.06	0.208	0.188	0.173	0.19	0.09	0.279	0.309	0.352	0.31	0.12
test	N-026	0.567	0.577	0.601	0.582	0.03	0.376	0.462	0.446	0.43	0.11	0.532	0.543	0.527	0.53	0.02	0.383	0.408	0.398	0.396	0.03	0.578	0.611	0.609	0.6	0.03	0.621	0.677	0.714	0.671	0.07	0.711	0.792	0.671	0.725	0.09	0.407	0.408	0.334	0.38	0.11	0.33	0.392	0.36	0.36	0.09
test	N-027	0.424	0.45	0.477	0.45	0.06	0.423	0.504	0.484	0.47	0.09	0.792	0.888	0.825	0.84	0.06	0.486	0.498	0.517	0.5	0.03	0.798	0.759	0.927	0.83	0.11	0.79	0.704	0.729	0.741	0.06	0.609	0.593	0.546	0.583	0.06	0.354	0.369	0.372	0.37	0.03	0.48	0.517	0.472	0.49	0.05
test	N-028	1.011	0.946	1.088	1.015	0.07	0.999	1.051	1.05	1.03	0.03	0.386	0.387	0.395	0.39	0.01	0.279	0.29	0.313	0.294	0.06	0.363	0.345	0.285	0.33	0.12	0.267	0.352	0.386	0.335	0.18	0.636	0.694	0.699	0.676	0.05	0.119	0.109	0.139	0.12	0.12	0.462	0.372	0.392	0.41	0.12
test	N-029	0.119	0.119	0.133	0.124	0.07	0.13	0.131	0.125	0.13	0.02	0.265	0.229	0.272	0.26	0.09	0.192	0.201	0.2	0.198	0.02	0.432	0.406	0.34	0.39	0.12	0.223	0.246	0.291	0.253	0.14	0.233	0.231	0.252	0.239	0.05	0.253	0.257	0.268	0.26	0.03	0.359	0.366	0.368	0.36	0.01
test	N-030	0.623	0.618	0.613	0.618	0.01	0.499	0.554	0.527	0.53	0.05	0.285	0.278	0.3	0.29	0.04	0.196	0.211	0.224	0.21	0.07	0.485	0.383	0.403	0.42	0.13	0.377	0.389	0.439	0.402	0.08	0.728	0.711	0.751	0.73	0.03	0.265	0.252	0.232	0.25	0.07	0.238	0.266	0.246	0.25	0.06
test	N-031	0.404	0.405	0.461	0.423	0.08	0.335	0.387	0.384	0.37	0.08	0.334	0.358	0.39	0.36	0.08	0.288	0.279	0.264	0.277	0.04	0.441	0.506	0.452	0.47	0.07	0.252	0.298	0.345	0.298	0.16	0.455	0.51	0.513	0.493	0.07	0.275	0.213	0.243	0.24	0.13	0.242	0.252	0.25	0.25	0.02
test	N-032	0.796	0.8	0.863	0.82	0.05	0.698	0.775	0.717	0.73	0.05	0.372	0.42	0.377	0.39	0.07	0.309	0.258	0.282	0.283	0.09	0.415	0.368	0.389	0.39	0.06	0.366	0.319	0.347	0.344	0.07	0.557	0.586	0.658	0.6	0.09	0.177	0.156	0.152	0.16	0.08	0.363	0.389	0.397	0.38	0.05
test	N-033	0.639	0.564	0.676	0.626	0.09	0.575	0.607	0.593	0.59	0.03	0.322	0.416	0.33	0.36	0.15	0.236	0.284	0.304	0.275	0.13	0.469	0.387	0.462	0.44	0.1	0.382	0.369	0.334	0.362	0.07	0.682	0.724	0.677	0.694	0.04	0.235	0.22	0.207	0.22	0.06	0.357	0.366	0.422	0.38	0.09
test	N-034	1.061	1.046	1.18	1.096	0.07	0.953	1.065	1.073	1.03	0.07	1.019	1.243	1.297	1.19	0.12	0.972	1.086	1.065	1.041	0.06	2.198	1.84	1.763	1.93	0.12	1.288	1.335	1.266	1.296	0.03	1.156	1.136	1.159	1.15	0.01	0.806	0.925	0.885	0.87	0.07	0.803	0.828	0.724	0.79	0.07
test	N-035	0.902	0.851	1.026	0.926	0.1	0.704	0.817	0.77	0.76	0.07	0.536	0.652	0.687	0.63	0.13	0.508	0.497	0.455	0.487	0.06	0.689	0.707	0.704	0.7	0.01	0.716	0.843	0.775	0.778	0.08	0.877	1.007	0.901	0.928	0.07	0.345	0.43	0.384	0.39	0.11	0.456	0.473	0.497	0.48	0.04
test	N-036	0.492	0.436	0.438	0.455	0.07	0.462	0.526	0.514	0.5	0.07	0.233	0.22	0.268	0.24	0.1	0.205	0.184	0.209	0.199	0.07	0.4	0.323	0.366	0.36	0.11	0.282	0.398	0.319	0.333	0.18	0.691	0.648	0.599	0.646	0.07	0.12	0.116	0.148	0.13	0.14	0.178	0.188	0.179	0.18	0.03
test	N-037	0.323	0.313	0.346	0.327	0.05	0.377	0.39	0.38	0.38	0.02	0.495	0.489	0.514	0.5	0.03	0.365	0.378	0.401	0.381	0.05	0.708	0.712	0.72	0.71	0.01	0.49	0.487	0.402	0.46	0.11	0.503	0.5	0.469	0.491	0.04	0.172	0.145	0.164	0.16	0.09	0.82	0.797	0.772	0.8	0.03
test	N-038	0.136	0.129	0.138	0.134	0.04	0.137	0.154	0.139	0.14	0.06	0.245	0.271	0.262	0.26	0.05	0.191	0.21	0.196	0.199	0.05	0.332	0.368	0.308	0.34	0.09	0.258	0.247	0.243	0.249	0.03	0.203	0.221	0.198	0.207	0.06	0.102	0.084	0.111	0.1	0.14	0.251	0.275	0.244	0.26	0.06
test	N-039	0.601	0.601	0.632	0.611	0.03	0.534	0.661	0.643	0.61	0.11	0.559	0.626	0.616	0.6	0.06	0.326	0.403	0.393	0.374	0.11	0.74	0.637	0.574	0.65	0.13	0.419	0.454	0.5	0.458	0.09	0.532	0.616	0.622	0.59	0.09	0.238	0.202	0.246	0.23	0.1	0.512	0.531	0.508	0.52	0.02
test	N-040	0.56	0.541	0.66	0.587	0.11	0.602	0.594	0.631	0.61	0.03	0.494	0.583	0.563	0.55	0.09	0.406	0.42	0.462	0.429	0.07	1.042	1.001	1.056	1.03	0.03	0.851	0.781	0.813	0.815	0.04	0.794	0.835	0.79	0.806	0.03	0.44	0.45	0.363	0.42	0.11	0.312	0.377	0.375	0.35	0.1
test	N-041	0.243	0.233	0.257	0.244	0.05	0.22	0.266	0.239	0.24	0.1	0.271	0.345	0.317	0.31	0.12	0.204	0.257	0.274	0.245	0.15	0.331	0.34	0.305	0.33	0.06	0.296	0.276	0.283	0.285	0.04	0.269	0.278	0.272	0.273	0.02	0.135	0.117	0.105	0.12	0.13	0.244	0.3	0.324	0.29	0.14
test	N-042	0.213	0.217	0.237	0.222	0.06	0.203	0.238	0.198	0.21	0.1	0.195	0.256	0.253	0.23	0.15	0.186	0.205	0.225	0.205	0.09	0.479	0.393	0.4	0.42	0.11	0.229	0.214	0.241	0.228	0.06	0.392	0.431	0.39	0.404	0.06	0.163	0.15	0.134	0.15	0.1	0.261	0.276	0.294	0.28	0.06
test	N-043	0.579	0.562	0.653	0.598	0.08	0.425	0.474	0.498	0.47	0.08	0.466	0.514	0.553	0.51	0.09	0.461	0.592	0.646	0.566	0.17	1.172	1.042	1.005	1.07	0.08	0.654	0.647	0.644	0.648	0.01	0.723	0.725	0.773	0.74	0.04	0.556	0.524	0.602	0.56	0.07	0.413	0.431	0.397	0.41	0.04
test	N-044	0.512	0.475	0.558	0.515	0.08	0.489	0.532	0.57	0.53	0.08	0.376	0.402	0.432	0.4	0.07	0.286	0.331	0.367	0.328	0.12	0.773	0.717	0.604	0.7	0.12	0.465	0.455	0.489	0.47	0.04	0.831	0.855	0.745	0.81	0.07	0.327	0.341	0.329	0.33	0.02	0.313	0.336	0.311	0.32	0.04
test	N-045	0.582	0.533	0.638	0.584	0.09	0.624	0.662	0.669	0.65	0.04	0.314	0.329	0.324	0.32	0.02	0.255	0.24	0.229	0.241	0.05	0.322	0.325	0.317	0.32	0.01	0.437	0.378	0.495	0.437	0.13	0.758	0.696	0.748	0.734	0.05	0.152	0.12	0.167	0.15	0.16	0.591	0.575	0.576	0.58	0.02
test	N-046	0.342	0.363	0.404	0.37	0.09	0.346	0.385	0.383	0.37	0.06	0.368	0.459	0.427	0.42	0.11	0.294	0.277	0.344	0.305	0.11	0.46	0.426	0.386	0.42	0.09	0.287	0.282	0.28	0.283	0.01	0.459	0.515	0.462	0.479	0.07	0.13	0.172	0.158	0.15	0.14	0.384	0.387	0.399	0.39	0.02
test	N-047	0.728	0.726	0.741	0.732	0.01	0.705	0.804	0.756	0.76	0.07	0.319	0.405	0.394	0.37	0.13	0.307	0.294	0.35	0.317	0.09	0.4625	0.551	0.457	0.49	0.11	0.573	0.611	0.565	0.583	0.04	0.767	0.85	0.857	0.825	0.06	0.226	0.215	0.263	0.23	0.11	0.334	0.334	0.317	0.33	0.03
test	N-048	0.22	0.231	0.199	0.217	0.08	0.174	0.213	0.193	0.19	0.1	0.243	0.26	0.295	0.27	0.1	0.189	0.195	0.209	0.198	0.05	0.486	0.462	0.382	0.44	0.12	0.24	0.198	0.203	0.214	0.11	0.161	0.17	0.18	0.17	0.06	0.112	0.096	0.093	0.1	0.1	0.239	0.306	0.278	0.27	0.12
test	N-049	0.289	0.309	0.266	0.288	0.07	0.169	0.186	0.197	0.18	0.08	0.322	0.375	0.289	0.33	0.13	0.314	0.311	0.293	0.306	0.04	0.58	0.492	0.579	0.55	0.09	0.334	0.38	0.357	0.357	0.06	0.325	0.352	0.346	0.341	0.04	0.183	0.179	0.171	0.18	0.03	0.348	0.362	0.429	0.38	0.11
test	N-050	0.303	0.277	0.348	0.309	0.12	0.321	0.36	0.366	0.35	0.07	0.279	0.336	0.338	0.32	0.11	0.32	0.258	0.279	0.286	0.11	0.627	0.517	0.56	0.57	0.1	0.364	0.437	0.381	0.394	0.1	0.541	0.557	0.51	0.536	0.04	0.244	0.253	0.233	0.24	0.04	0.579	0.608	0.639	0.61	0.05
test	N-051	0.393	0.364	0.35	0.369	0.06	0.365	0.416	0.341	0.37	0.1	0.571	0.649	0.616	0.61	0.06	0.451	0.425	0.418	0.431	0.04	1.055	1.001	1.114	1.06	0.05	0.725	0.723	0.727	0.725	0	0.581	0.586	0.531	0.566	0.05	0.31	0.324	0.34	0.32	0.05	0.472	0.458	0.423	0.45	0.06
test	N-052	0.149	0.141	0.114	0.135	0.14	0.162	0.14	0.151	0.15	0.07	0.373	0.347	0.375	0.37	0.04	0.23	0.242	0.242	0.238	0.03	0.747	0.755	0.667	0.72	0.07	0.331	0.347	0.374	0.351	0.06	0.333	0.339	0.313	0.328	0.04	0.133	0.179	0.167	0.16	0.15	0.244	0.234	0.215	0.23	0.06
test	N-053	0.265	0.293	0.24	0.266	0.1	0.295	0.294	0.237	0.28	0.12	0.477	0.492	0.501	0.49	0.02	0.386	0.403	0.428	0.406	0.05	1.091	1.029	0.992	1.04	0.05	0.595	0.65	0.591	0.612	0.05	0.468	0.542	0.484	0.498	0.08	0.227	0.233	0.271	0.24	0.1	0.629	0.622	0.59	0.61	0.03
test	P-041	2.064	2.257	1.896	2.072	0.09	1.061	0.853	0.875	0.93	0.12	2.131	2.268	1.882	2.09	0.09	2.139	2.493	2.262	2.298	0.08	0.89	0.799	0.842	0.84	0.05	1.161	0.969	1.106	1.079	0.09	1.142	1.023	1.046	1.07	0.06	0.573	0.364	0.446	0.46	0.23	2.49	2.393	2.221	2.37	0.06
test	P-052	2.033	2.249	1.898	2.06	0.09	1.573	1.699	1.617	1.63	0.04	1.978	2.349	1.879	2.07	0.12	1.938	2.184	2.109	2.077	0.06	0.647	0.675	0.617	0.65	0.04	1.074	1.162	1.068	1.101	0.05	1.193	1.15	1.18	1.174	0.02	0.437	0.369	0.437	0.41	0.09	2.484	2.478	2.109	2.36	0.09
test	P-061	1.91	2.055	1.788	1.918	0.07	1.072	1.211	1.493	1.26	0.17	2.114	2.479	1.823	2.14	0.15	2.299	2.433	2.284	2.339	0.04	0.434	0.374	0.479	0.43	0.12	0.892	0.67	0.735	0.766	0.15	0.694	0.751	0.711	0.719	0.04	0.238	0.195	0.229	0.22	0.1	1.623	1.632	1.286	1.51	0.13
test	P-063	2.065	2.193	1.845	2.034	0.09	1.303	1.551	1.432	1.43	0.09	1.79	1.914	1.623	1.78	0.08	2.197	2.152	2.019	2.123	0.04	1.139	1.011	0.994	1.05	0.08	1.303	1.227	1.244	1.258	0.03	1.161	1.1	1.074	1.112	0.04	0.696	0.545	0.577	0.61	0.13	2.032	1.961	1.534	1.84	0.15
test	P-069	2.41	2.499	2.271	2.393	0.05	2.128	2.404	2.055	2.2	0.08	2.826	2.896	2.416	2.71	0.1	3.007	2.935	2.86	2.934	0.03	1.059	1.07	1.135	1.09	0.04	1.564	1.6	1.597	1.587	0.01	1.341	1.318	1.238	1.299	0.04	1.211	0.985	1.246	1.15	0.12	2.373	2.374	1.836	2.19	0.14
test	P-070	1.953	2.123	1.881	1.986	0.06	1.015	1.084	1.05	1.05	0.03	1.836	2.177	1.554	1.86	0.17	2.238	2.258	2.069	2.188	0.05	0.922	0.848	0.801	0.86	0.07	1.061	1.075	1.051	1.062	0.01	1	0.983	0.938	0.974	0.03	0.503	0.392	0.472	0.46	0.13	1.351	1.345	1.022	1.24	0.15
test	P-075	1.903	2.138	1.721	1.921	0.11	1.011	1.151	1.217	1.13	0.09	2.144	2.326	2.142	2.2	0.05	2.373	2.627	2.475	2.492	0.05	0.939	0.762	0.897	0.87	0.11	1.526	1.358	1.43	1.438	0.06	1.102	1.087	1.037	1.075	0.03	0.757	0.544	0.629	0.64	0.17	3.296	3.191	3.16	3.22	0.02
test	P-080	1.649	1.908	1.518	1.692	0.12	0.806	0.957	1.069	0.94	0.14	1.964	2.026	1.591	1.86	0.13	2.189	2.046	1.981	2.072	0.05	1.216	1.171	1.063	1.15	0.07	1.059	1.113	0.946	1.039	0.08	1.07	1.067	1.04	1.059	0.02	0.713	0.507	0.552	0.59	0.18	2.969	3.013	2.773	2.92	0.04
test	P-101	2.084	2.116	1.942	2.047	0.05	2.292	2.394	2.327	2.34	0.02	2.271	2.298	2.242	2.27	0.01	2.072	2.382	2.227	2.227	0.07	1.225	1.256	1.113	1.2	0.06	1.384	1.328	1.329	1.347	0.02	1.176	1.15	1.094	1.14	0.04	0.858	0.851	0.861	0.86	0.01	2.541	2.565	2.489	2.53	0.02
test	P-107	2.078	1.988	1.831	1.966	0.06	2.055	2.288	2.076	2.14	0.06	1.86	1.821	1.896	1.86	0.02	1.855	1.831	1.91	1.865	0.02	1.364	1.371	1.228	1.32	0.06	1.369	1.257	1.306	1.311	0.04	1.233	1.229	1.254	1.239	0.01	0.856	0.888	0.848	0.86	0.02	2.59	2.613	2.638	2.61	0.01
test	P-108	2.209	2.271	2.097	2.192	0.04	2.015	2.444	2.099	2.19	0.1	1.387	1.41	1.408	1.4	0.01	1.799	1.856	1.972	1.876	0.05	1.287	1.277	1.24	1.27	0.02	1.268	1.281	1.275	1.275	0.01	1.082	1.089	1.079	1.083	0	0.817	0.707	0.779	0.77	0.07	1.305	1.009	1.014	1.11	0.15
test	P-110	2.391	2.562	2.146	2.366	0.09	2.335	2.469	2.303	2.37	0.04	1.304	1.35	1.265	1.31	0.03	1.89	1.891	1.86	1.88	0.01	1.278	1.28	1.241	1.27	0.02	1.313	1.259	1.255	1.276	0.03	1.157	1.2	1.136	1.164	0.03	0.699	0.703	0.775	0.73	0.06	1.45	1.124	1.17	1.25	0.14
test	P-114	2.911	2.962	2.583	2.819	0.07	2.886	3.395	2.93	3.07	0.09	3.983	3.957	3.72	3.89	0.04	3.703	4.099	3.94	3.914	0.05	0.99	0.89	0.936	0.94	0.05	1.445	1.408	1.367	1.407	0.03	1.126	1.062	1.141	1.11	0.04	1.053	1.093	0.979	1.04	0.06	2.212	2.266	2.313	2.26	0.02
test	P-116	2.435	2.583	2.234	2.417	0.07	2.411	2.603	2.372	2.46	0.05	2.778	2.831	2.75	2.79	0.01	2.563	2.669	2.698	2.643	0.03	1.313	1.243	1.269	1.28	0.03	1.457	1.387	1.379	1.408	0.03	1.244	1.193	1.23	1.222	0.02	0.974	0.894	0.988	0.95	0.05	3.173	3.21	3.084	3.16	0.02
test	P-117	2.974	3.159	2.713	2.949	0.08	3.214	3.305	3.273	3.26	0.01	2.001	2.117	1.998	2.04	0.03	1.924	2.283	1.909	2.039	0.1	0.808	0.773	0.741	0.77	0.04	1.277	1.243	1.205	1.242	0.03	0.9	0.878	0.909	0.896	0.02	0.623	0.511	0.603	0.58	0.1	3.321	3.36	3.284	3.32	0.01
test	P-120	2.326	2.339	2.064	2.243	0.07	2.271	2.464	2.284	2.34	0.05	1.968	1.84	1.728	1.85	0.07	2.153	1.991	1.965	2.036	0.05	1.411	1.314	1.343	1.36	0.04	1.702	1.31	1.305	1.439	0.16	1.306	1.228	1.309	1.281	0.04	0.864	0.934	0.908	0.9	0.04	2.963	2.894	2.964	2.94	0.01
test	N-107	0.806	0.732	0.715	0.751	0.06	0.833	0.822	0.823	0.83	0.01	1.013	1.049	0.972	1.01	0.04	0.848	0.86	0.906	0.871	0.04	0.727	0.652	0.687	0.69	0.05	0.622	0.601	0.613	0.612	0.02	0.571	0.584	0.593	0.583	0.02	0.436	0.419	0.36	0.41	0.1	1.478	1.599	1.53	1.54	0.04
test	N-108	0.764	0.676	0.683	0.708	0.07	0.765	0.813	0.743	0.77	0.05	0.67	0.704	0.678	0.68	0.03	0.607	0.569	0.669	0.615	0.08	0.478	0.427	0.43	0.45	0.06	0.482	0.459	0.408	0.45	0.08	0.522	0.58	0.529	0.544	0.06	0.265	0.243	0.235	0.25	0.06	0.793	1.01	0.826	0.88	0.13
test	N-109	0.392	0.334	0.32	0.349	0.11	0.366	0.385	0.355	0.37	0.04	0.918	0.842	0.78	0.85	0.08	0.606	0.688	0.76	0.685	0.11	0.403	0.354	0.39	0.38	0.07	0.475	0.455	0.486	0.472	0.03	0.312	0.299	0.314	0.308	0.03	0.183	0.189	0.181	0.18	0.02	0.96	1.135	0.941	1.01	0.11
test	N-110	1.184	1.066	1.088	1.113	0.06	1.296	1.26	1.21	1.26	0.03	0.914	0.885	0.819	0.87	0.06	0.696	0.783	0.703	0.727	0.07	0.547	0.531	0.548	0.54	0.02	0.573	0.537	0.516	0.542	0.05	0.652	0.632	0.642	0.642	0.02	0.324	0.354	0.318	0.33	0.06	1.008	1.067	1.066	1.05	0.03
test	N-111	1.231	1.181	1.205	1.206	0.02	0.903	0.952	0.913	0.92	0.03	0.789	0.887	0.802	0.83	0.06	0.506	0.602	0.608	0.572	0.1	0.527	0.507	0.547	0.53	0.04	0.499	0.482	0.451	0.477	0.05	0.573	0.583	0.545	0.567	0.03	0.498	0.527	0.45	0.49	0.08	1.181	1.345	1.448	1.32	0.1
test	N-112	1.012	0.928	0.9	0.947	0.06	0.849	0.886	0.873	0.87	0.02	0.883	0.984	0.835	0.9	0.08	0.813	0.567	0.881	0.754	0.22	0.799	0.634	0.705	0.71	0.12	0.626	0.592	0.545	0.588	0.07	0.602	0.621	0.549	0.591	0.06	0.367	0.329	0.365	0.35	0.06	1.049	1.011	1.223	1.09	0.1
test	N-113	1.199	1.109	1.134	1.147	0.04	1.258	1.201	1.201	1.22	0.03	0.758	0.836	0.704	0.77	0.09	0.687	0.725	0.815	0.742	0.09	0.722	0.551	0.614	0.63	0.14	0.622	0.535	0.53	0.562	0.09	0.658	0.638	0.623	0.64	0.03	0.348	0.332	0.309	0.33	0.06	1.05	1.091	1.081	1.07	0.02
test	N-114	0.992	0.918	0.878	0.929	0.06	0.966	1.021	1.028	1.01	0.03	0.848	0.789	0.848	0.83	0.04	0.682	0.693	0.778	0.718	0.07	0.634	0.516	0.548	0.57	0.11	0.536	0.5	0.471	0.502	0.06	0.656	0.665	0.656	0.659	0.01	1.112	1.141	0.925	1.06	0.11	0.912	0.967	0.954	0.94	0.03
test	N-115	0.973	0.857	0.88	0.903	0.07	0.934	0.962	0.974	0.96	0.02	0.747	0.766	0.735	0.75	0.02	0.593	0.597	0.618	0.603	0.02	0.413	0.397	0.411	0.41	0.02	0.442	0.372	0.377	0.397	0.1	0.549	0.577	0.529	0.552	0.04	0.252	0.29	0.298	0.28	0.09	0.792	0.914	0.793	0.83	0.08
test	N-116	1.061	0.949	0.96	0.99	0.06	1.039	1.12	1.114	1.09	0.04	0.679	0.716	0.643	0.68	0.05	0.603	0.624	0.642	0.623	0.03	0.58	0.498	0.52	0.53	0.08	0.593	0.572	0.553	0.573	0.03	0.622	0.652	0.642	0.639	0.02	0.381	0.331	0.362	0.36	0.07	0.756	1.044	0.841	0.88	0.17
test	N-117	0.888	0.777	0.778	0.814	0.08	0.975	0.967	0.944	0.96	0.02	0.655	0.683	0.673	0.67	0.02	0.552	0.622	0.626	0.6	0.07	0.468	0.41	0.463	0.45	0.07	0.45	0.437	0.401	0.429	0.06	0.541	0.587	0.56	0.563	0.04	0.261	0.314	0.243	0.27	0.14	0.711	0.972	0.711	0.8	0.19
test	N-118	1.046	0.947	0.97	0.988	0.05	0.988	1.061	1.098	1.05	0.05	0.647	0.741	0.657	0.68	0.08	0.574	0.575	0.635	0.595	0.06	0.422	0.4	0.421	0.41	0.03	0.43	0.397	0.422	0.416	0.04	0.611	0.62	0.605	0.612	0.01	0.288	0.234	0.217	0.25	0.15	0.702	0.858	0.66	0.74	0.14
test	N-119	0.713	0.655	0.741	0.703	0.06	0.57	0.612	0.566	0.58	0.04	0.713	0.672	0.643	0.68	0.05	0.589	0.515	0.461	0.522	0.12	0.482	0.412	0.42	0.44	0.09	0.405	0.364	0.353	0.374	0.07	0.416	0.438	0.395	0.416	0.05	0.275	0.276	0.265	0.27	0.02	0.712	0.814	0.762	0.76	0.07
test	N-120	0.764	0.697	0.683	0.715	0.06	0.767	0.728	0.773	0.76	0.03	1	1.037	0.968	1	0.03	1.028	1.002	1.029	1.02	0.02	0.943	0.8	0.84	0.86	0.09	0.683	0.61	0.579	0.624	0.09	0.654	0.648	0.62	0.641	0.03	0.561	0.584	0.451	0.53	0.13	1.418	1.205	1.303	1.31	0.08
test	N-121	0.437	0.426	0.378	0.414	0.08	0.408	0.444	0.429	0.43	0.04	0.736	0.849	0.809	0.8	0.07	0.662	0.667	0.741	0.69	0.06	0.484	0.377	0.412	0.42	0.13	0.386	0.374	0.345	0.368	0.06	0.316	0.357	0.293	0.322	0.1	0.208	0.196	0.173	0.19	0.09	0.815	0.868	0.746	0.81	0.08
test	N-122	0.991	0.787	0.793	0.857	0.14	0.917	0.863	0.87	0.88	0.03	0.824	0.873	0.841	0.85	0.03	0.71	0.621	0.743	0.691	0.09	0.636	0.495	0.523	0.55	0.14	0.604	0.559	0.514	0.559	0.08	0.6	0.607	0.563	0.59	0.04	0.36	0.343	0.314	0.34	0.07	1.01	1.176	1.086	1.09	0.08
test	N-123	1.023	0.895	0.902	0.94	0.08	0.928	0.98	0.946	0.95	0.03	0.737	0.784	0.698	0.74	0.06	0.64	0.679	0.723	0.681	0.06	0.595	0.598	0.582	0.59	0.01	0.475	0.444	0.46	0.46	0.03	0.645	0.645	0.65	0.647	0	0.389	0.342	0.371	0.37	0.06	0.819	0.983	0.796	0.87	0.12
test	N-124	1.221	1.064	1.117	1.134	0.07	1.224	1.275	1.252	1.25	0.02	1.032	1.081	0.966	1.03	0.06	0.9	0.898	0.954	0.917	0.03	0.767	0.692	0.708	0.72	0.05	0.672	0.62	0.631	0.641	0.04	0.721	0.725	0.677	0.708	0.04	0.482	0.485	0.459	0.48	0.03	1.042	1.303	1.007	1.12	0.14
test	N-125	1.092	0.969	0.957	1.006	0.07	1.189	1.154	1.12	1.15	0.03	0.712	0.693	0.649	0.68	0.05	0.56	0.616	0.645	0.607	0.07	0.947	0.918	0.89	0.92	0.03	0.539	0.502	0.483	0.508	0.06	0.684	0.688	0.64	0.671	0.04	0.375	0.375	0.349	0.37	0.04	0.838	0.901	0.843	0.86	0.04
test	N-126	0.988	0.839	0.872	0.9	0.09	0.99	0.996	0.933	0.97	0.04	0.706	0.713	0.649	0.69	0.05	0.483	0.57	0.611	0.555	0.12	0.566	0.445	0.492	0.5	0.12	0.494	0.433	0.421	0.449	0.09	0.626	0.596	0.606	0.609	0.03	0.23	0.262	0.243	0.25	0.07	1.042	1.251	1.122	1.14	0.09
test	N-127	0.586	0.629	0.543	0.586	0.07	0.675	0.651	0.622	0.65	0.04	0.945	0.902	0.934	0.93	0.02	0.791	0.922	0.803	0.839	0.09	0.832	0.678	0.757	0.76	0.1	0.654	0.563	0.54	0.586	0.1	0.573	0.647	0.565	0.595	0.08	0.466	0.481	0.423	0.46	0.07	1.116	1.139	1.188	1.15	0.03
test	N-128	0.295	0.267	0.274	0.279	0.05	0.258	0.311	0.306	0.29	0.1	0.48	0.555	0.422	0.49	0.14	0.433	0.415	0.474	0.441	0.07	0.479	0.424	0.442	0.45	0.06	0.291	0.286	0.275	0.284	0.03	0.355	0.349	0.308	0.337	0.08	0.863	0.855	0.755	0.82	0.07	0.738	0.831	0.678	0.75	0.1
test	N-129	0.757	0.605	0.611	0.658	0.13	0.603	0.699	0.662	0.65	0.07	0.798	0.846	0.795	0.81	0.04	0.703	0.734	0.958	0.798	0.17	0.516	0.455	0.474	0.48	0.06	0.493	0.441	0.424	0.453	0.08	0.496	0.485	0.481	0.487	0.02	0.218	0.241	0.229	0.23	0.05	0.894	1.066	0.88	0.95	0.11
test	N-130	1.145	1.03	0.974	1.05	0.08	0.933	0.984	1.043	0.99	0.06	0.946	1.085	1.026	1.02	0.07	0.975	1.001	1.061	1.012	0.04	0.731	0.603	0.556	0.63	0.14	0.683	0.631	0.596	0.637	0.07	0.682	0.657	0.622	0.654	0.05	0.438	0.423	0.407	0.42	0.04	1.487	1.629	1.868	1.66	0.12
test	N-131	0.911	0.841	0.863	0.872	0.04	1.02	1.038	0.89	0.98	0.08	0.698	0.75	0.704	0.72	0.04	0.628	0.684	0.764	0.692	0.1	0.431	0.4	0.421	0.42	0.04	0.424	0.412	0.456	0.431	0.05	0.542	0.589	0.529	0.553	0.06	0.281	0.295	0.277	0.28	0.03	0.846	0.981	0.888	0.91	0.08
test	N-132	1.407	1.244	1.245	1.299	0.07	1.147	1.141	1.109	1.13	0.02	0.697	0.751	0.703	0.72	0.04	0.583	0.647	0.681	0.637	0.08	0.505	0.442	0.434	0.46	0.08	0.56	0.581	0.524	0.555	0.05	0.664	0.645	0.665	0.658	0.02	0.501	0.448	0.384	0.44	0.13	0.79	1.051	0.79	0.88	0.17
test	N-133	1.414	1.26	1.296	1.323	0.06	1.298	1.292	1.27	1.29	0.01	0.89	0.904	0.895	0.9	0.01	0.706	0.786	0.819	0.77	0.08	0.502	0.438	0.435	0.46	0.08	0.515	0.472	0.448	0.478	0.07	0.634	0.661	0.626	0.64	0.03	0.324	0.318	0.34	0.33	0.03	0.751	1.005	0.749	0.84	0.18
test	N-134	1.246	1.055	1.079	1.127	0.09	1.33	1.315	1.211	1.29	0.05	0.947	0.948	0.844	0.91	0.07	0.729	0.794	0.652	0.725	0.1	0.716	0.535	0.6	0.62	0.15	0.523	0.484	0.473	0.493	0.05	0.652	0.675	0.66	0.662	0.02	0.339	0.325	0.348	0.34	0.03	0.744	1.076	0.872	0.9	0.19
test	N-135	0.345	0.262	0.323	0.31	0.14	0.357	0.518	0.389	0.42	0.2	0.715	0.603	0.629	0.65	0.09	0.471	0.516	0.574	0.52	0.1	0.634	0.534	0.606	0.59	0.09	0.37	0.351	0.3	0.34	0.11	0.325	0.384	0.325	0.345	0.1	0.201	0.205	0.198	0.2	0.02	1.378	1.533	1.444	1.45	0.05
test	N-136	1.301	1.179	1.167	1.216	0.06	1.229	1.239	1.302	1.26	0.03	0.91	1.154	0.989	1.02	0.12	0.983	0.792	0.896	0.89	0.11	0.809	0.64	0.738	0.73	0.12	0.67	0.625	0.616	0.637	0.05	0.739	0.71	0.669	0.706	0.05	0.46	0.463	0.435	0.45	0.03	1.918	1.462	1.808	1.73	0.14
test	N-137	1.131	1.098	1.164	1.131	0.03	0.962	1.045	1.009	1.01	0.04	1.265	1.373	1.435	1.36	0.06	1.408	1.402	1.479	1.43	0.03	1.123	0.952	0.99	1.02	0.09	0.933	0.843	0.864	0.88	0.05	0.795	0.745	0.693	0.744	0.07	0.718	0.655	0.73	0.7	0.06	2.202	1.824	2.125	2.05	0.1
test	N-138	1.174	1.061	1.046	1.094	0.06	1.147	1.088	1.094	1.11	0.03	0.725	0.701	0.69	0.71	0.03	0.573	0.594	0.614	0.594	0.03	0.522	0.434	0.45	0.47	0.1	0.521	0.516	0.469	0.502	0.06	0.677	0.665	0.65	0.664	0.02	0.319	0.278	0.291	0.3	0.07	0.825	0.873	0.709	0.8	0.11
test	N-139	1.247	1.119	1.19	1.185	0.05	1.283	1.248	1.254	1.26	0.01	1.048	1.187	1.143	1.13	0.06	0.899	0.877	0.937	0.904	0.03	0.79	0.599	0.783	0.72	0.15	0.773	0.709	0.698	0.727	0.06	0.742	0.69	0.628	0.687	0.08	0.463	0.361	0.38	0.4	0.14	1.458	1.44	1.126	1.34	0.14
test	N-140	1.037	0.892	0.921	0.95	0.08	0.859	0.935	0.869	0.89	0.05	0.727	0.732	0.685	0.71	0.04	0.587	0.629	0.651	0.622	0.05	0.49	0.404	0.462	0.45	0.1	0.503	0.491	0.429	0.474	0.08	0.613	0.635	0.581	0.61	0.04	0.28	0.265	0.26	0.27	0.04	0.972	1.176	0.906	1.02	0.14
test	N-141	0.814	0.709	0.747	0.757	0.07	0.976	0.928	0.88	0.93	0.05	0.892	0.885	0.843	0.87	0.03	0.728	0.732	0.844	0.768	0.09	0.655	0.638	0.557	0.62	0.08	0.578	0.549	0.55	0.559	0.03	0.544	0.574	0.542	0.553	0.03	0.354	0.304	0.345	0.33	0.08	1.352	1.666	1.604	1.54	0.11
test	N-142	0.917	0.782	0.791	0.83	0.09	0.763	0.741	0.706	0.74	0.04	0.81	0.867	0.785	0.82	0.05	0.641	0.691	0.709	0.68	0.05	0.458	0.39	0.368	0.41	0.12	0.359	0.375	0.323	0.352	0.08	0.429	0.442	0.416	0.429	0.03	0.273	0.301	0.27	0.28	0.06	0.804	0.892	0.737	0.81	0.1
test	N-143	0.8	0.686	0.714	0.733	0.08	0.803	0.813	0.721	0.78	0.06	0.715	0.732	0.673	0.71	0.04	0.535	0.687	0.589	0.604	0.13	0.619	0.525	0.623	0.59	0.09	0.521	0.473	0.418	0.471	0.11	0.607	0.607	0.574	0.596	0.03	0.393	0.41	0.349	0.38	0.08	0.945	1.017	1.022	0.99	0.04
test	N-144	0.742	0.679	0.655	0.692	0.06	0.655	0.704	0.687	0.68	0.04	0.622	0.705	0.573	0.63	0.11	0.693	0.528	0.733	0.651	0.17	0.616	0.489	0.473	0.53	0.15	0.544	0.488	0.421	0.484	0.13	0.559	0.556	0.488	0.534	0.08	0.26	0.242	0.264	0.26	0.05	1.804	1.834	1.665	1.77	0.05
test	N-145	1.128	0.935	0.974	1.012	0.1	0.898	0.906	0.977	0.93	0.05	0.978	1.001	0.97	0.98	0.02	0.965	0.725	1.001	0.897	0.17	0.764	0.59	0.624	0.66	0.14	0.755	0.666	0.625	0.682	0.1	0.557	0.6	0.534	0.564	0.06	0.421	0.442	0.404	0.42	0.05	2.129	2.1	1.826	2.02	0.08
test	N-146	1.021	0.883	0.868	0.924	0.09	1.193	1.177	1.093	1.15	0.05	0.837	0.91	0.873	0.87	0.04	0.702	0.707	0.789	0.733	0.07	0.617	0.483	0.542	0.55	0.12	0.574	0.501	0.504	0.526	0.08	0.584	0.584	0.56	0.576	0.02	0.336	0.28	0.333	0.32	0.1	0.797	0.88	0.759	0.81	0.08
test	N-147	1.104	0.889	0.931	0.975	0.12	0.973	1.059	1.082	1.04	0.06	1.079	1.188	1.112	1.13	0.05	0.949	0.869	0.929	0.916	0.05	0.812	0.64	0.719	0.72	0.12	0.707	0.639	0.585	0.644	0.09	0.626	0.629	0.599	0.618	0.03	0.673	0.613	0.561	0.62	0.09	1.341	1.496	1.356	1.4	0.06
test	N-148	1.212	0.909	0.812	0.978	0.21	0.918	1.045	1.077	1.01	0.08	0.888	0.98	0.878	0.92	0.06	0.86	0.703	0.763	0.775	0.1	0.659	0.517	0.54	0.57	0.13	0.683	0.584	0.574	0.614	0.1	0.637	0.623	0.583	0.614	0.05	0.422	0.355	0.45	0.41	0.12	1.502	1.539	1.411	1.48	0.04
test	N-149	0.306	0.273	0.262	0.28	0.08	0.319	0.37	0.334	0.34	0.08	0.491	0.543	0.483	0.51	0.06	0.444	0.475	0.489	0.469	0.05	0.472	0.416	0.413	0.43	0.08	0.422	0.372	0.379	0.391	0.07	0.333	0.325	0.323	0.327	0.02	0.228	0.238	0.26	0.24	0.07	0.89	0.811	0.79	0.83	0.06
test	N-150	0.885	0.754	0.804	0.814	0.08	0.938	1.023	0.941	0.97	0.05	0.773	0.804	0.769	0.78	0.02	0.652	0.66	0.674	0.662	0.02	0.547	0.448	0.478	0.49	0.1	0.515	0.469	0.449	0.478	0.07	0.531	0.514	0.514	0.52	0.02	0.305	0.309	0.292	0.3	0.03	1.461	1.296	0.949	1.24	0.21
test	N-151	1.262	1.107	1.137	1.169	0.07	1.054	1.078	1.049	1.06	0.01	0.872	0.872	0.819	0.85	0.04	0.697	0.78	0.615	0.697	0.12	0.724	0.667	0.7	0.7	0.04	0.671	0.643	0.615	0.643	0.04	0.677	0.683	0.683	0.681	0.01	0.415	0.457	0.427	0.43	0.05	1.383	1.255	1.03	1.22	0.15
test	N-152	0.622	0.52	0.543	0.562	0.1	0.599	0.653	0.657	0.64	0.05	0.582	0.691	0.595	0.62	0.1	0.529	0.493	0.607	0.543	0.11	0.6	0.488	0.493	0.53	0.12	0.499	0.47	0.433	0.467	0.07	0.392	0.425	0.422	0.413	0.04	0.397	0.377	0.351	0.38	0.06	1.304	1.306	0.905	1.17	0.2
test	N-153	0.342	0.354	0.318	0.338	0.05	0.317	0.332	0.312	0.32	0.03	0.585	0.651	0.669	0.64	0.07	0.504	0.496	0.568	0.523	0.08	0.492	0.433	0.439	0.45	0.07	0.385	0.386	0.384	0.385	0	0.327	0.353	0.34	0.34	0.04	0.27	0.266	0.274	0.27	0.01	1.054	1.079	0.703	0.95	0.22
test	N-154	1.09	0.976	0.946	1.004	0.08	0.926	0.989	0.963	0.96	0.03	0.643	0.644	0.639	0.64	0	0.52	0.534	0.42	0.491	0.13	0.512	0.448	0.487	0.48	0.07	0.52	0.501	0.44	0.487	0.09	0.631	0.602	0.573	0.602	0.05	0.311	0.322	0.334	0.32	0.04	1.01	1.099	0.838	0.98	0.14
test	N-155	0.389	0.332	0.377	0.366	0.08	0.477	0.5	0.467	0.48	0.04	0.453	0.426	0.405	0.43	0.06	0.345	0.354	0.395	0.365	0.07	0.362	0.348	0.348	0.35	0.02	0.33	0.338	0.305	0.324	0.05	0.302	0.342	0.31	0.318	0.07	0.174	0.18	0.137	0.16	0.14	0.508	0.705	0.55	0.59	0.18
test	N-156	0.876	0.763	0.773	0.804	0.08	0.723	0.726	0.745	0.73	0.02	0.583	0.602	0.54	0.58	0.06	0.476	0.494	0.528	0.499	0.05	0.384	0.363	0.367	0.37	0.03	0.397	0.399	0.375	0.39	0.03	0.51	0.544	0.47	0.508	0.07	0.192	0.178	0.198	0.19	0.05	1.264	1.274	0.971	1.17	0.15
test	N-157	0.741	0.635	0.626	0.667	0.1	0.876	0.868	0.828	0.86	0.03	0.716	0.684	0.666	0.69	0.04	0.584	0.618	0.726	0.643	0.12	0.589	0.529	0.465	0.53	0.12	0.529	0.474	0.503	0.502	0.05	0.513	0.503	0.503	0.506	0.01	0.346	0.383	0.327	0.35	0.08	1.628	1.66	1.127	1.47	0.2
test	N-158	0.283	0.25	0.235	0.256	0.1	0.416	0.398	0.367	0.39	0.06	0.476	0.523	0.526	0.51	0.06	0.502	0.439	0.518	0.486	0.09	0.492	0.416	0.473	0.46	0.09	0.358	0.371	0.359	0.363	0.02	0.328	0.304	0.34	0.324	0.06	0.286	0.315	0.296	0.3	0.05	1.245	1.305	0.881	1.14	0.2
test	N-159	0.723	0.636	0.631	0.663	0.08	0.767	0.782	0.676	0.74	0.08	0.574	0.545	0.575	0.56	0.03	0.437	0.494	0.537	0.489	0.1	0.585	0.492	0.57	0.55	0.09	0.401	0.352	0.347	0.367	0.08	0.497	0.447	0.48	0.475	0.05	0.177	0.18	0.194	0.18	0.05	0.5	0.714	0.507	0.57	0.21
test	P-123	2.076	2.079	1.88	2.012	0.06	2.082	2.334	2.135	2.18	0.06	1.759	1.915	1.943	1.87	0.05	1.669	1.919	1.726	1.771	0.07	1.311	1.304	1.241	1.29	0.03	1.394	1.305	1.366	1.355	0.03	1.229	1.221	1.262	1.237	0.02	0.875	0.753	0.766	0.8	0.08	2.546	2.421	2.452	2.47	0.03
test	P-127	2.677	2.856	2.444	2.659	0.08	2.734	3.223	2.866	2.94	0.09	3.088	3.139	2.757	2.99	0.07	2.706	2.987	2.87	2.854	0.05	0.812	0.817	0.808	0.81	0.01	1.298	1.134	1.176	1.203	0.07	0.954	0.979	0.952	0.962	0.02	0.788	0.664	0.668	0.71	0.1	1.671	1.395	1.427	1.5	0.1
test	P-128	2.155	2.244	1.944	2.114	0.07	2.019	2.272	2.153	2.15	0.06	1.646	1.726	1.355	1.58	0.12	1.993	2.285	1.9	2.059	0.1	1.28	1.268	1.209	1.25	0.03	1.395	1.347	1.246	1.329	0.06	1.135	1.111	1.195	1.147	0.04	0.611	0.65	0.631	0.63	0.03	3.325	3.121	3.149	3.2	0.03
test	P-131	2.424	2.514	2.113	2.35	0.09	2.194	2.526	2.241	2.32	0.08	1.561	1.767	1.562	1.63	0.07	1.787	1.963	1.742	1.831	0.06	1.249	1.275	1.164	1.23	0.05	1.451	1.369	1.43	1.417	0.03	1.168	1.161	1.184	1.171	0.01	0.893	0.806	0.856	0.85	0.05	2.789	2.841	2.801	2.81	0.01
test	P-133	2.408	2.509	2.106	2.341	0.09	2.336	2.515	2.222	2.36	0.06	2.292	2.242	2.098	2.21	0.05	2.291	2.382	2.159	2.277	0.05	1.361	1.342	1.318	1.34	0.02	1.453	1.356	1.349	1.386	0.04	1.269	1.25	1.256	1.258	0.01	1.008	0.926	0.947	0.96	0.04	2.433	2.295	2.302	2.34	0.03
test	P-134	2.538	2.707	2.271	2.505	0.09	2.321	2.838	2.585	2.58	0.1	2.524	2.698	2.439	2.55	0.05	2.559	2.705	2.061	2.442	0.14	0.838	0.812	0.815	0.82	0.02	1.198	1.167	1.159	1.175	0.02	0.935	0.871	0.918	0.908	0.04	0.623	0.601	0.629	0.62	0.02	1.765	1.635	1.453	1.62	0.1
test	P-136	2.52	2.432	2.233	2.395	0.06	2.709	2.998	2.861	2.86	0.05	2.15	2.067	1.746	1.99	0.11	2.387	2.202	2.171	2.253	0.05	0.713	0.701	0.673	0.7	0.03	1.076	0.891	0.948	0.972	0.1	0.831	0.797	0.849	0.826	0.03	0.494	0.488	0.475	0.49	0.02	2.743	2.479	2.565	2.6	0.05
test	P-137	2.494	2.447	2.291	2.411	0.04	2.909	3.249	2.98	3.05	0.06	2.324	2.367	2.292	2.33	0.02	2.415	2.128	2.233	2.259	0.06	0.797	0.789	0.766	0.78	0.02	1.11	1.036	1.054	1.067	0.04	0.905	0.878	0.89	0.891	0.02	0.691	0.665	0.653	0.67	0.03	2.367	2.108	2.16	2.21	0.06
test	P-138	1.861	1.814	1.677	1.784	0.05	1.974	2.343	2.083	2.13	0.09	2.213	2.077	2.05	2.11	0.04	2.154	2.065	1.987	2.069	0.04	1.344	1.231	1.217	1.26	0.06	1.399	1.182	1.311	1.297	0.08	1.177	1.252	1.215	1.215	0.03	0.9	0.838	0.801	0.85	0.06	1.973	1.632	1.654	1.75	0.11
test	P-142	2.082	2.232	1.858	2.057	0.09	2.564	2.709	2.536	2.6	0.04	2.191	2.349	1.903	2.15	0.11	2.396	2.586	2.094	2.359	0.11	0.702	0.659	0.65	0.67	0.04	1.108	1.004	1.079	1.064	0.05	0.75	0.816	0.794	0.787	0.04	0.392	0.347	0.461	0.4	0.14	1.493	1.154	1.102	1.25	0.17
test	P-144	2.29	2.355	2.037	2.227	0.08	2.549	2.616	2.45	2.54	0.03	1.804	1.715	1.587	1.7	0.06	2.08	2.072	1.96	2.037	0.03	1.315	1.333	1.264	1.3	0.03	1.342	1.273	1.198	1.271	0.06	1.145	1.165	1.249	1.186	0.05	0.778	0.706	0.777	0.75	0.05	3.121	2.963	3.002	3.03	0.03
test	P-147	1.76	1.727	1.635	1.707	0.04	1.66	2.087	1.886	1.88	0.11	1.936	1.944	1.838	1.91	0.03	1.937	1.877	1.837	1.884	0.03	1.283	1.231	1.195	1.24	0.04	1.337	1.149	1.35	1.279	0.09	1.159	1.147	1.178	1.161	0.01	0.709	0.671	0.677	0.69	0.03	1.614	1.38	1.375	1.46	0.09
test	P-148	2.817	2.864	2.508	2.73	0.07	3.095	3.388	2.978	3.15	0.07	3.614	3.571	3.374	3.52	0.04	3.352	3.299	3.122	3.258	0.04	0.869	0.826	0.817	0.84	0.03	1.326	1.206	1.211	1.248	0.05	1.018	0.926	0.978	0.974	0.05	0.76	0.736	0.75	0.75	0.02	3.648	3.56	3.522	3.58	0.02
test	P-149	1.386	1.725	1.53	1.547	0.11	1.556	1.943	1.727	1.74	0.11	1.799	1.561	1.472	1.61	0.1	1.767	1.757	1.833	1.786	0.02	1.352	1.316	1.226	1.3	0.05	1.44	1.275	1.35	1.355	0.06	1.194	1.166	1.198	1.186	0.01	0.697	0.548	0.64	0.63	0.12	1.238	0.891	0.91	1.01	0.19
test	P-151	2.663	2.717	2.331	2.57	0.08	2.938	3.056	2.889	2.96	0.03	3.338	3.366	2.802	3.17	0.1	3.204	3.308	2.655	3.056	0.11	0.895	0.9	0.876	0.89	0.01	1.263	1.265	1.2	1.243	0.03	0.99	1.02	0.99	1	0.02	0.928	0.88	0.847	0.89	0.05	2.229	2.046	2.105	2.13	0.04
test	P-152	1.62	1.776	1.566	1.654	0.07	2.203	2.322	2.157	2.23	0.04	1.768	1.742	1.756	1.76	0.01	1.851	1.789	1.771	1.804	0.02	1.349	1.341	1.3	1.33	0.02	1.371	1.179	1.2	1.25	0.08	1.235	1.171	1.255	1.22	0.04	0.652	0.683	0.76	0.7	0.08	2.877	2.519	2.569	2.66	0.07
test	P-155	3.158	3.206	2.653	3.006	0.1	3.179	3.267	3.003	3.15	0.04	3.149	3.215	3.008	3.12	0.03	2.78	2.756	2.553	2.696	0.05	0.789	0.792	0.745	0.78	0.03	1.177	1.197	1.172	1.182	0.01	0.929	0.882	0.895	0.902	0.03	0.617	0.596	0.625	0.61	0.02	3.584	3.548	3.623	3.59	0.01
test	P-157	1.944	2.194	1.765	1.968	0.11	2.168	2.349	2.084	2.2	0.06	2.119	2.066	1.872	2.02	0.06	2.052	2.061	1.971	2.028	0.02	1.352	1.35	1.234	1.31	0.05	1.344	1.284	1.262	1.297	0.03	1.241	1.198	1.209	1.216	0.02	0.728	0.647	0.708	0.69	0.06	3.009	2.82	2.852	2.89	0.03
test	P-161	2.142	2.263	2.069	2.158	0.05	2.37	3.134	2.471	2.66	0.16	2.679	2.68	2.474	2.61	0.05	2.713	2.637	2.653	2.668	0.02	0.789	0.763	0.773	0.78	0.02	1.204	1.01	1.106	1.107	0.09	0.912	0.885	0.902	0.9	0.02	0.912	0.852	0.833	0.87	0.05	1.986	1.562	1.719	1.76	0.12
test	P-171	2.108	2.136	1.847	2.03	0.08	2.174	2.556	2.06	2.26	0.11	2.23	2.226	1.797	2.08	0.12	2.306	2.313	1.88	2.166	0.11	1.446	1.405	1.329	1.39	0.04	1.377	1.315	1.424	1.372	0.04	1.238	1.267	1.26	1.255	0.01	0.954	0.856	0.937	0.92	0.06	2.711	2.534	2.599	2.61	0.03
test	P-178	2.79	2.568	2.341	2.566	0.09	2.609	3.281	2.616	2.84	0.14	2.57	2.487	2.542	2.53	0.02	2.785	2.748	2.808	2.78	0.01	0.866	0.806	0.807	0.83	0.04	1.182	1.039	1.103	1.108	0.06	0.926	0.826	0.887	0.88	0.06	0.755	0.706	0.765	0.74	0.04	1.901	1.574	1.531	1.67	0.12
test	P-179	2.647	2.688	2.359	2.565	0.07	3.365	3.568	3.036	3.32	0.08	3.009	2.73	2.657	2.8	0.07	3.393	3.299	3.255	3.316	0.02	0.837	0.786	0.762	0.8	0.05	1.262	1.177	1.184	1.208	0.04	0.907	0.82	0.88	0.869	0.05	0.656	0.594	0.637	0.63	0.05	3.522	3.454	3.484	3.49	0.01
test	P-180	2.017	2.169	1.81	1.999	0.09	2.358	2.443	2.125	2.31	0.07	1.968	1.781	1.854	1.87	0.05	2.053	2.079	1.993	2.042	0.02	1.403	1.304	1.256	1.32	0.06	1.318	1.183	1.221	1.241	0.06	1.067	1.072	1.015	1.051	0.03	0.698	0.658	0.715	0.69	0.04	2.206	1.865	1.937	2	0.09
test	P-187	1.809	1.562	1.938	1.77	0.11	1.921	2.054	1.749	1.91	0.08	2.484	1.884	2.057	2.14	0.14	1.335	0.894	1.26	1.163	0.2	1.645	1.631	1.62	1.63	0.01	1.394	1.296	1.316	1.335	0.04	1.226	1.178	1.161	1.188	0.03	0.859	0.771	0.801	0.81	0.06	2.155	1.988	2.336	2.16	0.08
test	P-188	1.923	1.907	2.158	1.996	0.07	2.047	2.216	1.861	2.04	0.09	3.223	2.393	2.558	2.72	0.16	1.377	1.223	1.455	1.352	0.09	0.823	0.812	0.718	0.78	0.07	1.145	0.99	1.071	1.069	0.07	0.871	0.876	0.808	0.852	0.04	0.485	0.472	0.507	0.49	0.04	1.795	1.693	1.728	1.74	0.03
test	P-189	1.818	1.966	2.18	1.988	0.09	2.359	2.543	2.367	2.42	0.04	2.6	2.047	2.034	2.23	0.15	1.382	0.887	1.216	1.162	0.22	1.388	1.325	1.274	1.33	0.04	1.407	1.21	1.496	1.371	0.11	1.158	1.1	1.112	1.123	0.03	0.709	0.552	0.626	0.63	0.12	3.195	3.03	3.293	3.17	0.04
test	P-192	1.473	1.424	1.745	1.547	0.11	1.143	1.272	1.219	1.21	0.05	2.178	2.08	1.757	2.01	0.11	1.142	0.834	1.27	1.082	0.21	0.67	0.568	0.603	0.61	0.08	1.004	1.114	1.027	1.048	0.06	0.882	0.79	0.886	0.853	0.06	0.368	0.338	0.421	0.38	0.11	1.718	1.676	1.878	1.76	0.06
test	P-195	3.905	3.855	3.803	3.854	0.01	2.88	2.882	2.851	2.87	0.01	3.155	3.156	3.061	3.12	0.02	2.237	2.042	2.685	2.321	0.14	0.724	0.691	0.673	0.7	0.04	1.445	1.437	1.421	1.434	0.01	1.047	0.915	0.961	0.974	0.07	0.544	0.494	0.579	0.54	0.08	3.348	3.226	3.402	3.33	0.03
test	N-213	0.708	0.789	0.678	0.725	0.08	0.913	1.011	0.954	0.96	0.05	0.532	0.597	0.569	0.57	0.06	0.626	0.649	0.604	0.626	0.04	0.546	0.534	0.584	0.55	0.05	0.547	0.46	0.514	0.507	0.09	0.662	0.618	0.635	0.638	0.03	0.232	0.259	0.262	0.25	0.07	1.168	1.346	1.165	1.23	0.08
test	N-214	0.99	1.081	1.221	1.097	0.11	1.227	1.15	1.099	1.16	0.06	0.708	0.738	0.844	0.76	0.09	0.792	0.518	0.625	0.645	0.21	0.808	0.683	0.769	0.75	0.08	0.599	0.568	0.592	0.586	0.03	0.735	0.748	0.738	0.74	0.01	0.413	0.436	0.435	0.43	0.03	0.973	1.085	0.903	0.99	0.09
test	N-215	0.767	0.81	0.729	0.769	0.05	0.885	0.955	0.901	0.91	0.04	0.506	0.602	0.536	0.55	0.09	0.662	0.62	0.595	0.626	0.05	0.571	0.514	0.589	0.56	0.07	0.523	0.468	0.457	0.483	0.07	0.565	0.537	0.601	0.568	0.06	0.291	0.404	0.339	0.34	0.16	1.061	1.191	1.033	1.1	0.08
test	N-216	0.749	0.805	0.76	0.771	0.04	0.857	0.964	0.898	0.91	0.06	0.661	0.725	0.764	0.72	0.07	0.776	0.758	0.716	0.75	0.04	0.779	0.745	0.823	0.78	0.05	0.691	0.583	0.637	0.637	0.08	0.67	0.649	0.647	0.655	0.02	0.449	0.542	0.471	0.49	0.1	0.925	1.009	0.954	0.96	0.04
test	N-217	0.319	0.38	0.324	0.341	0.1	0.485	0.558	0.531	0.52	0.07	0.599	0.702	0.668	0.66	0.08	0.773	0.725	0.733	0.744	0.03	0.735	0.626	0.705	0.69	0.08	0.578	0.567	0.574	0.573	0.01	0.458	0.487	0.479	0.475	0.03	0.336	0.367	0.289	0.33	0.12	0.992	1.047	0.903	0.98	0.07
test	N-218	0.711	0.798	0.643	0.717	0.11	0.897	0.97	0.882	0.92	0.05	0.666	0.697	0.674	0.68	0.02	0.789	0.735	0.703	0.742	0.06	0.788	0.745	0.789	0.77	0.03	0.604	0.509	0.59	0.568	0.09	0.654	0.599	0.653	0.635	0.05	0.327	0.359	0.308	0.33	0.08	1.168	1.259	1.082	1.17	0.08
test	N-219	0.842	0.832	0.75	0.808	0.06	1.194	1.236	1.203	1.21	0.02	1.156	1.214	1.231	1.2	0.03	1.138	1.087	1.049	1.091	0.04	1.075	0.977	0.988	1.01	0.05	0.807	0.83	0.809	0.815	0.02	0.581	0.645	0.646	0.624	0.06	0.65	0.759	0.578	0.66	0.14	1.711	1.763	1.624	1.7	0.04
test	N-220	0.788	0.837	0.749	0.791	0.06	1.018	1.079	1.046	1.05	0.03	0.563	0.531	0.525	0.54	0.04	0.616	0.582	0.56	0.586	0.05	0.667	0.536	0.667	0.62	0.12	0.527	0.393	0.536	0.485	0.17	0.737	0.665	0.723	0.708	0.05	0.399	0.539	0.48	0.47	0.15	0.897	0.989	0.846	0.91	0.08
test	N-221	0.708	0.762	0.587	0.686	0.13	0.833	1.007	0.929	0.92	0.09	0.512	0.528	0.525	0.52	0.02	0.585	0.538	0.578	0.567	0.04	0.699	0.618	0.712	0.68	0.08	0.599	0.505	0.576	0.56	0.09	0.668	0.613	0.633	0.638	0.04	0.31	0.386	0.32	0.34	0.12	0.807	0.937	0.761	0.84	0.11
test	N-222	0.557	0.55	0.534	0.547	0.02	0.773	0.854	0.769	0.8	0.06	0.706	0.67	0.721	0.7	0.04	0.723	0.475	0.599	0.599	0.21	0.669	0.711	0.733	0.7	0.05	0.605	0.551	0.564	0.573	0.05	0.576	0.587	0.613	0.592	0.03	0.263	0.301	0.269	0.28	0.07	0.873	0.994	0.816	0.89	0.1
test	N-223	0.784	0.859	0.692	0.778	0.11	0.979	1.021	0.991	1	0.02	0.645	0.699	0.684	0.68	0.04	0.815	0.811	0.766	0.797	0.03	0.804	0.683	0.767	0.75	0.08	0.652	0.626	0.589	0.622	0.05	0.734	0.671	0.709	0.705	0.05	0.382	0.423	0.409	0.4	0.05	1.134	1.293	1.147	1.19	0.07
test	N-224	0.465	0.558	0.451	0.491	0.12	0.692	0.68	0.65	0.67	0.03	0.552	0.613	0.832	0.67	0.22	0.609	0.666	0.617	0.631	0.05	0.931	0.704	0.847	0.83	0.14	0.664	0.479	0.593	0.579	0.16	0.575	0.611	0.617	0.601	0.04	0.362	0.424	0.339	0.38	0.12	0.838	0.942	0.76	0.85	0.11
test	N-225	0.611	0.74	0.526	0.626	0.17	0.766	0.764	0.774	0.77	0.01	0.853	0.965	1.082	0.97	0.12	1	0.915	0.894	0.936	0.06	1.048	0.953	1.058	1.02	0.06	0.839	0.724	0.8	0.788	0.07	0.662	0.694	0.726	0.694	0.05	0.69	0.823	0.717	0.74	0.09	1.306	1.493	1.327	1.38	0.07
test	N-226	0.62	0.692	0.603	0.638	0.07	0.835	0.895	0.916	0.88	0.05	0.58	0.627	0.618	0.61	0.04	0.737	0.691	0.68	0.703	0.04	0.725	0.648	0.779	0.72	0.09	0.542	0.421	0.457	0.473	0.13	0.687	0.646	0.695	0.676	0.04	0.266	0.267	0.314	0.28	0.1	1.264	1.381	1.229	1.29	0.06
test	N-227	0.53	0.675	0.566	0.59	0.13	0.731	0.934	0.77	0.81	0.13	0.93	0.973	1.152	1.02	0.12	0.976	0.997	1.017	0.997	0.02	0.892	0.829	1.029	0.92	0.11	0.809	0.725	0.769	0.768	0.05	0.584	0.654	0.704	0.647	0.09	0.542	0.584	0.522	0.55	0.06	1.547	1.752	1.52	1.61	0.08
test	N-228	1.144	1.304	1.244	1.231	0.07	1.395	1.431	1.38	1.4	0.02	1.37	1.553	1.656	1.53	0.09	1.458	1.363	1.249	1.357	0.08	1.346	1.258	1.276	1.29	0.04	1.065	0.982	1.056	1.034	0.04	0.933	0.973	0.964	0.957	0.02	0.989	1.058	0.859	0.97	0.1	1.924	1.962	1.691	1.86	0.08
test	N-229	0.446	0.529	0.499	0.491	0.09	0.78	0.799	0.737	0.77	0.04	0.641	0.719	0.717	0.69	0.06	0.764	0.72	0.618	0.701	0.11	0.941	0.821	0.965	0.91	0.08	0.476	0.415	0.473	0.455	0.08	0.372	0.414	0.413	0.4	0.06	0.278	0.269	0.257	0.27	0.04	1.144	1.279	1.09	1.17	0.08
test	N-230	0.265	0.337	0.265	0.289	0.14	0.372	0.437	0.374	0.39	0.09	0.51	0.498	0.645	0.55	0.15	0.552	0.541	0.485	0.526	0.07	0.594	0.577	0.655	0.61	0.07	0.432	0.437	0.478	0.449	0.06	0.411	0.417	0.393	0.407	0.03	0.295	0.279	0.241	0.27	0.1	0.91	1.032	0.857	0.93	0.1
test	N-231	0.773	0.767	0.679	0.74	0.07	1.145	1.167	1.124	1.15	0.02	0.434	0.576	0.512	0.51	0.14	0.597	0.605	0.596	0.599	0.01	0.748	0.652	0.728	0.71	0.07	0.632	0.605	0.564	0.6	0.06	0.721	0.666	0.718	0.702	0.04	0.303	0.334	0.321	0.32	0.05	1.148	1.273	1.123	1.18	0.07
test	N-232	0.942	1.01	0.949	0.967	0.04	1.173	1.214	1.151	1.18	0.03	0.889	1.136	1.255	1.09	0.17	1.018	1.065	0.953	1.012	0.06	1.105	0.941	1.06	1.04	0.08	0.765	0.802	0.762	0.776	0.03	0.815	0.808	0.815	0.813	0	0.634	0.621	0.593	0.62	0.03	1.521	1.594	1.486	1.53	0.04
test	N-233	1.195	1.188	1.026	1.136	0.08	1.326	1.339	1.281	1.32	0.02	0.558	0.651	0.662	0.62	0.09	0.842	0.782	0.682	0.769	0.11	0.925	0.825	0.921	0.89	0.06	0.679	0.657	0.684	0.673	0.02	0.76	0.762	0.759	0.76	0	0.453	0.469	0.433	0.45	0.04	1.458	1.507	1.368	1.44	0.05
test	N-234	1.14	1.197	1.02	1.119	0.08	1.322	1.355	1.289	1.32	0.02	0.74	0.863	0.919	0.84	0.11	0.915	0.865	0.849	0.876	0.04	0.946	0.931	0.924	0.93	0.01	0.727	0.713	0.726	0.722	0.01	0.792	0.766	0.802	0.787	0.02	0.459	0.479	0.437	0.46	0.05	1.202	1.421	1.164	1.26	0.11
test	N-235	0.78	0.824	0.729	0.778	0.06	0.995	1.047	1.038	1.03	0.03	0.608	0.687	0.635	0.64	0.06	0.749	0.706	0.68	0.712	0.05	0.759	0.674	0.775	0.74	0.07	0.562	0.618	0.593	0.591	0.05	0.716	0.708	0.703	0.709	0.01	0.333	0.362	0.337	0.34	0.05	1.261	1.394	1.217	1.29	0.07
test	N-236	0.864	0.91	0.736	0.837	0.11	1.154	1.165	1.083	1.13	0.04	0.715	0.766	0.778	0.75	0.04	0.923	0.882	0.844	0.883	0.04	1.015	0.849	0.933	0.93	0.09	0.733	0.577	0.707	0.672	0.12	0.791	0.709	0.766	0.755	0.06	0.539	0.636	0.562	0.58	0.09	1.111	1.26	1.041	1.14	0.1
test	N-237	1.054	1.052	0.97	1.025	0.05	1.131	1.275	1.084	1.16	0.09	1.127	1.371	1.53	1.34	0.15	1.325	1.262	0.968	1.185	0.16	1.343	1.236	1.333	1.3	0.05	1.022	0.92	0.933	0.958	0.06	0.886	0.846	0.887	0.873	0.03	0.722	0.925	0.739	0.8	0.14	1.637	1.84	1.613	1.7	0.07
test	N-238	1.144	1.171	1.039	1.118	0.06	1.32	1.389	1.278	1.33	0.04	0.924	0.793	1.141	0.95	0.18	1.037	0.857	0.745	0.88	0.17	0.95	0.991	0.927	0.96	0.03	0.718	0.666	0.735	0.706	0.05	0.735	0.769	0.781	0.762	0.03	0.42	0.491	0.451	0.45	0.08	2.121	2.171	1.989	2.09	0.04
test	N-239	0.356	0.404	0.374	0.378	0.06	0.559	0.54	0.557	0.55	0.02	0.669	0.806	0.746	0.74	0.09	0.791	0.711	0.711	0.738	0.06	0.615	0.556	0.551	0.57	0.06	0.469	0.401	0.409	0.426	0.09	0.531	0.417	0.508	0.485	0.12	0.251	0.297	0.241	0.26	0.11	1.513	1.631	1.426	1.52	0.07
test	N-240	0.718	0.745	0.665	0.709	0.06	0.949	0.999	0.941	0.96	0.03	0.695	0.76	0.758	0.74	0.05	0.745	0.763	0.747	0.752	0.01	0.799	0.652	0.733	0.73	0.1	0.623	0.486	0.592	0.567	0.13	0.687	0.638	0.668	0.664	0.04	0.27	0.331	0.319	0.31	0.11	1.405	1.489	1.321	1.41	0.06
test	N-241	0.796	0.785	0.711	0.764	0.06	0.968	0.98	1.043	1	0.04	0.876	0.968	0.983	0.94	0.06	0.938	0.877	0.902	0.906	0.03	0.901	0.721	0.892	0.84	0.12	0.66	0.511	0.649	0.607	0.14	0.664	0.622	0.709	0.665	0.07	0.408	0.467	0.403	0.43	0.08	1.121	1.209	1.051	1.13	0.07
test	N-242	0.38	0.371	0.326	0.359	0.08	0.564	0.63	0.554	0.58	0.07	0.522	0.598	0.56	0.56	0.07	0.628	0.584	0.569	0.594	0.05	0.602	0.57	0.577	0.58	0.03	0.479	0.353	0.498	0.443	0.18	0.438	0.431	0.486	0.452	0.07	0.329	0.371	0.318	0.34	0.08	0.745	0.87	0.675	0.76	0.13
test	N-243	0.808	0.852	0.74	0.8	0.07	0.999	1.109	1.02	1.04	0.06	0.776	0.87	0.825	0.82	0.06	0.895	0.753	0.777	0.808	0.09	0.809	0.732	0.829	0.79	0.06	0.624	0.691	0.651	0.655	0.05	0.65	0.64	0.715	0.668	0.06	0.392	0.464	0.451	0.44	0.09	1.584	1.645	1.483	1.57	0.05
test	N-244	1.099	1.128	1.018	1.082	0.05	1.366	1.387	1.362	1.37	0.01	1.134	1.247	1.287	1.22	0.06	1.176	1.17	1.112	1.153	0.03	0.991	0.916	0.952	0.95	0.04	0.881	0.86	0.844	0.862	0.02	0.691	0.798	0.73	0.74	0.07	0.436	0.532	0.545	0.5	0.12	1.317	1.505	1.263	1.36	0.09
test	N-245	0.502	0.561	0.478	0.514	0.08	0.745	0.809	0.733	0.76	0.05	0.607	0.69	0.71	0.67	0.08	0.781	0.695	0.569	0.682	0.16	0.654	0.61	0.663	0.64	0.04	0.491	0.443	0.571	0.502	0.13	0.494	0.544	0.556	0.531	0.06	0.361	0.384	0.352	0.37	0.05	0.931	1.105	0.902	0.98	0.11
test	N-246	0.728	0.801	0.674	0.734	0.09	0.789	0.899	0.809	0.83	0.07	0.591	0.619	0.673	0.63	0.07	0.551	0.568	0.52	0.546	0.04	0.575	0.479	0.601	0.55	0.12	0.336	0.399	0.449	0.395	0.14	0.497	0.551	0.516	0.521	0.05	0.219	0.245	0.221	0.23	0.06	1.374	1.468	1.331	1.39	0.05
test	N-247	0.656	0.745	0.63	0.677	0.09	0.852	0.975	0.875	0.9	0.07	0.504	0.603	0.648	0.59	0.13	0.627	0.634	0.603	0.621	0.03	0.704	0.544	0.634	0.63	0.13	0.463	0.463	0.453	0.46	0.01	0.515	0.489	0.537	0.514	0.05	0.278	0.315	0.29	0.29	0.06	1.008	1.134	0.988	1.04	0.08
test	N-248	0.258	0.297	0.274	0.276	0.07	0.452	0.504	0.487	0.48	0.06	0.431	0.54	0.525	0.5	0.12	0.624	0.576	0.587	0.596	0.04	0.556	0.501	0.542	0.53	0.05	0.37	0.362	0.389	0.374	0.04	0.376	0.366	0.372	0.371	0.01	0.208	0.266	0.239	0.24	0.12	0.783	0.885	0.801	0.82	0.07
test	N-249	0.316	0.352	0.318	0.329	0.06	0.474	0.621	0.495	0.53	0.15	0.627	0.752	0.721	0.7	0.09	0.762	0.693	0.691	0.715	0.06	0.604	0.509	0.588	0.57	0.09	0.414	0.336	0.405	0.385	0.11	0.391	0.35	0.337	0.359	0.08	0.263	0.264	0.244	0.26	0.04	0.89	1.005	0.866	0.92	0.08
test	N-250	0.817	0.853	0.72	0.797	0.09	1.007	1.106	1.023	1.05	0.05	0.594	0.692	0.657	0.65	0.08	0.737	0.689	0.636	0.687	0.07	0.571	0.56	0.549	0.56	0.02	0.506	0.474	0.543	0.508	0.07	0.64	0.64	0.65	0.643	0.01	0.229	0.259	0.228	0.24	0.07	0.887	0.988	0.852	0.91	0.08
test	N-251	0.342	0.362	0.274	0.326	0.14	0.465	0.577	0.494	0.51	0.11	0.384	0.438	0.426	0.42	0.07	0.564	0.46	0.471	0.498	0.11	0.567	0.489	0.578	0.54	0.09	0.32	0.375	0.374	0.356	0.09	0.366	0.376	0.348	0.363	0.04	0.288	0.28	0.239	0.27	0.1	0.905	1.02	0.848	0.92	0.09
test	N-252	0.248	0.272	0.234	0.251	0.08	0.347	0.446	0.395	0.4	0.13	0.472	0.497	0.505	0.49	0.04	0.563	0.513	0.483	0.52	0.08	0.554	0.461	0.507	0.51	0.09	0.369	0.373	0.396	0.379	0.04	0.338	0.327	0.337	0.334	0.02	0.213	0.23	0.209	0.22	0.05	0.964	1.077	0.925	0.99	0.08
test	N-253	0.786	0.86	0.756	0.801	0.07	0.978	1.098	1.019	1.03	0.06	0.778	0.893	1.093	0.92	0.17	0.731	0.849	0.78	0.787	0.08	0.902	0.84	0.829	0.86	0.05	0.664	0.683	0.745	0.697	0.06	0.753	0.682	0.703	0.713	0.05	0.493	0.475	0.461	0.48	0.03	1.613	1.7	1.542	1.62	0.05
test	N-254	0.856	0.909	0.76	0.842	0.09	0.95	1.031	0.899	0.96	0.07	0.484	0.584	0.592	0.55	0.11	0.68	0.617	0.532	0.61	0.12	0.639	0.616	0.672	0.64	0.04	0.445	0.447	0.486	0.459	0.05	0.664	0.698	0.667	0.676	0.03	0.325	0.362	0.324	0.34	0.06	1.097	1.148	1.044	1.1	0.05
test	N-255	0.988	1.117	0.93	1.012	0.09	1.28	1.279	1.282	1.28	0	0.51	0.615	0.607	0.58	0.1	0.7	0.663	0.66	0.674	0.03	0.685	0.581	0.675	0.65	0.09	0.543	0.5	0.531	0.525	0.04	0.707	0.713	0.702	0.707	0.01	0.289	0.319	0.289	0.3	0.06	1.331	1.481	1.259	1.36	0.08
test	N-256	0.935	1.076	1.031	1.014	0.07	1.122	1.218	1.161	1.17	0.04	0.993	0.971	1.099	1.02	0.07	1.206	0.849	1.032	1.029	0.17	0.933	0.756	0.843	0.84	0.1	0.852	0.624	0.802	0.759	0.16	0.781	0.69	0.757	0.743	0.06	0.386	0.4	0.35	0.38	0.07	1.179	1.21	1.094	1.16	0.05
test	N-257	1.127	1.158	1.03	1.105	0.06	1.214	1.294	1.266	1.26	0.03	0.754	0.799	0.857	0.8	0.06	1.034	0.973	0.903	0.97	0.07	1.028	0.897	0.986	0.97	0.07	0.742	0.662	0.722	0.709	0.06	0.804	0.797	0.79	0.797	0.01	0.506	0.553	0.434	0.5	0.12	1.455	1.555	1.376	1.46	0.06
test	N-258	0.882	0.856	0.72	0.819	0.11	0.977	1.056	1.01	1.01	0.04	0.526	0.563	0.559	0.55	0.04	0.634	0.616	0.598	0.616	0.03	0.556	0.511	0.575	0.55	0.06	0.485	0.429	0.488	0.467	0.07	0.607	0.574	0.646	0.609	0.06	0.286	0.316	0.293	0.3	0.05	0.978	1.075	0.959	1	0.06
test	N-259	1.706	1.716	1.689	1.704	0.01	1.714	1.794	1.623	1.71	0.05	1.772	1.872	1.988	1.88	0.06	1.843	1.834	1.711	1.796	0.04	1.494	1.328	1.359	1.39	0.06	1.08	1.092	1.044	1.072	0.02	0.972	0.998	1.011	0.994	0.02	1.097	1.348	1.141	1.2	0.11	2.441	2.393	2.3	2.38	0.03
test	N-260	0.484	0.563	0.486	0.511	0.09	0.649	0.771	0.667	0.7	0.09	0.541	0.623	0.662	0.61	0.1	0.683	0.627	0.59	0.633	0.07	0.725	0.599	0.674	0.67	0.1	0.483	0.385	0.525	0.464	0.15	0.528	0.562	0.587	0.559	0.05	0.322	0.339	0.261	0.31	0.13	0.756	0.978	0.718	0.82	0.17
test	N-261	0.41	0.652	0.592	0.551	0.23	0.514	0.721	0.608	0.61	0.17	0.795	0.989	1.186	0.99	0.2	1.159	1.049	0.942	1.05	0.1	1.028	0.974	1.112	1.04	0.07	0.691	0.693	0.748	0.711	0.05	0.46	0.583	0.552	0.532	0.12	0.444	0.498	0.455	0.47	0.06	1.063	1.314	1.068	1.15	0.12
test	N-262	0.682	0.772	0.626	0.693	0.11	0.924	0.982	0.919	0.94	0.04	0.567	0.57	0.746	0.63	0.16	0.644	0.68	0.572	0.632	0.09	0.637	0.556	0.677	0.62	0.1	0.444	0.457	0.525	0.475	0.09	0.497	0.593	0.559	0.55	0.09	0.286	0.345	0.327	0.32	0.09	1.023	1.085	0.964	1.02	0.06
test	N-263	1.008	1.101	0.948	1.019	0.08	1.201	1.297	1.226	1.24	0.04	0.527	0.622	0.646	0.6	0.11	0.692	0.671	0.587	0.65	0.09	0.639	0.589	0.699	0.64	0.09	0.625	0.606	0.577	0.603	0.04	0.742	0.694	0.748	0.728	0.04	0.335	0.366	0.337	0.35	0.05	1.056	1.081	1.002	1.05	0.04
test	N-264	1.049	1.093	0.933	1.025	0.08	1.142	1.196	1.167	1.17	0.02	0.434	0.531	0.523	0.5	0.11	0.538	0.531	0.514	0.528	0.02	0.577	0.558	0.662	0.6	0.09	0.525	0.507	0.511	0.514	0.02	0.722	0.672	0.705	0.7	0.04	0.324	0.374	0.319	0.34	0.09	0.944	1.048	0.932	0.97	0.07
test	N-265	0.351	0.349	0.343	0.348	0.01	0.482	0.616	0.489	0.53	0.14	0.471	0.538	0.498	0.5	0.07	0.548	0.558	0.547	0.551	0.01	0.482	0.443	0.528	0.48	0.09	0.38	0.337	0.399	0.372	0.09	0.406	0.454	0.404	0.421	0.07	0.237	0.242	0.22	0.23	0.05	0.901	0.98	0.856	0.91	0.07
test	P-202	2.326	2.474	2.361	2.387	0.03	2.307	2.394	2.166	2.29	0.05	2.466	2.235	2.271	2.32	0.05	1.708	1.281	1.687	1.559	0.15	0.665	0.633	0.622	0.64	0.03	1.317	1.347	1.338	1.334	0.01	1.01	0.858	0.966	0.945	0.08	0.462	0.431	0.467	0.45	0.04	1.739	1.551	1.769	1.69	0.07
test	P-207	1.845	1.875	2.17	1.963	0.09	2.011	2.169	2.081	2.09	0.04	3.076	2.608	2.622	2.77	0.1	1.85	1.237	1.863	1.65	0.22	0.716	0.695	0.627	0.68	0.07	1.398	1.33	1.361	1.363	0.02	1.089	1.042	1.051	1.061	0.02	0.476	0.63	0.615	0.57	0.15	2.323	2.195	2.483	2.33	0.06
test	P-211	2.431	2.448	2.628	2.502	0.04	2.332	2.2	2.069	2.2	0.06	2.959	3.184	2.815	2.99	0.06	1.527	1.579	1.787	1.631	0.08	0.337	0.361	0.334	0.34	0.04	0.905	0.989	0.941	0.945	0.04	0.72	0.681	0.666	0.689	0.04	0.339	0.374	0.388	0.37	0.07	2.56	2.569	3.09	2.74	0.11
test	P-212	3.176	3.539	3.295	3.337	0.06	3.042	2.778	2.692	2.84	0.06	2.863	2.765	2.525	2.72	0.06	1.483	1.68	1.567	1.577	0.06	0.348	0.339	0.326	0.34	0.03	1.272	1.293	1.298	1.288	0.01	0.725	0.678	0.662	0.688	0.05	0.287	0.322	0.338	0.32	0.08	3.605	3.477	3.777	3.62	0.04
test	P-220	3.407	3.511	3.231	3.383	0.04	3.474	3.377	3.121	3.32	0.05	3.318	3.296	3.135	3.25	0.03	2.408	2.036	2.659	2.368	0.13	0.627	0.584	0.619	0.61	0.04	1.614	1.594	1.571	1.593	0.01	1.012	0.96	0.971	0.981	0.03	0.458	0.502	0.563	0.51	0.1	3.404	3.295	3.473	3.39	0.03
test	P-229	1.803	1.687	1.719	1.736	0.03	2.044	2.025	1.83	1.97	0.06	2.353	2.149	2.104	2.2	0.06	1.185	0.977	1.307	1.156	0.14	0.701	0.628	0.618	0.65	0.07	1.19	1.246	1.187	1.208	0.03	1.026	0.923	0.946	0.965	0.06	0.439	0.451	0.52	0.47	0.09	2.34	2.341	2.772	2.48	0.1
test	P-235	2.014	2.006	2.089	2.036	0.02	2.178	2.121	1.96	2.09	0.05	2.665	2.786	2.651	2.7	0.03	1.545	1.569	1.623	1.579	0.03	0.648	0.639	0.616	0.63	0.03	1.193	1.303	1.214	1.237	0.05	0.978	0.936	0.918	0.944	0.03	0.393	0.43	0.443	0.42	0.06	2.418	2.417	2.926	2.59	0.11
test	N-300	0.384	0.375	0.38	0.38	0.01	0.35	0.533	0.495	0.46	0.21	0.653	0.659	0.629	0.65	0.02	0.595	0.502	0.647	0.581	0.13	0.368	0.329	0.394	0.36	0.09	0.266	0.25	0.291	0.269	0.08	0.228	0.216	0.213	0.219	0.04	0.144	0.126	0.116	0.13	0.11	1.166	1.076	1.255	1.17	0.08
test	N-301	0.331	0.479	0.427	0.412	0.18	0.36	0.379	0.406	0.38	0.06	0.647	0.762	0.65	0.69	0.1	0.678	0.53	0.715	0.641	0.15	0.301	0.298	0.249	0.28	0.1	0.263	0.234	0.278	0.258	0.09	0.196	0.184	0.216	0.199	0.08	0.122	0.107	0.098	0.11	0.11	0.851	0.79	0.951	0.86	0.09
test	N-302	1.001	1.004	0.946	0.984	0.03	0.991	1.012	1.15	1.05	0.08	1	1.006	0.932	0.98	0.04	1.16	1.009	0.998	1.056	0.09	0.446	0.416	0.405	0.42	0.05	0.44	0.353	0.39	0.394	0.11	0.339	0.292	0.289	0.307	0.09	0.226	0.221	0.239	0.23	0.04	1.391	1.373	1.533	1.43	0.06
test	N-303	0.77	0.891	0.731	0.797	0.1	0.81	0.869	0.938	0.87	0.07	0.565	0.616	0.554	0.58	0.06	0.66	0.562	0.627	0.616	0.08	0.255	0.288	0.272	0.27	0.06	0.318	0.275	0.29	0.294	0.07	0.308	0.29	0.292	0.297	0.03	0.194	0.183	0.162	0.18	0.09	0.789	0.708	0.908	0.8	0.13
test	N-304	0.733	0.74	0.702	0.725	0.03	0.696	0.78	0.844	0.77	0.1	0.585	0.512	0.517	0.54	0.08	0.654	0.566	0.582	0.601	0.08	0.277	0.25	0.227	0.25	0.1	0.287	0.227	0.283	0.266	0.13	0.286	0.271	0.275	0.277	0.03	0.137	0.123	0.126	0.13	0.06	0.642	0.625	0.771	0.68	0.12
test	N-305	0.908	1.002	0.941	0.95	0.05	0.952	1.022	1.104	1.03	0.07	0.784	0.775	0.854	0.8	0.05	0.925	0.747	0.765	0.812	0.12	0.411	0.376	0.344	0.38	0.09	0.382	0.317	0.366	0.355	0.1	0.304	0.293	0.291	0.296	0.02	0.269	0.288	0.272	0.28	0.04	1.123	1.089	1.227	1.15	0.06
test	N-306	0.805	0.881	0.779	0.822	0.06	0.703	0.85	0.879	0.81	0.12	0.743	0.722	0.757	0.74	0.02	0.744	0.61	0.605	0.653	0.12	0.372	0.401	0.374	0.38	0.04	0.404	0.319	0.359	0.361	0.12	0.287	0.285	0.298	0.29	0.02	0.253	0.254	0.274	0.26	0.05	1.005	0.999	1.124	1.04	0.07
test	N-307	0.588	0.575	0.575	0.579	0.01	0.543	0.695	0.701	0.65	0.14	0.596	0.517	0.522	0.55	0.08	0.583	0.515	0.572	0.557	0.07	0.322	0.305	0.278	0.3	0.07	0.31	0.252	0.29	0.284	0.1	0.28	0.269	0.274	0.274	0.02	0.188	0.178	0.168	0.18	0.06	0.739	0.722	0.89	0.78	0.12
test	N-308	0.478	0.526	0.52	0.508	0.05	0.448	0.565	0.517	0.51	0.12	0.734	0.69	0.708	0.71	0.03	0.796	0.603	0.738	0.712	0.14	0.418	0.384	0.353	0.39	0.08	0.286	0.234	0.289	0.27	0.11	0.23	0.213	0.233	0.225	0.05	0.15	0.131	0.128	0.14	0.09	0.931	0.869	1.064	0.95	0.1
test	N-309	0.811	0.74	0.821	0.791	0.06	0.772	0.768	1.037	0.86	0.18	1.17	1.126	1.178	1.16	0.02	1.165	0.96	1.105	1.077	0.1	0.35	0.347	0.377	0.36	0.05	0.373	0.317	0.361	0.35	0.08	0.238	0.211	0.229	0.226	0.06	0.283	0.327	0.279	0.3	0.09	1.026	1.036	1.267	1.11	0.12
test	N-310	0.547	0.664	0.562	0.591	0.11	0.604	0.68	0.676	0.65	0.07	0.627	0.529	0.537	0.56	0.1	0.601	0.588	0.648	0.612	0.05	0.248	0.286	0.267	0.27	0.07	0.311	0.246	0.278	0.278	0.12	0.293	0.257	0.26	0.27	0.07	0.153	0.137	0.116	0.14	0.14	0.85	0.792	0.972	0.87	0.11
test	N-311	1.176	1.133	1.1	1.136	0.03	0.989	1.067	1.319	1.13	0.15	1.361	1.308	1.389	1.35	0.03	1.428	1.438	1.408	1.425	0.01	0.459	0.494	0.427	0.46	0.07	0.477	0.442	0.421	0.447	0.06	0.274	0.28	0.299	0.284	0.05	0.332	0.301	0.302	0.31	0.06	1.268	1.382	1.473	1.37	0.07
test	N-312	0.454	0.502	0.489	0.482	0.05	0.462	0.57	0.555	0.53	0.11	0.687	0.657	0.65	0.66	0.03	0.631	0.651	0.625	0.636	0.02	0.299	0.32	0.302	0.31	0.04	0.3	0.27	0.284	0.285	0.05	0.238	0.226	0.239	0.234	0.03	0.226	0.201	0.2	0.21	0.07	1.053	1	1.158	1.07	0.08
test	N-313	0.577	0.567	0.542	0.562	0.03	0.413	0.552	0.532	0.5	0.15	0.737	0.676	0.618	0.68	0.09	0.608	0.594	0.64	0.614	0.04	0.354	0.379	0.368	0.37	0.03	0.374	0.348	0.343	0.355	0.05	0.277	0.259	0.269	0.268	0.03	0.229	0.204	0.222	0.22	0.06	1.071	1.022	1.185	1.09	0.08
test	N-314	1.364	1.472	1.395	1.41	0.04	1.401	1.498	1.598	1.5	0.07	1.601	1.464	1.539	1.53	0.04	1.652	1.607	1.543	1.601	0.03	0.432	0.402	0.358	0.4	0.09	0.361	0.353	0.37	0.361	0.02	0.267	0.256	0.285	0.269	0.05	0.203	0.192	0.18	0.19	0.06	1.56	1.501	1.602	1.55	0.03
test	N-315	0.768	0.89	0.804	0.821	0.08	0.523	0.642	0.645	0.6	0.12	0.774	0.856	0.827	0.82	0.05	0.857	0.684	0.73	0.757	0.12	0.474	0.407	0.443	0.44	0.08	0.566	0.461	0.534	0.52	0.1	0.347	0.386	0.34	0.358	0.07	0.398	0.317	0.309	0.34	0.14	0.813	0.756	0.947	0.84	0.12
test	N-316	0.268	0.272	0.32	0.287	0.1	0.414	0.521	0.508	0.48	0.12	0.546	0.526	0.553	0.54	0.03	0.551	0.456	0.554	0.52	0.11	0.221	0.218	0.214	0.22	0.02	0.284	0.294	0.315	0.298	0.05	0.304	0.288	0.303	0.298	0.03	0.159	0.146	0.154	0.15	0.04	1.754	1.753	1.905	1.8	0.05
test	N-317	0.689	0.701	0.668	0.686	0.02	0.518	0.814	0.722	0.68	0.22	0.785	0.886	0.92	0.86	0.08	0.997	0.884	1.036	0.972	0.08	0.158	0.169	0.159	0.16	0.04	0.211	0.187	0.236	0.211	0.12	0.111	0.115	0.114	0.113	0.02	0.069	0.057	0.058	0.06	0.11	1.101	1.05	1.285	1.15	0.11
test	N-318	0.93	0.969	0.944	0.948	0.02	0.888	0.875	1.031	0.93	0.09	0.775	0.694	0.622	0.7	0.11	0.829	0.615	0.761	0.735	0.15	0.227	0.226	0.259	0.24	0.08	0.247	0.282	0.274	0.268	0.07	0.159	0.151	0.174	0.161	0.07	0.085	0.088	0.067	0.08	0.14	0.669	0.62	0.834	0.71	0.16
test	P-240	2.156	2.213	2.092	2.154	0.03	2.717	2.634	2.297	2.55	0.09	2.888	2.879	2.703	2.82	0.04	1.71	1.556	1.843	1.703	0.08	0.723	0.688	0.698	0.7	0.03	1.171	1.234	1.216	1.207	0.03	0.983	0.947	0.962	0.964	0.02	0.466	0.519	0.513	0.5	0.06	2.963	2.707	3.172	2.95	0.08
test	P-243	2.169	2.248	2.602	2.34	0.1	3.526	3.226	3.027	3.26	0.08	3.14	3.207	2.888	3.08	0.05	1.621	1.579	1.693	1.631	0.04	0.668	0.656	0.636	0.65	0.02	1.374	1.345	1.339	1.353	0.01	0.965	0.875	0.906	0.915	0.05	0.436	0.483	0.497	0.47	0.07	3.261	3.098	3.402	3.25	0.05
test	P-248	2.651	3.032	2.643	2.775	0.08	3.069	2.84	2.767	2.89	0.05	3.383	3.17	3.016	3.19	0.06	2.405	1.92	2.595	2.307	0.15	0.862	0.799	0.809	0.82	0.04	1.395	1.46	1.4	1.418	0.03	1.14	0.997	1.002	1.046	0.08	0.741	0.691	0.663	0.7	0.06	2.431	2.22	2.685	2.45	0.1
test	P-254	1.592	1.554	1.572	1.573	0.01	2.137	1.919	1.746	1.93	0.1	2.645	2.531	2.269	2.48	0.08	1.293	1.163	1.483	1.313	0.12	0.667	0.581	0.593	0.61	0.08	1.015	1.145	1.138	1.099	0.07	0.843	0.772	0.848	0.821	0.05	0.232	0.277	0.351	0.29	0.21	2.43	2.423	2.821	2.56	0.09
test	P-255	1.657	1.923	1.764	1.781	0.08	2.244	2.366	1.883	2.16	0.12	2.969	2.69	2.556	2.74	0.08	1.383	1.199	1.555	1.379	0.13	0.777	0.718	0.725	0.74	0.04	1.206	1.132	1.197	1.178	0.03	0.994	0.948	0.942	0.961	0.03	0.597	0.632	0.737	0.66	0.11	2.474	2.467	2.789	2.58	0.07
test	P-265	1.726	1.651	1.883	1.753	0.07	2.447	2.418	1.924	2.26	0.13	3.192	3.475	3.064	3.24	0.06	1.914	1.604	2.093	1.87	0.13	0.384	0.357	0.349	0.36	0.05	0.878	0.985	0.965	0.943	0.06	0.662	0.599	0.637	0.633	0.05	0.262	0.289	0.33	0.29	0.12	2.719	2.78	3.197	2.9	0.09
test	P-266	1.511	1.493	1.682	1.562	0.07	2.042	1.796	1.685	1.84	0.1	3.026	3.163	2.73	2.97	0.07	1.892	1.813	2.178	1.961	0.1	0.672	0.668	0.682	0.67	0.01	1.129	1.228	1.263	1.207	0.06	0.954	0.888	0.936	0.926	0.04	0.389	0.362	0.452	0.4	0.12	1.902	1.892	2.129	1.97	0.07
test	P-269	2.8	2.908	2.801	2.836	0.02	3.139	3.134	2.901	3.06	0.04	3.479	3.619	2.948	3.35	0.11	1.842	1.712	2.255	1.936	0.15	0.391	0.343	0.381	0.37	0.07	0.977	0.929	0.919	0.942	0.03	0.729	0.653	0.648	0.677	0.07	0.344	0.352	0.38	0.36	0.05	3.514	3.341	3.74	3.53	0.06
test	P-272	2.546	2.62	2.697	2.621	0.03	3.429	2.946	2.858	3.08	0.1	3.473	3.566	3.31	3.45	0.04	2.034	1.819	2.376	2.076	0.14	0.412	0.4	0.401	0.4	0.02	0.937	0.95	0.968	0.952	0.02	0.72	0.667	0.666	0.684	0.05	0.574	0.554	0.605	0.58	0.04	2.603	2.542	3.089	2.74	0.11
test	P-274	2.796	3.094	2.803	2.898	0.06	2.926	2.946	2.689	2.85	0.05	4.021	4.212	3.754	4	0.06	2.488	2.382	3.084	2.651	0.14	0.496	0.431	0.469	0.47	0.07	1.207	1.18	1.206	1.198	0.01	0.806	0.767	0.713	0.762	0.06	0.494	0.552	0.552	0.53	0.06	2.311	2.297	2.744	2.45	0.1
test	N-319	1.15	1.197	1.136	1.161	0.03	1.099	1.201	1.324	1.21	0.09	1.403	1.283	1.353	1.35	0.04	1.374	1.296	1.365	1.345	0.03	0.261	0.256	0.211	0.24	0.11	0.391	0.323	0.359	0.358	0.1	0.313	0.293	0.313	0.306	0.04	0.142	0.159	0.151	0.15	0.06	1.067	1.103	1.304	1.16	0.11
test	N-320	1.394	1.486	1.403	1.428	0.04	1.34	1.427	1.482	1.42	0.05	0.746	0.675	0.632	0.68	0.08	0.842	0.936	0.908	0.895	0.05	0.247	0.277	0.246	0.26	0.07	0.366	0.388	0.397	0.384	0.04	0.288	0.273	0.263	0.275	0.05	0.219	0.205	0.204	0.21	0.04	1.458	1.337	1.541	1.45	0.07
test	N-321	0.589	0.589	0.618	0.599	0.03	0.613	0.619	0.612	0.61	0.01	0.591	0.433	0.457	0.49	0.17	0.505	0.494	0.559	0.519	0.07	0.23	0.213	0.197	0.21	0.08	0.259	0.278	0.279	0.272	0.04	0.296	0.281	0.291	0.289	0.03	0.139	0.138	0.142	0.14	0.01	0.635	0.651	0.744	0.68	0.09
test	N-322	0.524	0.578	0.504	0.535	0.07	0.744	0.833	0.804	0.79	0.06	0.606	0.504	0.515	0.54	0.1	0.66	0.646	0.575	0.627	0.07	0.208	0.212	0.194	0.2	0.05	0.252	0.241	0.23	0.241	0.05	0.22	0.211	0.235	0.222	0.05	0.151	0.122	0.13	0.13	0.11	0.811	0.796	0.963	0.86	0.11
test	N-323	0.497	0.479	0.463	0.48	0.04	0.414	0.483	0.449	0.45	0.08	0.761	0.659	0.701	0.71	0.07	0.748	0.662	0.672	0.694	0.07	0.236	0.223	0.211	0.22	0.06	0.237	0.222	0.225	0.228	0.03	0.163	0.164	0.18	0.169	0.06	0.093	0.079	0.075	0.08	0.11	0.713	0.648	0.875	0.75	0.16
test	N-324	0.717	0.747	0.744	0.736	0.02	0.664	0.729	0.792	0.73	0.09	0.657	0.622	0.625	0.63	0.03	0.787	0.699	0.754	0.747	0.06	0.258	0.238	0.246	0.25	0.04	0.218	0.191	0.198	0.202	0.07	0.159	0.168	0.178	0.168	0.06	0.084	0.082	0.068	0.08	0.11	0.916	0.87	1.067	0.95	0.11
test	N-325	1.058	1.093	1.256	1.136	0.09	1.022	0.928	1.097	1.02	0.08	1.599	1.388	1.605	1.53	0.08	1.841	1.701	1.679	1.74	0.05	0.269	0.249	0.22	0.25	0.1	0.274	0.274	0.251	0.266	0.05	0.263	0.245	0.267	0.258	0.05	0.129	0.122	0.112	0.12	0.07	1.165	1.2	1.297	1.22	0.06
test	N-326	0.805	0.914	0.921	0.88	0.07	0.825	0.893	0.935	0.88	0.06	0.88	0.72	0.771	0.79	0.1	0.907	0.727	0.85	0.828	0.11	0.354	0.351	0.349	0.35	0.01	0.441	0.421	0.464	0.442	0.05	0.375	0.348	0.346	0.356	0.05	0.215	0.193	0.195	0.2	0.06	0.858	0.846	1.067	0.92	0.13
test	N-327	0.624	0.712	0.678	0.671	0.07	0.653	0.678	0.757	0.7	0.08	0.631	0.525	0.561	0.57	0.09	0.623	0.636	0.599	0.619	0.03	0.234	0.264	0.231	0.24	0.08	0.28	0.285	0.284	0.283	0.01	0.254	0.242	0.252	0.249	0.03	0.127	0.108	0.107	0.11	0.1	0.731	0.72	0.894	0.78	0.12
test	N-328	1.426	1.614	1.475	1.505	0.06	1.47	1.6	1.591	1.55	0.05	1.671	1.475	1.586	1.58	0.06	1.689	1.685	1.616	1.663	0.02	0.236	0.259	0.266	0.25	0.06	0.299	0.307	0.329	0.312	0.05	0.286	0.27	0.285	0.28	0.03	0.171	0.188	0.173	0.18	0.05	1.507	1.485	1.588	1.53	0.04
test	N-329	0.836	0.952	0.95	0.913	0.07	0.911	0.992	0.965	0.96	0.04	0.578	0.477	0.48	0.51	0.11	0.655	0.617	0.677	0.65	0.05	0.555	0.509	0.492	0.52	0.06	0.458	0.433	0.407	0.433	0.06	0.35	0.332	0.353	0.345	0.03	0.373	0.324	0.326	0.34	0.08	0.796	0.775	0.874	0.82	0.06
test	N-330	0.68	0.737	0.72	0.712	0.04	0.694	0.761	0.719	0.72	0.05	0.515	0.544	0.522	0.53	0.03	0.595	0.573	0.583	0.584	0.02	0.245	0.302	0.268	0.27	0.11	0.345	0.287	0.325	0.319	0.09	0.279	0.276	0.287	0.281	0.02	0.215	0.198	0.165	0.19	0.13	0.72	0.717	0.838	0.76	0.09
test	N-331	0.519	0.523	0.46	0.501	0.07	0.437	0.475	0.507	0.47	0.07	0.601	0.666	0.563	0.61	0.09	0.677	0.569	0.632	0.626	0.09	0.268	0.281	0.267	0.27	0.03	0.305	0.306	0.316	0.309	0.02	0.265	0.257	0.266	0.263	0.02	0.145	0.136	0.134	0.14	0.04	1.273	1.226	1.328	1.28	0.04
test	N-332	1.13	1.229	1.17	1.176	0.04	0.961	1.024	1.172	1.05	0.1	0.764	0.751	0.767	0.76	0.01	0.973	0.936	0.967	0.959	0.02	0.241	0.245	0.239	0.24	0.01	0.297	0.258	0.308	0.288	0.09	0.235	0.235	0.239	0.236	0.01	0.137	0.139	0.139	0.14	0.01	1.022	1.002	1.08	1.03	0.04
test	N-333	0.493	0.614	0.618	0.575	0.12	0.519	0.624	0.597	0.58	0.09	0.923	0.895	0.948	0.92	0.03	0.962	0.79	0.955	0.902	0.11	0.348	0.317	0.331	0.33	0.05	0.338	0.32	0.311	0.323	0.04	0.301	0.285	0.311	0.299	0.04	0.197	0.199	0.179	0.19	0.06	0.991	0.971	1.084	1.02	0.06
test	N-334	0.801	0.783	0.794	0.793	0.01	0.762	0.832	0.869	0.82	0.07	0.61	0.564	0.525	0.57	0.08	0.818	0.58	0.736	0.711	0.17	0.357	0.353	0.319	0.34	0.06	0.343	0.337	0.315	0.332	0.04	0.274	0.246	0.237	0.252	0.08	0.219	0.205	0.18	0.2	0.1	1.156	1.205	1.287	1.22	0.05
test	N-335	0.731	0.738	0.762	0.744	0.02	0.631	0.691	0.701	0.67	0.06	0.714	0.599	0.549	0.62	0.14	0.791	0.688	0.804	0.761	0.08	0.254	0.262	0.295	0.27	0.08	0.275	0.282	0.288	0.282	0.02	0.27	0.269	0.274	0.271	0.01	0.139	0.132	0.12	0.13	0.07	0.7	0.685	0.783	0.72	0.07
test	N-336	1.082	1.169	1.165	1.139	0.04	0.977	1.186	1.098	1.09	0.1	1.349	1.206	1.281	1.28	0.06	1.401	1.299	1.341	1.347	0.04	0.253	0.285	0.235	0.26	0.1	0.306	0.281	0.301	0.296	0.04	0.263	0.254	0.264	0.26	0.02	0.168	0.174	0.159	0.17	0.05	1.167	1.217	1.292	1.23	0.05
test	N-337	0.625	0.713	0.737	0.692	0.09	0.591	0.678	0.642	0.64	0.07	0.636	0.588	0.566	0.6	0.06	0.653	0.59	0.663	0.635	0.06	0.345	0.349	0.364	0.35	0.03	0.447	0.379	0.423	0.416	0.08	0.288	0.305	0.302	0.298	0.03	0.302	0.261	0.275	0.28	0.07	0.924	0.905	1.038	0.96	0.08
test	N-338	0.699	0.781	0.801	0.76	0.07	0.808	0.893	0.911	0.87	0.06	0.589	0.542	0.606	0.58	0.06	0.664	0.708	0.716	0.696	0.04	0.258	0.253	0.26	0.26	0.01	0.304	0.284	0.301	0.296	0.04	0.23	0.221	0.234	0.228	0.03	0.136	0.119	0.127	0.13	0.07	1.17	1.135	1.225	1.18	0.04
test	N-339	1.034	1.241	1.136	1.137	0.09	1.211	1.322	1.281	1.27	0.04	0.75	0.64	0.726	0.71	0.08	0.747	0.754	0.836	0.779	0.06	0.264	0.246	0.249	0.25	0.04	0.287	0.266	0.303	0.285	0.07	0.262	0.263	0.269	0.265	0.01	0.144	0.14	0.118	0.13	0.1	1.14	1.128	1.229	1.17	0.05
test	N-340	0.659	0.655	0.685	0.666	0.02	0.252	0.325	0.356	0.31	0.17	0.609	0.506	0.54	0.55	0.1	0.61	0.586	0.608	0.601	0.02	0.319	0.316	0.291	0.31	0.05	0.339	0.332	0.352	0.341	0.03	0.304	0.295	0.299	0.299	0.02	0.197	0.193	0.168	0.19	0.08	0.719	0.754	0.814	0.76	0.06
test	N-341	1.191	1.21	1.152	1.184	0.02	1.179	1.33	1.398	1.3	0.09	0.927	0.801	0.849	0.86	0.07	1.307	1.183	1.192	1.227	0.06	0.25	0.243	0.241	0.24	0.02	0.281	0.266	0.247	0.265	0.06	0.185	0.204	0.206	0.198	0.06	0.126	0.113	0.111	0.12	0.07	0.935	0.941	1.15	1.01	0.12
test	N-342	0.895	0.989	1.013	0.966	0.06	0.939	1.007	0.964	0.97	0.04	0.47	0.426	0.397	0.43	0.09	0.61	0.543	0.642	0.598	0.08	0.455	0.421	0.398	0.42	0.07	0.409	0.354	0.396	0.386	0.07	0.348	0.315	0.311	0.325	0.06	0.251	0.25	0.259	0.25	0.02	0.632	0.638	0.735	0.67	0.09
test	N-343	1.005	1.041	1.13	1.059	0.06	1.038	1.145	1.156	1.11	0.06	0.778	0.712	0.707	0.73	0.05	0.775	0.743	0.845	0.788	0.07	0.255	0.236	0.217	0.24	0.08	0.307	0.272	0.304	0.294	0.07	0.289	0.277	0.289	0.285	0.02	0.154	0.149	0.131	0.14	0.08	0.794	0.878	0.933	0.87	0.08
test	N-344	1.02	1.089	1.121	1.077	0.05	1.078	1.183	1.143	1.13	0.05	0.935	0.753	0.684	0.79	0.16	0.701	0.808	0.875	0.795	0.11	0.379	0.383	0.354	0.37	0.04	0.426	0.382	0.399	0.402	0.06	0.315	0.323	0.302	0.313	0.03	0.258	0.272	0.263	0.26	0.03	0.822	0.823	0.92	0.86	0.07
test	N-345	0.684	0.791	0.784	0.753	0.08	0.722	0.799	0.799	0.77	0.06	0.485	0.427	0.382	0.43	0.12	0.484	0.5	0.578	0.521	0.1	0.269	0.278	0.287	0.28	0.03	0.306	0.32	0.312	0.313	0.02	0.307	0.278	0.292	0.292	0.05	0.2	0.189	0.169	0.19	0.08	0.653	0.632	0.735	0.67	0.08
test	N-346	0.516	0.527	0.513	0.519	0.01	0.374	0.453	0.424	0.42	0.1	0.589	0.66	0.585	0.61	0.07	0.691	0.595	0.674	0.653	0.08	0.231	0.239	0.206	0.23	0.08	0.291	0.284	0.261	0.279	0.06	0.346	0.326	0.357	0.343	0.05	0.138	0.126	0.125	0.13	0.06	1.3	1.263	1.348	1.3	0.03
test	N-347	0.73	0.778	0.747	0.752	0.03	0.742	0.822	0.881	0.82	0.09	0.756	0.737	0.717	0.74	0.03	0.659	0.64	0.686	0.662	0.03	0.307	0.282	0.29	0.29	0.04	0.274	0.246	0.283	0.268	0.07	0.2	0.206	0.208	0.205	0.02	0.121	0.133	0.108	0.12	0.1	0.654	0.644	0.705	0.67	0.05
test	N-348	0.552	0.538	0.541	0.544	0.01	0.448	0.6	0.64	0.56	0.18	0.723	0.759	0.676	0.72	0.06	0.812	0.704	0.715	0.744	0.08	0.249	0.253	0.239	0.25	0.03	0.303	0.281	0.28	0.288	0.05	0.281	0.275	0.295	0.284	0.04	0.153	0.163	0.157	0.16	0.03	0.9	0.909	0.963	0.92	0.04
test	N-349	0.714	0.725	0.746	0.728	0.02	0.614	0.71	0.775	0.7	0.12	0.54	0.589	0.542	0.56	0.05	0.676	0.6	0.657	0.644	0.06	0.376	0.372	0.37	0.37	0.01	0.317	0.3	0.311	0.309	0.03	0.262	0.232	0.251	0.248	0.06	0.241	0.239	0.239	0.24	0	0.688	0.677	0.778	0.71	0.08
test	N-350	0.711	0.866	0.856	0.811	0.11	0.877	0.929	1.067	0.96	0.1	0.556	0.496	0.459	0.5	0.1	0.653	0.51	0.596	0.586	0.12	0.264	0.276	0.258	0.27	0.03	0.233	0.257	0.243	0.244	0.05	0.283	0.254	0.226	0.254	0.11	0.149	0.154	0.15	0.15	0.02	0.755	0.737	0.864	0.79	0.09
test	N-351	0.601	0.623	0.658	0.627	0.05	0.541	0.617	0.651	0.6	0.09	0.974	0.981	0.913	0.96	0.04	1.093	0.995	1.054	1.047	0.05	0.253	0.271	0.259	0.26	0.04	0.284	0.275	0.287	0.282	0.02	0.287	0.267	0.27	0.275	0.04	0.188	0.171	0.151	0.17	0.11	1.047	1.06	1.229	1.11	0.09
test	N-352	0.845	0.787	0.999	0.877	0.12	0.801	0.89	0.995	0.9	0.11	1.244	1.186	1.172	1.2	0.03	1.281	1.203	1.214	1.233	0.03	0.34	0.343	0.342	0.34	0	0.402	0.382	0.38	0.388	0.03	0.278	0.286	0.272	0.279	0.03	0.263	0.243	0.225	0.24	0.08	1.053	0.994	1.203	1.08	0.1
test	N-353	0.641	0.711	0.746	0.699	0.08	0.669	0.719	0.748	0.71	0.06	0.668	0.599	0.588	0.62	0.07	0.671	0.643	0.716	0.677	0.05	0.364	0.362	0.381	0.37	0.03	0.462	0.401	0.402	0.422	0.08	0.295	0.309	0.268	0.291	0.07	0.209	0.242	0.227	0.23	0.07	1.044	1.01	1.125	1.06	0.06
test	N-354	0.407	0.468	0.457	0.444	0.07	0.544	0.532	0.526	0.53	0.02	0.66	0.57	0.558	0.6	0.09	0.585	0.592	0.661	0.613	0.07	0.289	0.294	0.285	0.29	0.02	0.278	0.29	0.288	0.285	0.02	0.27	0.248	0.263	0.26	0.04	0.163	0.179	0.157	0.17	0.07	0.88	0.884	0.943	0.9	0.04
test	N-355	1.305	1.407	1.37	1.361	0.04	1.333	1.485	1.448	1.42	0.06	1.55	1.43	1.518	1.5	0.04	1.413	1.48	1.475	1.456	0.03	0.27	0.263	0.267	0.27	0.01	0.268	0.252	0.283	0.268	0.06	0.241	0.222	0.239	0.234	0.04	0.128	0.137	0.119	0.13	0.07	1.413	1.415	1.519	1.45	0.04
test	N-356	1.277	1.371	1.275	1.308	0.04	0.972	1.179	1.249	1.13	0.13	0.862	0.888	0.905	0.89	0.02	0.895	0.863	0.959	0.906	0.05	0.562	0.475	0.514	0.52	0.08	0.455	0.388	0.441	0.428	0.08	0.323	0.3	0.338	0.32	0.06	0.359	0.316	0.296	0.32	0.1	1.451	1.461	1.532	1.48	0.03
test	N-357	1.587	1.535	1.443	1.522	0.05	1.259	1.421	1.503	1.39	0.09	1.567	1.529	1.463	1.52	0.03	1.669	1.586	1.528	1.594	0.04	0.35	0.388	0.373	0.37	0.05	0.359	0.313	0.357	0.343	0.08	0.31	0.28	0.292	0.294	0.05	0.251	0.242	0.233	0.24	0.04	1.264	1.227	1.4	1.3	0.07
test	N-358	0.723	0.831	0.836	0.797	0.08	0.818	0.875	0.946	0.88	0.07	0.659	0.564	0.583	0.6	0.08	0.639	0.565	0.732	0.645	0.13	0.417	0.445	0.452	0.44	0.04	0.447	0.453	0.467	0.456	0.02	0.373	0.357	0.338	0.356	0.05	0.412	0.375	0.361	0.38	0.07	0.844	0.826	0.979	0.88	0.09
test	N-359	0.52	0.58	0.561	0.554	0.06	0.552	0.56	0.583	0.57	0.03	0.525	0.492	0.479	0.5	0.05	0.629	0.623	0.674	0.642	0.04	0.404	0.396	0.378	0.39	0.03	0.332	0.295	0.336	0.321	0.07	0.274	0.264	0.273	0.27	0.02	0.223	0.222	0.185	0.21	0.1	1.025	0.983	1.097	1.04	0.06
test	N-360	0.307	0.367	0.382	0.352	0.11	0.605	0.569	0.402	0.53	0.21	0.596	0.547	0.459	0.53	0.13	0.435	0.511	0.577	0.508	0.14	0.283	0.282	0.241	0.27	0.09	0.276	0.26	0.25	0.262	0.05	0.255	0.238	0.249	0.247	0.03	0.137	0.131	0.125	0.13	0.05	0.745	0.773	0.824	0.78	0.05
test	N-361	0.327	0.365	0.415	0.369	0.12	0.303	0.382	0.338	0.34	0.12	0.481	0.406	0.36	0.42	0.15	0.507	0.475	0.549	0.51	0.07	0.249	0.27	0.264	0.26	0.04	0.304	0.289	0.33	0.308	0.07	0.201	0.176	0.169	0.182	0.09	0.135	0.124	0.14	0.13	0.06	0.658	0.656	0.75	0.69	0.08
test	N-362	1.686	1.793	1.639	1.706	0.05	1.723	1.892	1.893	1.84	0.05	1.983	1.807	1.834	1.87	0.05	2.123	2.048	1.971	2.047	0.04	0.273	0.292	0.298	0.29	0.05	0.253	0.264	0.281	0.266	0.05	0.191	0.176	0.19	0.186	0.05	0.108	0.107	0.098	0.1	0.05	1.873	1.826	1.911	1.87	0.02
test	N-363	1.247	1.264	1.168	1.226	0.04	1.195	1.273	1.408	1.29	0.08	0.637	0.593	0.663	0.63	0.06	0.812	0.778	0.817	0.802	0.03	0.594	0.679	0.57	0.61	0.09	0.648	0.581	0.626	0.618	0.06	0.424	0.433	0.407	0.421	0.03	0.499	0.531	0.457	0.5	0.07	0.727	0.745	0.815	0.76	0.06
test	N-364	0.66	0.681	0.69	0.677	0.02	0.636	0.754	0.836	0.74	0.14	0.516	0.54	0.573	0.54	0.05	0.616	0.557	0.657	0.61	0.08	0.241	0.275	0.257	0.26	0.07	0.301	0.272	0.304	0.292	0.06	0.3	0.29	0.299	0.296	0.02	0.149	0.168	0.155	0.16	0.06	0.684	0.664	0.746	0.7	0.06
test	N-365	0.485	0.482	0.465	0.477	0.02	0.376	0.48	0.548	0.47	0.19	0.744	0.759	0.679	0.73	0.06	0.733	0.628	0.686	0.682	0.08	0.265	0.256	0.219	0.25	0.1	0.271	0.274	0.266	0.27	0.01	0.264	0.252	0.272	0.263	0.04	0.149	0.137	0.143	0.14	0.04	1.14	1.094	1.235	1.16	0.06
test	N-366	0.829	0.988	0.997	0.938	0.1	0.873	0.882	0.978	0.91	0.06	0.585	0.534	0.543	0.55	0.05	0.645	0.652	0.76	0.686	0.09	0.295	0.275	0.268	0.28	0.05	0.318	0.28	0.297	0.298	0.06	0.223	0.207	0.226	0.219	0.05	0.124	0.132	0.125	0.13	0.03	0.677	0.669	0.835	0.73	0.13
test	N-367	0.435	0.501	0.518	0.485	0.09	0.545	0.627	0.566	0.58	0.07	0.749	0.652	0.647	0.68	0.08	0.621	0.694	0.77	0.695	0.11	0.254	0.236	0.271	0.25	0.07	0.335	0.294	0.32	0.316	0.07	0.321	0.306	0.321	0.316	0.03	0.177	0.164	0.165	0.17	0.04	1.886	1.849	1.889	1.87	0.01
test	N-368	0.779	0.879	0.907	0.855	0.08	0.794	0.925	0.905	0.87	0.08	0.745	0.617	0.607	0.66	0.12	0.682	0.716	0.829	0.742	0.1	0.278	0.259	0.294	0.28	0.06	0.305	0.249	0.292	0.282	0.1	0.217	0.234	0.221	0.224	0.04	0.433	0.446	0.378	0.42	0.09	0.864	0.847	0.952	0.89	0.06
test	N-369	0.466	0.504	0.545	0.505	0.08	0.491	0.638	0.541	0.56	0.13	0.533	0.408	0.437	0.46	0.14	0.594	0.57	0.648	0.604	0.07	0.275	0.263	0.298	0.28	0.06	0.308	0.283	0.293	0.295	0.04	0.279	0.255	0.279	0.271	0.05	0.181	0.159	0.151	0.16	0.09	0.825	0.807	0.934	0.86	0.08
test	N-370	0.664	0.658	0.674	0.665	0.01	0.76	0.898	0.817	0.83	0.08	0.563	0.461	0.473	0.5	0.11	0.541	0.551	0.646	0.579	0.1	0.223	0.232	0.244	0.23	0.05	0.306	0.281	0.287	0.291	0.04	0.233	0.229	0.248	0.237	0.04	0.125	0.11	0.109	0.11	0.08	0.631	0.678	0.706	0.67	0.06
test	N-371	0.585	0.673	0.723	0.66	0.11	0.727	0.945	0.824	0.83	0.13	0.751	0.599	0.69	0.68	0.11	0.734	0.719	0.796	0.75	0.05	0.252	0.237	0.255	0.25	0.04	0.219	0.238	0.237	0.231	0.05	0.262	0.259	0.261	0.261	0.01	0.115	0.117	0.093	0.11	0.12	1.198	1.226	1.322	1.25	0.05
test	P-283	1.935	1.987	2.147	2.023	0.05	2.358	2.51	2.522	2.46	0.04	2.228	2.144	2.111	2.16	0.03	2.029	2.253	1.805	2.029	0.11	0.319	0.302	0.281	0.3	0.06	0.76	0.82	0.799	0.793	0.04	0.593	0.587	0.587	0.589	0.01	0.22	0.268	0.249	0.25	0.1	0.655	0.645	0.686	0.66	0.03
test	P-300	1.257	1.305	1.54	1.367	0.11	1.665	1.687	1.613	1.66	0.02	2.199	2.279	2.033	2.17	0.06	2.233	2.514	2.086	2.278	0.1	1.644	1.485	1.541	1.56	0.05	1.126	1.101	0.982	1.07	0.07	0.69	0.812	0.804	0.769	0.09	0.398	0.307	0.444	0.38	0.18	1.483	1.351	1.451	1.43	0.05
test	P-301	1.414	1.265	1.464	1.381	0.07	1.484	1.518	1.67	1.56	0.06	1.884	2.045	1.872	1.93	0.05	1.972	2.123	1.626	1.907	0.13	0.66	0.583	0.666	0.64	0.07	1.091	0.82	0.801	0.904	0.18	0.69	0.757	0.658	0.702	0.07	0.263	0.267	0.284	0.27	0.04	0.506	0.509	0.514	0.51	0.01
test	P-302	2.452	2.475	2.508	2.478	0.01	2.015	2.063	2.12	2.07	0.03	2.196	2.202	2.101	2.17	0.03	2.357	2.573	2.011	2.314	0.12	1.402	1.26	1.154	1.27	0.1	1.523	1.495	1.477	1.498	0.02	1.02	1.288	1.209	1.172	0.12	0.985	1.023	1.066	1.02	0.04	2.066	2.126	1.939	2.04	0.05
test	P-304	2.817	2.602	2.764	2.728	0.04	2.675	2.79	2.622	2.7	0.03	2.795	2.541	2.324	2.55	0.09	2.831	2.877	2.735	2.814	0.03	1.377	1.425	1.495	1.43	0.04	1.735	1.744	1.84	1.773	0.03	1.35	1.44	1.303	1.364	0.05	1.25	0.978	1.166	1.13	0.12	1.825	1.588	1.787	1.73	0.07
test	P-314	3.129	3.129	3.004	3.087	0.02	3.087	3.145	2.866	3.03	0.05	2.412	2.426	2.209	2.35	0.05	2.342	2.476	2.118	2.312	0.08	0.957	1.097	0.944	1	0.08	1.76	1.659	1.663	1.694	0.03	0.884	0.889	0.899	0.891	0.01	0.787	0.587	0.766	0.71	0.15	2.337	2.399	2.152	2.3	0.06
test	P-316	1.569	1.619	1.898	1.695	0.1	2	2.152	2.229	2.13	0.05	2.567	2.655	2.456	2.56	0.04	2.511	2.655	2.214	2.46	0.09	0.355	0.344	0.329	0.34	0.04	0.747	0.929	0.768	0.815	0.12	0.383	0.469	0.399	0.417	0.11	0.24	0.214	0.25	0.23	0.08	1.415	1.219	1.247	1.29	0.08
test	P-317	1.475	1.391	1.724	1.53	0.11	1.359	1.51	1.635	1.5	0.09	1.966	1.916	1.852	1.91	0.03	2.123	2.191	1.865	2.06	0.08	0.78	0.653	0.755	0.73	0.09	1.119	0.943	1.023	1.028	0.09	0.677	0.718	0.696	0.697	0.03	0.229	0.242	0.326	0.27	0.2	1.738	1.777	1.945	1.82	0.06
test	P-320	2.723	2.758	2.753	2.745	0.01	2.797	3.065	2.793	2.89	0.05	2.587	2.351	2.225	2.39	0.08	2.628	2.681	2.451	2.587	0.05	1.288	1.098	1.12	1.17	0.09	1.651	1.576	1.678	1.635	0.03	1.208	1.243	1.346	1.266	0.06	1.23	1.127	1.187	1.18	0.04	2.357	2.366	2.013	2.25	0.09
test	P-322	2.418	2.539	2.487	2.481	0.02	2.693	2.844	2.624	2.72	0.04	1.341	1.23	1.211	1.26	0.06	1.349	1.515	1.402	1.422	0.06	0.489	0.341	0.495	0.44	0.2	1.04	1.009	0.971	1.007	0.03	0.56	0.577	0.539	0.559	0.03	0.369	0.322	0.449	0.38	0.17	1.95	2.063	1.915	1.98	0.04
test	P-323	1.392	1.417	1.578	1.462	0.07	1.601	1.729	1.798	1.71	0.06	1.907	1.82	1.764	1.83	0.04	1.968	2.079	1.792	1.946	0.07	1.234	1.066	1.046	1.12	0.09	0.688	0.767	0.727	0.727	0.05	0.664	0.787	0.717	0.723	0.09	0.286	0.247	0.282	0.27	0.08	0.983	0.961	0.989	0.98	0.02
test	P-325	1.042	1.061	1.207	1.103	0.08	1.259	1.412	1.416	1.36	0.07	1.96	1.801	1.821	1.86	0.05	1.812	1.831	1.743	1.795	0.03	0.248	0.181	0.215	0.21	0.16	0.538	0.44	0.488	0.489	0.1	0.548	0.594	0.54	0.561	0.05	0.148	0.167	0.203	0.17	0.16	1.474	1.295	1.242	1.34	0.09
test	P-326	1.154	1.141	1.332	1.209	0.09	1.528	1.764	1.697	1.66	0.07	1.92	1.583	1.704	1.74	0.1	1.747	1.887	1.656	1.763	0.07	0.671	0.442	0.542	0.55	0.21	0.89	0.824	0.64	0.785	0.17	0.551	0.548	0.569	0.556	0.02	0.151	0.221	0.273	0.22	0.28	1.552	1.662	1.64	1.62	0.04
test	P-328	1.81	1.91	2.024	1.915	0.06	2.525	2.746	2.739	2.67	0.05	2.778	2.579	2.508	2.62	0.05	2.59	2.673	2.459	2.574	0.04	0.5	0.393	0.473	0.46	0.12	0.753	0.618	0.566	0.646	0.15	0.395	0.515	0.442	0.451	0.13	0.208	0.181	0.24	0.21	0.14	2.389	2.013	2.32	2.24	0.09
test	N-372	1.278	1.361	1.271	1.303	0.04	1.368	1.439	1.538	1.45	0.06	0.738	0.658	0.723	0.71	0.06	0.843	0.825	0.868	0.845	0.03	0.241	0.232	0.251	0.24	0.04	0.29	0.254	0.305	0.283	0.09	0.226	0.224	0.233	0.228	0.02	0.157	0.172	0.139	0.16	0.11	0.89	0.956	0.95	0.93	0.04
test	N-373	1.103	1.147	1.065	1.105	0.04	0.952	1.053	1.184	1.06	0.11	0.853	0.791	0.797	0.81	0.04	1.008	0.954	1.024	0.995	0.04	0.261	0.24	0.246	0.25	0.04	0.318	0.282	0.347	0.316	0.1	0.308	0.291	0.303	0.301	0.03	0.182	0.189	0.185	0.19	0.02	0.767	0.843	0.883	0.83	0.07
test	N-374	0.623	0.791	0.849	0.754	0.16	0.637	0.783	0.765	0.73	0.11	0.657	0.604	0.627	0.63	0.04	0.577	0.637	0.777	0.664	0.15	0.294	0.306	0.287	0.3	0.03	0.37	0.317	0.359	0.349	0.08	0.313	0.292	0.301	0.302	0.03	0.215	0.201	0.194	0.2	0.05	0.828	0.802	0.853	0.83	0.03
test	N-375	0.743	0.85	0.883	0.825	0.09	0.965	1.023	1.043	1.01	0.04	0.496	0.413	0.463	0.46	0.09	0.521	0.541	0.63	0.564	0.1	0.296	0.304	0.236	0.28	0.13	0.266	0.232	0.277	0.258	0.09	0.235	0.238	0.235	0.236	0.01	0.117	0.143	0.118	0.13	0.12	0.703	0.703	0.68	0.7	0.02
test	N-376	0.747	0.878	0.856	0.827	0.08	0.778	0.92	0.919	0.87	0.09	0.6	0.568	0.651	0.61	0.07	0.629	0.62	0.711	0.653	0.08	0.239	0.236	0.237	0.24	0.01	0.278	0.258	0.308	0.281	0.09	0.291	0.279	0.289	0.286	0.02	0.146	0.137	0.13	0.14	0.06	0.609	0.627	0.615	0.62	0.01
test	N-377	1.442	1.543	1.437	1.474	0.04	1.253	1.397	1.484	1.38	0.08	1.173	1.033	1.137	1.11	0.07	1.361	1.349	1.368	1.359	0.01	0.339	0.309	0.28	0.31	0.1	0.307	0.269	0.322	0.299	0.09	0.279	0.273	0.298	0.283	0.05	0.172	0.161	0.159	0.16	0.04	0.965	0.908	0.952	0.94	0.03
test	N-378	0.94	0.895	0.951	0.929	0.03	0.835	1.039	1.206	1.03	0.18	1.207	0.976	1.178	1.12	0.11	1.176	1.161	1.227	1.188	0.03	0.393	0.403	0.422	0.41	0.04	0.366	0.322	0.364	0.351	0.07	0.325	0.309	0.339	0.324	0.05	0.391	0.37	0.32	0.36	0.1	0.962	0.966	1.065	1	0.06
test	N-379	0.783	0.766	0.788	0.779	0.01	0.842	0.955	1.022	0.94	0.1	0.571	0.467	0.576	0.54	0.11	0.598	0.562	0.608	0.589	0.04	0.341	0.35	0.304	0.33	0.07	0.285	0.277	0.304	0.289	0.05	0.261	0.254	0.258	0.258	0.01	0.155	0.138	0.141	0.14	0.06	0.699	0.726	0.699	0.71	0.02
test	N-380	0.285	0.304	0.351	0.313	0.11	0.29	0.344	0.388	0.34	0.14	0.482	0.433	0.475	0.46	0.06	0.524	0.459	0.562	0.515	0.1	0.286	0.259	0.234	0.26	0.1	0.308	0.279	0.301	0.296	0.05	0.299	0.283	0.294	0.292	0.03	0.136	0.157	0.148	0.15	0.07	0.672	0.711	0.703	0.7	0.03
test	N-381	0.626	0.652	0.698	0.659	0.06	0.712	0.682	0.793	0.73	0.08	1.015	1.099	1.147	1.09	0.06	0.973	1.012	1.037	1.007	0.03	0.308	0.318	0.305	0.31	0.02	0.351	0.323	0.309	0.328	0.07	0.426	0.503	0.494	0.474	0.09	0.202	0.222	0.218	0.21	0.05	1.08	1.169	1.181	1.14	0.05
test	N-382	0.402	0.408	0.434	0.415	0.04	0.588	0.568	0.563	0.57	0.02	0.677	0.723	0.729	0.71	0.04	0.614	0.652	0.612	0.626	0.04	0.484	0.434	0.417	0.45	0.08	0.403	0.356	0.362	0.374	0.07	0.43	0.423	0.417	0.423	0.02	0.432	0.348	0.366	0.38	0.12	0.605	0.653	0.647	0.64	0.04
test	N-383	0.921	0.987	1.033	0.98	0.06	0.972	0.929	1.012	0.97	0.04	0.89	0.966	0.973	0.94	0.05	0.837	0.847	0.855	0.846	0.01	0.31	0.295	0.309	0.3	0.03	0.363	0.33	0.369	0.354	0.06	0.242	0.275	0.291	0.269	0.09	0.18	0.183	0.138	0.17	0.15	0.558	0.591	0.612	0.59	0.05
test	N-384	0.996	0.945	1.026	0.989	0.04	1.009	0.974	1.042	1.01	0.03	1.105	1.034	1.186	1.11	0.07	1.142	1.163	1.138	1.148	0.01	0.417	0.407	0.347	0.39	0.1	0.559	0.47	0.493	0.507	0.09	0.628	0.66	0.588	0.625	0.06	0.396	0.318	0.31	0.34	0.14	0.76	0.742	0.88	0.79	0.09
test	N-385	1.059	1.025	1.144	1.076	0.06	1.14	1.082	1.14	1.12	0.03	1.159	1.093	1.1	1.12	0.03	1.159	1.241	1.219	1.206	0.04	0.434	0.516	0.54	0.5	0.11	0.753	0.686	0.751	0.73	0.05	0.687	0.682	0.654	0.674	0.03	0.452	0.387	0.351	0.4	0.13	1.135	1.13	1.241	1.17	0.05
test	N-386	0.837	0.813	0.854	0.835	0.02	0.85	0.683	0.823	0.79	0.11	1.074	1.075	1.082	1.08	0	1.009	0.969	0.994	0.991	0.02	0.879	0.782	0.731	0.8	0.09	0.886	0.811	0.777	0.825	0.07	0.674	0.671	0.672	0.672	0	0.469	0.484	0.389	0.45	0.11	0.731	0.736	0.797	0.75	0.05
test	N-387	0.699	0.706	0.708	0.704	0.01	0.62	0.666	0.732	0.67	0.08	1.084	1.045	0.891	1.01	0.1	1.147	1.078	1.09	1.105	0.03	0.464	0.48	0.504	0.48	0.04	0.727	0.643	0.66	0.677	0.07	0.399	0.491	0.416	0.435	0.11	0.429	0.404	0.413	0.42	0.03	0.966	0.992	0.974	0.98	0.01
test	N-388	0.726	0.753	0.795	0.758	0.05	0.775	0.707	0.781	0.75	0.05	0.978	0.951	0.835	0.92	0.08	1.043	0.778	0.846	0.889	0.15	0.576	0.545	0.566	0.56	0.03	0.814	0.688	0.694	0.732	0.1	0.533	0.482	0.379	0.465	0.17	0.299	0.316	0.271	0.3	0.08	0.462	0.496	0.521	0.49	0.06
test	N-389	0.78	0.833	0.834	0.816	0.04	0.795	0.765	0.852	0.8	0.05	0.711	0.791	0.824	0.78	0.07	0.611	0.706	0.68	0.666	0.07	0.48	0.416	0.404	0.43	0.09	0.557	0.567	0.506	0.543	0.06	0.575	0.573	0.668	0.605	0.09	0.31	0.29	0.342	0.31	0.08	0.59	0.601	0.613	0.6	0.02
test	N-390	0.86	0.838	0.794	0.831	0.04	0.808	0.742	0.791	0.78	0.04	1.097	1.096	1.182	1.13	0.04	1.218	1.215	1.265	1.233	0.02	0.346	0.318	0.309	0.32	0.06	0.454	0.378	0.371	0.401	0.11	0.503	0.528	0.477	0.503	0.05	0.212	0.195	0.157	0.19	0.15	0.795	0.77	0.728	0.76	0.04
test	N-391	1.069	1.045	1.035	1.05	0.02	1.136	0.995	1.103	1.08	0.07	1.124	1.172	1.17	1.16	0.02	1.147	1.066	1.062	1.092	0.04	0.878	0.767	0.851	0.83	0.07	0.757	0.776	0.724	0.752	0.03	0.634	0.595	0.675	0.635	0.06	0.851	0.7	0.687	0.75	0.12	0.743	0.752	0.805	0.77	0.04
test	N-392	0.706	0.728	0.706	0.713	0.02	0.748	0.699	0.741	0.73	0.04	0.857	0.869	0.958	0.89	0.06	0.819	0.847	0.726	0.797	0.08	0.663	0.557	0.64	0.62	0.09	0.64	0.726	0.681	0.682	0.06	0.607	0.656	0.668	0.644	0.05	0.392	0.438	0.433	0.42	0.06	0.671	0.721	0.715	0.7	0.04
test	N-393	0.327	0.311	0.303	0.314	0.04	0.368	0.308	0.363	0.35	0.1	0.658	0.694	0.721	0.69	0.05	0.558	0.609	0.555	0.574	0.05	0.366	0.359	0.36	0.36	0.01	0.442	0.453	0.401	0.432	0.06	0.492	0.506	0.49	0.496	0.02	0.255	0.205	0.226	0.23	0.11	0.824	0.812	0.839	0.83	0.02
test	N-394	0.694	0.774	0.775	0.748	0.06	0.761	0.649	0.731	0.71	0.08	1.059	1.062	0.948	1.02	0.06	1.122	1.135	1.099	1.119	0.02	0.218	0.229	0.198	0.22	0.07	0.281	0.231	0.246	0.253	0.1	0.315	0.256	0.299	0.29	0.11	0.157	0.132	0.122	0.14	0.13	0.903	0.908	0.928	0.91	0.01
test	N-395	0.42	0.415	0.463	0.433	0.06	0.378	0.358	0.349	0.36	0.04	0.686	0.866	0.803	0.79	0.12	0.685	0.706	0.639	0.677	0.05	0.742	0.737	0.742	0.74	0	0.903	0.751	0.756	0.803	0.11	0.718	0.636	0.659	0.671	0.06	0.47	0.466	0.547	0.49	0.09	0.561	0.607	0.586	0.58	0.04
test	N-396	0.8	0.839	0.859	0.833	0.04	0.828	0.801	0.841	0.82	0.02	0.584	0.662	0.615	0.62	0.06	0.575	0.392	0.472	0.48	0.19	0.259	0.274	0.257	0.26	0.04	0.25	0.265	0.217	0.244	0.1	0.274	0.273	0.217	0.255	0.13	0.166	0.14	0.165	0.16	0.09	1.093	1.135	1.156	1.13	0.03
test	N-397	0.896	0.906	0.925	0.909	0.02	0.972	0.92	1.015	0.97	0.05	0.666	0.746	0.7	0.7	0.06	0.585	0.714	0.743	0.681	0.12	0.279	0.273	0.268	0.27	0.02	0.392	0.354	0.333	0.36	0.08	0.485	0.54	0.538	0.521	0.06	0.2	0.193	0.179	0.19	0.06	0.563	0.53	0.556	0.55	0.03
test	N-398	0.893	0.894	0.923	0.903	0.02	0.966	0.888	0.938	0.93	0.04	0.668	0.747	0.744	0.72	0.06	0.605	0.656	0.664	0.642	0.05	0.352	0.329	0.304	0.33	0.07	0.429	0.399	0.393	0.407	0.05	0.575	0.622	0.631	0.609	0.05	0.211	0.205	0.237	0.22	0.08	0.56	0.558	0.592	0.57	0.03
test	N-399	0.461	0.478	0.471	0.47	0.02	0.662	0.62	0.648	0.64	0.03	0.884	0.929	0.959	0.92	0.04	0.835	0.875	0.749	0.82	0.08	0.373	0.355	0.328	0.35	0.06	0.459	0.387	0.371	0.406	0.12	0.625	0.612	0.571	0.603	0.05	0.27	0.231	0.209	0.24	0.13	0.747	0.783	0.809	0.78	0.04
test	N-400	1.014	1.037	1.05	1.034	0.02	1.113	1.064	1.149	1.11	0.04	0.702	0.784	0.761	0.75	0.06	0.652	0.672	0.488	0.604	0.17	0.277	0.281	0.299	0.29	0.04	0.385	0.284	0.289	0.319	0.18	0.294	0.333	0.24	0.289	0.16	0.227	0.229	0.178	0.21	0.14	0.566	0.588	0.596	0.58	0.03
test	N-401	1.099	1.134	1.027	1.087	0.05	1.255	1.11	1.152	1.17	0.06	1.267	1.298	1.152	1.24	0.06	1.253	1.202	1.169	1.208	0.04	0.269	0.277	0.262	0.27	0.03	0.403	0.401	0.373	0.392	0.04	0.589	0.615	0.596	0.6	0.02	0.21	0.189	0.171	0.19	0.1	1.148	1.099	1.132	1.13	0.02
test	N-402	0.741	0.76	0.748	0.75	0.01	0.828	0.728	0.757	0.77	0.07	0.8	0.851	0.86	0.84	0.04	0.681	0.702	0.607	0.663	0.08	0.843	0.856	0.849	0.85	0.01	0.87	0.803	0.7	0.791	0.11	0.792	0.758	0.773	0.774	0.02	0.741	0.692	0.68	0.7	0.05	0.755	0.791	0.814	0.79	0.04
test	N-403	0.602	0.629	0.645	0.625	0.03	0.659	0.677	0.638	0.66	0.03	0.882	0.926	0.946	0.92	0.04	0.79	0.804	0.751	0.782	0.04	0.262	0.247	0.259	0.26	0.03	0.27	0.262	0.306	0.279	0.08	0.346	0.368	0.319	0.344	0.07	0.191	0.159	0.154	0.17	0.12	1.18	1.193	1.192	1.19	0.01
test	N-404	0.901	0.937	1.004	0.947	0.06	0.98	1.039	1.087	1.04	0.05	1.008	1.057	1.113	1.06	0.05	1.182	1.045	1.025	1.084	0.08	0.296	0.334	0.302	0.31	0.07	0.336	0.337	0.318	0.33	0.03	0.419	0.519	0.382	0.44	0.16	0.182	0.177	0.157	0.17	0.08	0.869	0.92	0.923	0.9	0.03
test	N-405	0.706	0.734	0.713	0.718	0.02	0.741	0.688	0.784	0.74	0.07	0.684	0.802	0.832	0.77	0.1	0.738	0.757	0.792	0.762	0.04	0.483	0.515	0.509	0.5	0.03	0.693	0.753	0.615	0.687	0.1	0.538	0.583	0.605	0.575	0.06	0.35	0.308	0.354	0.34	0.08	0.917	0.922	0.931	0.92	0.01
test	N-406	0.404	0.419	0.462	0.428	0.07	0.589	0.535	0.639	0.59	0.09	0.616	0.761	0.751	0.71	0.11	0.653	0.615	0.588	0.619	0.05	0.349	0.356	0.319	0.34	0.06	0.469	0.469	0.377	0.438	0.12	0.515	0.61	0.571	0.565	0.08	0.45	0.349	0.36	0.39	0.14	1.371	1.366	1.351	1.36	0.01
test	N-407	0.742	0.738	0.824	0.768	0.06	0.87	0.748	0.839	0.82	0.08	0.737	0.789	0.775	0.77	0.04	0.699	0.695	0.61	0.668	0.08	0.277	0.295	0.278	0.28	0.04	0.309	0.266	0.289	0.288	0.07	0.302	0.329	0.262	0.298	0.11	0.199	0.234	0.193	0.21	0.11	0.433	0.464	0.452	0.45	0.03
test	N-408	0.846	0.881	0.859	0.862	0.02	0.938	0.873	0.991	0.93	0.06	1.376	1.466	1.47	1.44	0.04	1.502	1.522	1.544	1.523	0.01	0.373	0.349	0.375	0.37	0.04	0.421	0.377	0.366	0.388	0.08	0.546	0.531	0.531	0.536	0.02	0.26	0.201	0.204	0.22	0.15	1.147	0.891	1.022	1.02	0.13
test	N-409	1.044	1.099	1.12	1.088	0.04	1.15	1.03	1.144	1.11	0.06	1.231	1.285	1.33	1.28	0.04	1.31	1.35	1.194	1.285	0.06	1.194	1.097	1.052	1.11	0.07	1.032	1.016	0.958	1.002	0.04	0.812	0.823	0.915	0.85	0.07	0.889	0.789	0.998	0.89	0.12	1.468	1.451	1.565	1.49	0.04
test	N-410	1.102	1.13	1.195	1.142	0.04	1.043	0.979	1.031	1.02	0.03	0.758	0.876	0.836	0.82	0.07	0.652	0.701	0.558	0.637	0.11	1.004	0.829	0.866	0.9	0.1	0.863	0.811	0.734	0.803	0.08	0.759	0.712	0.764	0.745	0.04	0.617	0.661	0.498	0.59	0.14	0.969	0.991	1.01	0.99	0.02
test	N-411	1.05	1.241	1.519	1.27	0.19	1.456	1.309	1.306	1.36	0.06	1.56	1.562	1.562	1.56	0	1.517	1.428	1.396	1.447	0.04	0.336	0.29	0.323	0.32	0.07	0.429	0.51	0.44	0.46	0.1	0.667	0.644	0.658	0.656	0.02	0.295	0.247	0.262	0.27	0.09	1.364	1.225	1.283	1.29	0.05
test	P-336	2.777	2.758	2.622	2.719	0.03	2.389	2.56	2.395	2.45	0.04	2.13	2.033	1.908	2.02	0.05	1.875	1.96	1.702	1.846	0.07	0.811	0.73	0.761	0.77	0.05	2.256	2.113	2.138	2.169	0.04	0.658	0.772	0.699	0.71	0.08	0.375	0.305	0.324	0.33	0.11	2.631	2.568	2.527	2.58	0.02
test	P-340	3.591	3.673	3.56	3.608	0.02	3.292	3.394	3.117	3.27	0.04	2.257	2.141	1.953	2.12	0.07	2.181	2.285	1.935	2.134	0.08	0.828	0.79	0.701	0.77	0.08	1.801	1.78	1.826	1.802	0.01	0.721	0.869	0.726	0.772	0.11	0.357	0.413	0.435	0.4	0.1	2.747	2.834	2.992	2.86	0.04
test	P-355	2.835	2.899	2.648	2.794	0.05	2.588	2.845	2.687	2.71	0.05	2.779	2.752	2.271	2.6	0.11	2.984	3.23	2.545	2.92	0.12	1.533	1.452	1.356	1.45	0.06	1.827	1.776	1.885	1.829	0.03	1.484	1.178	1.387	1.35	0.12	1.171	0.901	1.28	1.12	0.17	1.952	2.044	2.222	2.07	0.07
test	P-356	1.957	2.014	1.972	1.981	0.01	2.187	2.373	2.256	2.27	0.04	2.021	1.902	1.81	1.91	0.06	2.076	2.231	1.935	2.081	0.07	0.965	0.729	0.803	0.83	0.15	1.038	1.111	1.027	1.059	0.04	0.769	1.034	0.937	0.913	0.15	0.429	0.334	0.438	0.4	0.14	2.387	2.224	2.472	2.36	0.05
test	P-358	1.105	1.074	1.131	1.103	0.03	1.087	1.209	1.12	1.14	0.06	1.217	1.046	1.196	1.15	0.08	1.115	1.345	1.197	1.219	0.1	0.497	0.238	0.327	0.35	0.37	0.647	0.854	0.79	0.764	0.14	0.349	0.422	0.385	0.385	0.09	0.139	0.131	0.125	0.13	0.05	0.634	0.615	0.521	0.59	0.1
test	P-362	2.842	2.829	2.875	2.849	0.01	2.926	3.193	2.829	2.98	0.06	2.042	1.945	1.87	1.95	0.04	2.011	2.068	1.894	1.991	0.04	0.805	0.767	0.731	0.77	0.05	1.481	1.331	1.295	1.369	0.07	0.703	0.733	0.764	0.733	0.04	0.576	0.452	0.52	0.52	0.12	2.526	2.345	2.647	2.51	0.06
test	P-365	2.216	2.253	2.149	2.206	0.02	1.801	1.887	1.927	1.87	0.03	1.507	1.467	1.462	1.48	0.02	1.558	1.651	1.581	1.597	0.03	0.697	0.582	0.617	0.63	0.09	1.138	0.989	0.967	1.031	0.09	0.478	0.586	0.503	0.522	0.11	0.399	0.353	0.365	0.37	0.06	2.642	2.499	2.889	2.68	0.07
test	P-367	2.853	3.017	2.673	2.848	0.06	2.829	3.081	2.984	2.96	0.04	2.125	2.222	1.967	2.1	0.06	2.355	2.279	1.992	2.209	0.09	1.083	0.902	0.996	0.99	0.09	0.799	0.829	0.757	0.795	0.05	0.658	0.791	0.729	0.726	0.09	0.393	0.379	0.427	0.4	0.06	1.234	1.39	1.378	1.33	0.07
test	P-377	2.623	2.554	2.584	2.587	0.01	2.397	2.471	2.505	2.46	0.02	2.697	2.717	2.407	2.61	0.07	2.184	2.363	2.225	2.257	0.04	1.198	1.083	1.067	1.12	0.06	1.711	1.718	1.737	1.722	0.01	0.818	0.961	0.846	0.875	0.09	0.556	0.465	0.615	0.55	0.14	2.579	2.621	2.377	2.53	0.05
test	P-378	1.844	1.763	1.923	1.843	0.04	2.151	2.136	2.274	2.19	0.03	2.39	2.548	2.264	2.4	0.06	1.82	1.864	1.828	1.837	0.01	0.987	0.947	0.954	0.96	0.02	1.284	1.222	1.043	1.183	0.11	0.488	0.633	0.521	0.547	0.14	0.223	0.199	0.267	0.23	0.15	2.261	2.337	2.145	2.25	0.04
test	N-412	0.749	0.826	0.897	0.824	0.09	0.812	0.836	0.933	0.86	0.07	0.962	0.979	0.98	0.97	0.01	0.788	0.697	0.732	0.739	0.06	1.282	1.079	0.995	1.12	0.13	1.031	0.919	0.946	0.965	0.06	0.794	0.773	0.819	0.795	0.03	1.144	0.952	0.897	1	0.13	0.562	0.602	0.597	0.59	0.04
test	N-413	0.962	0.996	1.013	0.99	0.03	0.884	0.828	0.906	0.87	0.05	0.695	0.664	0.819	0.73	0.11	0.771	0.771	0.87	0.804	0.07	0.393	0.451	0.419	0.42	0.07	0.545	0.507	0.451	0.501	0.09	0.584	0.619	0.649	0.617	0.05	0.339	0.325	0.267	0.31	0.12	0.855	0.846	0.914	0.87	0.04
test	N-414	0.396	0.34	0.316	0.351	0.12	0.534	0.39	0.518	0.48	0.16	0.799	0.798	0.822	0.81	0.02	0.738	0.728	0.744	0.737	0.01	0.461	0.404	0.437	0.43	0.07	0.597	0.526	0.479	0.534	0.11	0.517	0.564	0.583	0.555	0.06	0.301	0.305	0.314	0.31	0.02	0.994	0.981	1.036	1	0.03
test	N-415	0.497	0.468	0.513	0.493	0.05	0.578	0.492	0.567	0.55	0.09	0.953	1.018	1.039	1	0.04	0.919	0.955	0.9	0.925	0.03	0.466	0.508	0.463	0.48	0.05	0.594	0.582	0.487	0.554	0.11	0.433	0.449	0.429	0.437	0.02	0.414	0.398	0.328	0.38	0.12	0.58	0.558	0.621	0.59	0.05
test	N-416	0.641	0.647	0.619	0.636	0.02	0.785	0.656	0.762	0.73	0.09	1.189	1.186	1.247	1.21	0.03	1.093	1.118	1.028	1.08	0.04	0.405	0.397	0.363	0.39	0.06	0.396	0.363	0.312	0.357	0.12	0.329	0.315	0.298	0.314	0.05	0.231	0.182	0.207	0.21	0.12	0.784	0.789	0.819	0.8	0.02
test	N-417	0.865	0.861	0.883	0.87	0.01	0.893	0.817	0.907	0.87	0.06	0.698	0.73	0.744	0.72	0.03	0.71	0.702	0.713	0.708	0.01	0.737	0.774	0.68	0.73	0.06	0.828	0.736	0.646	0.737	0.12	0.557	0.445	0.582	0.528	0.14	0.652	0.589	0.518	0.59	0.11	0.735	0.741	0.788	0.75	0.04
test	N-418	0.452	0.477	0.504	0.478	0.05	0.479	0.444	0.468	0.46	0.04	0.626	0.762	0.764	0.72	0.11	0.624	0.648	0.634	0.635	0.02	0.565	0.502	0.549	0.54	0.06	0.632	0.562	0.54	0.578	0.08	0.645	0.581	0.588	0.605	0.06	0.365	0.384	0.289	0.35	0.15	0.66	0.687	0.676	0.67	0.02
test	N-419	1.241	1.213	1.249	1.234	0.02	1.288	1.216	1.28	1.26	0.03	1.016	1.089	1.07	1.06	0.04	0.95	0.829	0.878	0.886	0.07	0.428	0.346	0.327	0.37	0.15	0.42	0.454	0.405	0.426	0.06	0.288	0.287	0.275	0.283	0.03	0.207	0.171	0.172	0.18	0.11	0.782	0.803	0.859	0.81	0.05
test	N-420	0.945	0.996	1.051	0.997	0.05	1.245	1.112	1.181	1.18	0.06	0.872	1.004	1.047	0.97	0.09	1.19	1.023	1.102	1.105	0.08	0.699	0.663	0.745	0.7	0.06	0.5	0.448	0.443	0.464	0.07	0.667	0.699	0.704	0.69	0.03	0.277	0.231	0.286	0.26	0.11	0.772	0.821	0.777	0.79	0.03
test	N-421	0.908	0.947	0.946	0.934	0.02	0.749	0.695	0.769	0.74	0.05	0.761	0.787	0.873	0.81	0.07	0.726	0.765	0.782	0.758	0.04	0.624	0.576	0.642	0.61	0.06	0.816	0.824	0.758	0.799	0.05	0.731	0.687	0.719	0.712	0.03	0.579	0.509	0.486	0.52	0.09	0.914	0.904	0.972	0.93	0.04
test	N-422	0.541	0.533	0.623	0.566	0.09	0.704	0.577	0.674	0.65	0.1	1.009	1.024	1.062	1.03	0.03	1.07	1.114	1.091	1.092	0.02	0.514	0.503	0.474	0.5	0.04	0.515	0.532	0.447	0.498	0.09	0.569	0.543	0.555	0.556	0.02	0.396	0.35	0.381	0.38	0.06	0.766	0.751	0.812	0.78	0.04
test	N-423	0.42	0.391	0.423	0.411	0.04	0.485	0.4	0.482	0.46	0.11	0.87	1.024	0.97	0.95	0.08	0.816	0.82	0.827	0.821	0.01	0.499	0.574	0.499	0.52	0.08	0.507	0.574	0.45	0.51	0.12	0.452	0.513	0.463	0.476	0.07	0.361	0.375	0.358	0.36	0.02	1.609	1.592	1.584	1.6	0.01
test	N-424	1.194	1.218	1.265	1.226	0.03	1.219	1.124	1.217	1.19	0.05	0.816	0.877	0.901	0.86	0.05	0.692	0.705	0.709	0.702	0.01	0.378	0.341	0.366	0.36	0.05	0.394	0.356	0.341	0.364	0.08	0.278	0.277	0.253	0.269	0.05	0.193	0.189	0.18	0.19	0.04	0.96	0.948	0.938	0.95	0.01
test	N-425	0.659	0.668	0.656	0.661	0.01	0.883	0.82	1.015	0.91	0.11	0.78	0.881	0.842	0.83	0.06	0.644	0.653	0.51	0.602	0.13	0.243	0.261	0.263	0.26	0.04	0.472	0.486	0.352	0.437	0.17	0.679	0.703	0.654	0.679	0.04	0.308	0.275	0.278	0.29	0.06	0.454	0.465	0.476	0.47	0.02
test	N-426	0.57	0.573	0.542	0.562	0.03	0.71	0.693	0.765	0.72	0.05	0.909	1.017	1.006	0.98	0.06	0.767	0.748	0.622	0.712	0.11	0.25	0.329	0.306	0.3	0.14	0.347	0.319	0.337	0.334	0.04	0.392	0.413	0.418	0.408	0.03	0.165	0.157	0.161	0.16	0.02	0.6	0.624	0.633	0.62	0.03
test	N-427	0.819	0.899	0.881	0.866	0.05	0.958	0.765	0.887	0.87	0.11	0.778	0.846	0.829	0.82	0.04	0.758	0.686	0.685	0.71	0.06	0.658	0.609	0.576	0.61	0.07	0.293	0.31	0.308	0.304	0.03	0.369	0.381	0.349	0.366	0.04	0.275	0.249	0.21	0.24	0.13	0.532	0.556	0.569	0.55	0.03
test	N-428	0.434	0.451	0.472	0.452	0.04	0.461	0.426	0.5	0.46	0.08	0.596	0.644	0.603	0.61	0.04	0.508	0.527	0.36	0.465	0.2	0.523	0.452	0.459	0.48	0.08	0.557	0.557	0.569	0.561	0.01	0.623	0.661	0.587	0.624	0.06	0.331	0.293	0.304	0.31	0.06	0.791	0.839	0.808	0.81	0.03
test	N-429	1.101	1.067	1.099	1.089	0.02	1.044	1.008	1.28	1.11	0.13	1.161	1.005	1.332	1.17	0.14	1.202	1.223	1.248	1.224	0.02	0.252	0.249	0.256	0.25	0.01	0.286	0.256	0.231	0.258	0.11	0.336	0.373	0.354	0.354	0.05	0.141	0.176	0.14	0.15	0.13	0.815	0.69	0.843	0.78	0.1
test	N-430	1.294	1.346	1.407	1.349	0.04	1.455	1.481	1.532	1.49	0.03	1.126	1.162	1.252	1.18	0.05	1.202	1.238	1.224	1.221	0.01	0.853	0.85	0.812	0.84	0.03	0.903	0.716	0.695	0.771	0.15	0.651	0.712	0.785	0.716	0.09	0.648	0.634	0.641	0.64	0.01	0.943	1.091	0.996	1.01	0.07
test	N-431	0.524	0.551	0.624	0.566	0.09	0.742	0.633	0.716	0.7	0.08	0.778	0.802	0.83	0.8	0.03	0.682	0.709	0.709	0.7	0.02	0.873	0.859	0.826	0.85	0.03	0.86	0.798	0.707	0.788	0.1	0.769	0.818	0.811	0.799	0.03	0.826	0.764	0.655	0.75	0.12	0.805	0.823	0.831	0.82	0.02
test	N-432	0.62	0.655	0.673	0.649	0.04	0.651	0.658	0.707	0.67	0.05	0.944	0.956	0.971	0.96	0.01	0.839	0.863	0.809	0.837	0.03	0.263	0.28	0.259	0.27	0.04	0.319	0.305	0.311	0.312	0.02	0.369	0.375	0.307	0.35	0.11	0.345	0.342	0.352	0.35	0.01	0.668	0.658	0.652	0.66	0.01
test	N-433	0.349	0.349	0.381	0.36	0.05	0.446	0.426	0.454	0.44	0.03	0.908	0.976	0.928	0.94	0.04	0.804	0.793	0.781	0.793	0.01	0.445	0.406	0.402	0.42	0.06	0.461	0.44	0.391	0.431	0.08	0.455	0.412	0.409	0.425	0.06	0.189	0.185	0.202	0.19	0.05	0.859	0.886	0.881	0.88	0.02
test	N-434	0.915	0.932	1.038	0.962	0.07	1.184	1.099	1.229	1.17	0.06	0.812	0.883	0.887	0.86	0.05	0.787	0.777	0.668	0.744	0.09	0.462	0.422	0.438	0.44	0.05	0.565	0.572	0.497	0.545	0.08	0.382	0.328	0.348	0.353	0.08	0.273	0.232	0.257	0.25	0.08	1.004	0.96	0.956	0.97	0.03
test	N-435	0.783	0.852	0.837	0.824	0.04	0.986	0.856	0.956	0.93	0.07	0.918	0.996	0.966	0.96	0.04	0.896	0.905	0.805	0.869	0.06	0.545	0.519	0.502	0.52	0.04	0.476	0.427	0.451	0.451	0.05	0.612	0.599	0.546	0.586	0.06	0.265	0.277	0.249	0.26	0.05	0.484	0.523	0.57	0.53	0.08
test	N-436	0.631	0.598	0.612	0.614	0.03	0.729	0.65	0.663	0.68	0.06	0.95	1.029	1.002	0.99	0.04	0.864	0.787	0.729	0.793	0.09	0.275	0.369	0.341	0.33	0.15	0.367	0.396	0.349	0.371	0.06	0.473	0.522	0.449	0.481	0.08	0.233	0.208	0.219	0.22	0.06	0.555	0.567	0.559	0.56	0.01
test	N-437	0.661	0.696	0.713	0.69	0.04	0.747	0.658	0.748	0.72	0.07	0.705	0.863	0.932	0.83	0.14	0.656	0.628	0.787	0.69	0.12	0.25	0.307	0.296	0.28	0.11	0.435	0.387	0.356	0.393	0.1	0.493	0.528	0.535	0.519	0.04	0.235	0.202	0.206	0.21	0.08	0.72	0.756	0.75	0.74	0.03
test	N-438	0.828	0.894	0.897	0.873	0.04	0.997	0.96	0.999	0.99	0.02	0.848	0.891	0.84	0.86	0.03	0.727	0.772	0.768	0.756	0.03	0.325	0.372	0.384	0.36	0.09	0.506	0.458	0.408	0.457	0.11	0.553	0.571	0.62	0.581	0.06	0.282	0.288	0.247	0.27	0.08	0.694	0.721	0.722	0.71	0.02
test	N-439	0.292	0.292	0.315	0.3	0.04	0.356	0.309	0.318	0.33	0.08	0.596	0.637	0.576	0.6	0.05	0.505	0.536	0.526	0.522	0.03	0.263	0.264	0.256	0.26	0.02	0.382	0.331	0.293	0.335	0.13	0.504	0.449	0.45	0.468	0.07	0.202	0.179	0.199	0.19	0.06	0.479	0.493	0.495	0.49	0.02
test	N-440	0.732	0.778	0.84	0.783	0.07	0.78	0.758	0.824	0.79	0.04	0.817	0.901	0.912	0.88	0.06	0.717	0.736	0.726	0.726	0.01	0.319	0.368	0.294	0.33	0.12	0.312	0.311	0.249	0.291	0.12	0.198	0.204	0.199	0.2	0.02	0.153	0.156	0.139	0.15	0.06	0.473	0.487	0.482	0.48	0.01
test	N-441	0.936	1	1.016	0.984	0.04	1.059	1.046	1.122	1.08	0.04	0.62	0.683	0.695	0.67	0.06	0.571	0.569	0.597	0.579	0.03	0.265	0.244	0.282	0.26	0.07	0.362	0.355	0.274	0.33	0.15	0.504	0.535	0.499	0.513	0.04	0.223	0.165	0.187	0.19	0.15	0.494	0.547	0.512	0.52	0.05
test	N-442	0.892	0.906	0.868	0.889	0.02	0.911	0.887	0.99	0.93	0.06	0.487	0.583	0.536	0.54	0.09	0.455	0.479	0.458	0.464	0.03	0.344	0.32	0.313	0.33	0.05	0.441	0.392	0.375	0.403	0.09	0.667	0.615	0.696	0.659	0.06	0.162	0.164	0.152	0.16	0.04	0.488	0.554	0.535	0.53	0.06
test	N-443	0.491	0.533	0.576	0.533	0.08	0.569	0.529	0.559	0.55	0.04	0.758	0.853	0.75	0.79	0.07	0.693	0.739	0.652	0.695	0.06	0.499	0.423	0.406	0.44	0.11	0.384	0.35	0.331	0.355	0.08	0.606	0.589	0.582	0.592	0.02	0.205	0.179	0.192	0.19	0.07	0.679	0.71	0.686	0.69	0.02
test	N-444	0.406	0.461	0.48	0.449	0.09	0.617	0.562	0.67	0.62	0.09	0.535	0.671	0.499	0.57	0.16	0.547	0.507	0.395	0.483	0.16	0.304	0.342	0.28	0.31	0.1	0.338	0.35	0.354	0.347	0.02	0.428	0.481	0.409	0.439	0.08	0.181	0.147	0.143	0.16	0.13	0.445	0.503	0.482	0.48	0.06
test	N-445	0.637	0.597	0.646	0.627	0.04	0.694	0.569	0.648	0.64	0.1	0.94	0.991	1.059	1	0.06	0.845	0.867	0.94	0.884	0.06	0.307	0.334	0.314	0.32	0.04	0.245	0.292	0.245	0.261	0.1	0.23	0.213	0.23	0.224	0.04	0.138	0.151	0.142	0.14	0.05	1.012	0.956	0.984	0.98	0.03
test	N-446	0.612	0.596	0.626	0.611	0.02	0.676	0.62	0.671	0.66	0.05	0.71	0.775	0.848	0.78	0.09	0.658	0.696	0.701	0.685	0.03	0.517	0.522	0.591	0.54	0.08	0.428	0.343	0.382	0.384	0.11	0.399	0.459	0.489	0.449	0.1	0.438	0.459	0.461	0.45	0.03	0.474	0.446	0.475	0.47	0.04
test	N-447	0.587	0.532	0.556	0.558	0.05	0.72	0.645	0.692	0.69	0.06	0.803	0.979	0.992	0.92	0.11	0.864	0.847	0.835	0.849	0.02	0.373	0.337	0.322	0.34	0.08	0.324	0.327	0.305	0.319	0.04	0.403	0.473	0.404	0.427	0.09	0.218	0.205	0.197	0.21	0.05	0.697	0.7	0.7	0.7	0
test	N-448	0.7	0.789	0.791	0.76	0.07	0.9	0.87	0.915	0.9	0.03	0.619	0.721	0.722	0.69	0.09	0.627	0.656	0.587	0.623	0.06	0.407	0.418	0.405	0.41	0.02	0.405	0.392	0.409	0.402	0.02	0.406	0.412	0.408	0.409	0.01	0.236	0.227	0.215	0.23	0.05	0.521	0.544	0.527	0.53	0.02
test	N-449	0.464	0.49	0.503	0.486	0.04	0.712	0.62	0.672	0.67	0.07	0.752	0.688	0.757	0.73	0.05	0.774	0.778	0.759	0.77	0.01	0.317	0.314	0.302	0.31	0.03	0.421	0.397	0.329	0.382	0.12	0.522	0.529	0.493	0.515	0.04	0.296	0.223	0.241	0.25	0.15	0.689	0.72	0.709	0.71	0.02
test	N-450	0.224	0.231	0.242	0.232	0.04	0.268	0.258	0.276	0.27	0.03	0.422	0.466	0.386	0.42	0.09	0.435	0.438	0.427	0.433	0.01	0.658	0.553	0.529	0.58	0.12	0.498	0.423	0.426	0.449	0.09	0.342	0.282	0.319	0.314	0.1	0.225	0.25	0.216	0.23	0.08	0.441	0.481	0.466	0.46	0.04
test	N-451	1.15	1.204	1.284	1.213	0.06	1.058	1.031	1.123	1.07	0.04	0.732	0.829	0.776	0.78	0.06	0.762	0.667	0.68	0.703	0.07	0.289	0.273	0.279	0.28	0.03	0.259	0.25	0.235	0.248	0.05	0.263	0.258	0.218	0.246	0.1	0.153	0.139	0.137	0.14	0.06	0.551	0.546	0.536	0.54	0.01
test	P-393	1.512	1.584	1.772	1.623	0.08	1.771	1.711	1.873	1.79	0.05	2.451	2.368	2.054	2.29	0.09	1.503	1.657	1.551	1.57	0.05	0.473	0.549	0.48	0.5	0.08	0.629	0.592	0.592	0.604	0.04	0.479	0.506	0.452	0.479	0.06	0.277	0.305	0.221	0.27	0.16	1.518	1.566	1.408	1.5	0.05
test	P-403	1.346	1.193	1.626	1.388	0.16	1.454	1.334	1.58	1.46	0.08	1.038	1.476	1.519	1.34	0.2	1.463	1.383	1.496	1.447	0.04	1.073	0.791	0.836	0.9	0.17	0.875	0.865	0.84	0.86	0.02	0.688	0.759	0.678	0.708	0.06	0.71	0.658	0.661	0.68	0.04	0.413	0.36	0.336	0.37	0.11
test	P-404	1.83	1.443	1.743	1.672	0.12	1.783	1.737	1.903	1.81	0.05	1.428	1.856	1.673	1.65	0.13	1.615	1.465	1.689	1.59	0.07	1.351	0.957	1.207	1.17	0.17	0.942	0.823	0.947	0.904	0.08	0.572	0.756	0.62	0.649	0.15	0.463	0.553	0.562	0.53	0.1	2.172	1.931	2.163	2.09	0.07
test	P-406	2.182	1.719	1.852	1.918	0.12	2.746	2.826	2.554	2.71	0.05	1.723	1.485	1.694	1.63	0.08	1.847	1.676	2.107	1.877	0.12	1.735	1.393	1.459	1.53	0.12	1.267	1.113	1.233	1.204	0.07	0.951	0.993	0.866	0.937	0.07	1.197	1.204	1.203	1.2	0	2.25	1.989	2.155	2.13	0.06
test	P-416	1.502	1.301	1.756	1.52	0.15	2.352	2.061	2.558	2.32	0.11	1.45	1.569	1.666	1.56	0.07	1.714	1.567	1.78	1.687	0.06	0.477	0.387	0.38	0.41	0.13	0.563	0.648	0.582	0.598	0.07	0.457	0.48	0.388	0.442	0.11	0.347	0.277	0.344	0.32	0.12	0.717	0.422	0.546	0.56	0.26
test	N-452	0.394	0.394	0.444	0.411	0.07	0.522	0.425	0.444	0.46	0.11	0.788	0.867	0.688	0.78	0.11	0.839	0.754	0.697	0.763	0.09	0.429	0.37	0.363	0.39	0.09	0.409	0.427	0.364	0.4	0.08	0.662	0.674	0.606	0.647	0.06	0.298	0.255	0.249	0.27	0.1	0.573	0.627	0.578	0.59	0.05
test	N-453	0.732	0.835	0.824	0.797	0.07	0.73	0.71	0.732	0.72	0.02	0.587	0.675	0.572	0.61	0.09	0.585	0.555	0.48	0.54	0.1	0.268	0.34	0.335	0.31	0.13	0.406	0.419	0.334	0.386	0.12	0.256	0.326	0.354	0.312	0.16	0.196	0.185	0.16	0.18	0.1	0.469	0.463	0.483	0.47	0.02
test	N-454	0.472	0.493	0.499	0.488	0.03	0.555	0.539	0.547	0.55	0.01	0.711	0.786	0.842	0.78	0.08	0.772	0.829	0.85	0.817	0.05	0.298	0.416	0.321	0.35	0.18	0.407	0.417	0.338	0.387	0.11	0.483	0.511	0.55	0.515	0.07	0.228	0.216	0.188	0.21	0.1	0.612	0.586	0.6	0.6	0.02
test	N-455	0.5	0.485	0.479	0.488	0.02	0.364	0.371	0.348	0.36	0.03	0.604	0.764	0.713	0.69	0.12	0.647	0.64	0.619	0.635	0.02	0.231	0.347	0.296	0.29	0.2	0.331	0.323	0.29	0.315	0.07	0.283	0.278	0.29	0.284	0.02	0.658	0.544	0.565	0.59	0.1	0.507	0.523	0.513	0.51	0.02
test	N-456	0.969	1.02	1.002	0.997	0.03	1.024	1.017	1.042	1.03	0.01	1.213	1.208	1.259	1.23	0.02	1.153	1.148	1.185	1.162	0.02	0.266	0.351	0.343	0.32	0.15	0.383	0.303	0.36	0.349	0.12	0.288	0.282	0.276	0.282	0.02	0.225	0.194	0.225	0.21	0.08	0.797	0.802	0.794	0.8	0.01
test	N-457	0.466	0.428	0.548	0.481	0.13	0.721	0.633	0.807	0.72	0.12	0.981	1.161	1.076	1.07	0.08	1	1.015	1.076	1.03	0.04	0.728	0.634	0.579	0.65	0.12	0.51	0.505	0.41	0.475	0.12	0.538	0.548	0.534	0.54	0.01	0.602	0.476	0.437	0.51	0.17	0.784	0.758	0.778	0.77	0.02
test	N-458	0.937	1.017	1.047	1	0.06	1.069	1.027	1.111	1.07	0.04	0.769	0.821	0.808	0.8	0.03	0.662	0.706	0.695	0.688	0.03	0.772	0.756	0.66	0.73	0.08	0.863	0.682	0.662	0.736	0.15	0.474	0.412	0.452	0.446	0.07	0.584	0.546	0.438	0.52	0.14	0.818	0.875	0.855	0.85	0.03
test	N-459	1.441	1.542	1.494	1.492	0.03	1.733	1.66	1.704	1.7	0.02	1.642	1.817	1.769	1.74	0.05	1.754	1.876	1.799	1.81	0.03	0.347	0.341	0.329	0.34	0.03	0.439	0.422	0.412	0.424	0.03	0.619	0.645	0.631	0.632	0.02	0.242	0.217	0.197	0.22	0.1	1.264	1.289	1.246	1.27	0.02
test	N-460	0.608	0.693	0.605	0.635	0.08	0.892	0.914	0.995	0.93	0.06	1.195	1.052	1.118	1.12	0.06	1.199	1.262	1.163	1.208	0.04	1.378	1.16	1.086	1.21	0.13	1.119	1.064	1.048	1.077	0.03	0.993	0.963	0.948	0.968	0.02	1.408	1.151	1.126	1.23	0.13	0.661	0.698	0.761	0.71	0.07
test	N-461	0.971	0.945	0.976	0.964	0.02	1.147	1.058	1.001	1.07	0.07	0.854	1.148	1.18	1.06	0.17	0.9	0.926	1.066	0.964	0.09	0.792	0.809	0.679	0.76	0.09	0.912	0.854	0.804	0.857	0.06	0.663	0.697	0.66	0.673	0.03	0.45	0.477	0.382	0.44	0.11	0.966	0.971	1.026	0.99	0.03
test	N-462	0.542	0.544	0.568	0.551	0.03	0.573	0.533	0.569	0.56	0.04	0.793	0.881	0.904	0.86	0.07	0.759	0.779	0.806	0.781	0.03	0.354	0.461	0.451	0.42	0.14	0.588	0.458	0.503	0.516	0.13	0.603	0.591	0.622	0.605	0.03	0.424	0.322	0.322	0.36	0.17	0.776	0.812	0.76	0.78	0.03
test	N-463	0.868	0.839	0.871	0.859	0.02	0.856	0.768	0.732	0.79	0.08	0.874	0.984	0.918	0.93	0.06	0.741	0.765	0.8	0.769	0.04	0.392	0.317	0.295	0.33	0.15	0.328	0.294	0.304	0.309	0.06	0.383	0.409	0.402	0.398	0.03	0.241	0.182	0.201	0.21	0.14	0.94	0.949	0.955	0.95	0.01
test	N-464	0.534	0.531	0.545	0.537	0.01	0.562	0.5	0.508	0.52	0.06	0.656	0.77	0.654	0.69	0.1	0.835	0.943	0.874	0.884	0.06	0.227	0.309	0.293	0.28	0.16	0.881	0.826	0.791	0.833	0.05	0.409	0.427	0.383	0.406	0.05	0.205	0.176	0.161	0.18	0.12	0.502	0.533	0.551	0.53	0.05
test	N-465	0.689	0.731	0.72	0.713	0.03	0.746	0.775	0.794	0.77	0.03	0.73	0.942	0.868	0.85	0.13	0.801	0.782	0.694	0.759	0.08	0.429	0.486	0.454	0.46	0.06	0.3	0.316	0.393	0.336	0.15	0.401	0.306	0.415	0.374	0.16	0.211	0.189	0.226	0.21	0.09	0.652	0.711	0.704	0.69	0.05
test	N-466	1.254	1.303	1.356	1.304	0.04	1.3	1.285	1.335	1.31	0.02	1.353	1.406	1.31	1.36	0.04	1.34	1.244	1.328	1.304	0.04	0.459	0.429	0.522	0.47	0.1	0.332	0.4	0.458	0.397	0.16	0.579	0.536	0.53	0.548	0.05	0.353	0.356	0.351	0.35	0.01	1.238	1.235	1.252	1.24	0.01
test	N-467	0.811	0.89	0.889	0.863	0.05	0.914	0.906	0.921	0.91	0.01	0.821	0.924	0.836	0.86	0.06	0.724	0.764	0.739	0.742	0.03	1.119	1.007	0.965	1.03	0.08	0.958	0.813	0.889	0.887	0.08	0.792	0.798	0.851	0.814	0.04	0.648	0.682	0.723	0.68	0.05	0.588	0.632	0.604	0.61	0.04
test	N-468	0.386	0.385	0.525	0.432	0.19	0.869	0.631	0.591	0.7	0.22	0.678	0.868	0.725	0.76	0.13	0.924	0.881	0.854	0.886	0.04	0.407	0.425	0.402	0.41	0.03	0.548	0.481	0.487	0.505	0.07	0.573	0.59	0.499	0.554	0.09	0.284	0.314	0.253	0.28	0.11	0.626	0.71	0.61	0.65	0.08
test	N-469	1.201	1.276	1.277	1.251	0.03	1.156	1.132	1.136	1.14	0.01	0.829	0.91	0.959	0.9	0.07	0.766	0.778	0.797	0.78	0.02	0.463	0.545	0.497	0.5	0.08	0.74	0.537	0.574	0.617	0.18	0.419	0.442	0.476	0.446	0.06	0.3	0.319	0.26	0.29	0.1	0.919	0.933	0.958	0.94	0.02
test	N-470	1.062	1.096	1.132	1.097	0.03	1.24	1.194	1.235	1.22	0.02	0.81	0.853	0.699	0.79	0.1	0.756	0.72	0.753	0.743	0.03	0.387	0.363	0.323	0.36	0.09	0.488	0.453	0.434	0.458	0.06	0.704	0.74	0.726	0.723	0.03	0.229	0.231	0.203	0.22	0.07	0.622	0.652	0.642	0.64	0.02
test	N-471	0.947	0.783	0.814	0.848	0.1	0.955	0.791	0.885	0.88	0.09	1.295	1.601	1.257	1.38	0.14	1.583	1.674	1.682	1.646	0.03	0.565	0.509	0.491	0.52	0.07	0.612	0.503	0.498	0.538	0.12	0.604	0.598	0.609	0.604	0.01	0.319	0.277	0.299	0.3	0.07	0.916	0.983	0.849	0.92	0.07
test	N-472	0.549	0.636	0.605	0.597	0.07	0.416	0.384	0.402	0.4	0.04	0.538	0.605	0.554	0.57	0.06	0.428	0.466	0.487	0.46	0.06	1.208	1.068	0.956	1.08	0.12	1.018	0.909	0.921	0.949	0.06	0.803	0.809	0.872	0.828	0.05	0.61	0.741	0.706	0.69	0.1	0.429	0.436	0.421	0.43	0.02
test	N-473	1.366	1.412	1.399	1.392	0.02	1.248	1.223	1.264	1.25	0.02	0.935	1.061	0.98	0.99	0.06	0.832	0.875	0.903	0.87	0.04	0.236	0.258	0.259	0.25	0.05	0.245	0.254	0.205	0.235	0.11	0.258	0.281	0.229	0.256	0.1	0.163	0.144	0.124	0.14	0.14	0.891	0.957	0.942	0.93	0.04
test	N-474	1.106	1.13	1.159	1.132	0.02	1.144	1.085	1.166	1.13	0.04	0.827	0.878	0.822	0.84	0.04	0.667	0.713	0.706	0.695	0.04	0.282	0.402	0.329	0.34	0.18	0.617	0.513	0.517	0.549	0.11	0.741	0.743	0.709	0.731	0.03	0.402	0.314	0.359	0.36	0.12	1.146	1.207	1.217	1.19	0.03
test	N-475	0.54	0.585	0.625	0.583	0.07	0.664	0.62	0.672	0.65	0.04	0.988	1.056	1.012	1.02	0.03	1.207	1.238	1.219	1.221	0.01	0.758	0.613	0.581	0.65	0.14	0.669	0.624	0.598	0.63	0.06	0.671	0.665	0.715	0.684	0.04	0.315	0.303	0.316	0.31	0.02	0.453	0.513	0.513	0.49	0.07
test	N-476	1.332	1.169	1.344	1.282	0.08	1.184	1.079	1.205	1.16	0.06	1.006	0.925	0.981	0.97	0.04	0.698	0.778	0.794	0.757	0.07	0.381	0.394	0.382	0.39	0.02	0.416	0.343	0.326	0.362	0.13	0.482	0.343	0.433	0.419	0.17	0.232	0.174	0.231	0.21	0.16	0.797	0.734	0.784	0.77	0.04
test	N-477	0.747	0.561	0.722	0.677	0.15	0.87	0.748	0.871	0.83	0.09	0.811	0.979	0.735	0.84	0.15	0.876	0.855	0.835	0.855	0.02	0.356	0.369	0.329	0.35	0.06	0.353	0.361	0.352	0.355	0.01	0.441	0.54	0.59	0.524	0.14	0.162	0.23	0.199	0.2	0.17	0.67	0.612	0.627	0.64	0.05
test	N-478	1.091	0.868	1.074	1.011	0.12	1.102	0.929	1.073	1.03	0.09	1.018	1.077	1.052	1.05	0.03	0.909	0.898	0.91	0.906	0.01	0.467	0.528	0.474	0.49	0.07	0.509	0.488	0.52	0.506	0.03	0.316	0.337	0.381	0.345	0.1	0.303	0.269	0.273	0.28	0.07	0.961	0.954	1.061	0.99	0.06
test	N-479	0.704	0.567	0.665	0.645	0.11	0.742	0.616	0.703	0.69	0.09	0.937	0.88	0.967	0.93	0.05	0.808	0.748	0.63	0.729	0.12	0.598	0.561	0.497	0.55	0.09	0.645	0.582	0.621	0.616	0.05	0.512	0.532	0.54	0.528	0.03	0.349	0.376	0.371	0.37	0.04	1.206	1.207	1.325	1.25	0.05
test	N-480	1.09	0.893	1.03	1.004	0.1	1.215	1.054	1.136	1.14	0.07	1.26	1.14	1.114	1.17	0.07	1.066	0.863	0.955	0.961	0.11	0.289	0.289	0.309	0.3	0.04	0.303	0.277	0.251	0.277	0.09	0.278	0.352	0.352	0.327	0.13	0.168	0.159	0.169	0.17	0.03	0.844	0.817	0.865	0.84	0.03
test	N-481	0.751	0.578	0.676	0.668	0.13	0.866	0.689	0.798	0.78	0.11	0.935	0.896	0.931	0.92	0.02	0.777	0.654	0.706	0.712	0.09	0.659	0.649	0.608	0.64	0.04	0.425	0.359	0.366	0.383	0.09	0.385	0.548	0.493	0.475	0.17	0.178	0.193	0.208	0.19	0.08	0.705	0.688	0.752	0.72	0.05
test	N-482	0.532	0.419	0.48	0.477	0.12	0.914	0.796	0.826	0.85	0.07	0.855	0.721	0.776	0.78	0.09	0.76	0.69	0.614	0.688	0.11	0.339	0.329	0.322	0.33	0.03	0.387	0.319	0.335	0.347	0.1	0.238	0.339	0.333	0.303	0.19	0.3	0.247	0.26	0.27	0.1	0.669	0.672	0.72	0.69	0.04
test	N-483	1.112	0.995	1.044	1.05	0.06	1.057	0.92	0.981	0.99	0.07	0.896	0.747	0.744	0.8	0.11	0.633	0.633	0.54	0.602	0.09	0.293	0.328	0.29	0.3	0.07	0.288	0.249	0.291	0.276	0.08	0.196	0.236	0.265	0.232	0.15	0.229	0.219	0.214	0.22	0.03	0.671	0.661	0.725	0.69	0.05
test	N-484	1.19	0.974	1.176	1.113	0.11	1.252	1.043	1.195	1.16	0.09	0.698	0.779	0.896	0.79	0.13	0.808	0.731	0.732	0.757	0.06	0.244	0.265	0.234	0.25	0.06	0.304	0.233	0.247	0.261	0.14	0.288	0.349	0.342	0.326	0.1	0.137	0.119	0.14	0.13	0.09	0.746	0.692	0.797	0.75	0.07
test	N-485	1.214	1.01	1.187	1.137	0.1	1.309	1.087	1.172	1.19	0.09	1.2	1.119	0.983	1.1	0.1	1.025	0.991	0.967	0.994	0.03	0.274	0.323	0.338	0.31	0.11	0.38	0.356	0.374	0.37	0.03	0.492	0.588	0.562	0.547	0.09	0.171	0.191	0.18	0.18	0.06	0.812	0.785	0.893	0.83	0.07
test	N-486	1.133	0.951	1.133	1.072	0.1	0.98	0.757	0.885	0.87	0.13	1.066	1.024	0.985	1.03	0.04	0.981	0.935	0.909	0.942	0.04	0.312	0.352	0.328	0.33	0.06	0.454	0.445	0.389	0.429	0.08	0.529	0.612	0.611	0.584	0.08	0.173	0.19	0.184	0.18	0.05	0.789	0.77	0.848	0.8	0.05
test	N-487	1.513	1.29	1.472	1.425	0.08	1.456	1.29	1.398	1.38	0.06	1.33	1.265	1.209	1.27	0.05	1.334	1.281	1.271	1.295	0.03	0.621	0.603	0.543	0.59	0.07	0.621	0.62	0.583	0.608	0.04	0.509	0.562	0.569	0.547	0.06	0.412	0.435	0.344	0.4	0.12	0.687	0.689	0.739	0.71	0.04
test	N-488	0.973	0.8	0.958	0.91	0.11	1.05	0.852	0.951	0.95	0.1	0.748	0.729	0.609	0.7	0.11	0.66	0.56	0.597	0.606	0.08	1.017	0.989	0.913	0.97	0.06	0.803	0.803	0.785	0.797	0.01	0.924	0.895	0.899	0.906	0.02	0.89	0.81	0.735	0.81	0.1	0.558	0.54	0.608	0.57	0.06
test	N-489	1.061	0.89	1.06	1.004	0.1	1.205	0.932	1.037	1.06	0.13	0.937	0.953	0.878	0.92	0.04	0.711	0.758	0.722	0.73	0.03	0.258	0.253	0.239	0.25	0.04	0.355	0.326	0.355	0.345	0.05	0.509	0.516	0.529	0.518	0.02	0.171	0.138	0.147	0.15	0.11	0.791	0.773	0.867	0.81	0.06
test	N-490	1.206	1.012	1.185	1.134	0.09	1.322	1.054	1.153	1.18	0.12	1.289	1.206	1.139	1.21	0.06	1.036	0.99	0.948	0.991	0.04	0.356	0.293	0.294	0.31	0.11	0.33	0.303	0.268	0.3	0.1	0.346	0.476	0.358	0.393	0.18	0.135	0.128	0.125	0.13	0.04	0.745	0.738	0.803	0.76	0.05
test	N-491	1.185	0.986	1.084	1.085	0.09	1.248	1.001	1.108	1.12	0.11	1.152	1.089	0.74	0.99	0.22	0.934	0.724	0.784	0.814	0.13	0.357	0.36	0.436	0.38	0.12	0.435	0.434	0.383	0.417	0.07	0.591	0.586	0.658	0.612	0.07	0.262	0.255	0.317	0.28	0.12	0.723	0.746	0.798	0.76	0.05
test	P-443	1.304	1.284	1.309	1.299	0.01	1.952	1.911	1.921	1.93	0.01	1.745	1.699	1.74	1.73	0.01	1.091	1.11	1.417	1.206	0.15	1.282	1.058	1.126	1.16	0.1	0.774	0.771	0.813	0.786	0.03	0.602	0.674	0.617	0.631	0.06	0.486	0.511	0.518	0.51	0.03	1.054	1.109	1.227	1.13	0.08
test	P-450	3.114	2.546	2.412	2.691	0.14	2.557	2.63	2.301	2.5	0.07	2.535	2.521	2.668	2.57	0.03	3.114	3.159	3.127	3.133	0.01	1.073	0.835	0.993	0.97	0.13	1.299	1.294	1.261	1.285	0.02	0.738	0.737	0.74	0.738	0	0.671	0.55	0.616	0.61	0.1	2.871	2.728	2.919	2.84	0.03
test	P-451	3.914	3.012	3.141	3.356	0.15	3.5	3.685	3.146	3.44	0.08	2.934	2.709	2.808	2.82	0.04	3.213	3.104	3.128	3.148	0.02	1.307	1.052	1.118	1.16	0.11	1.216	1.112	1.13	1.153	0.05	0.88	0.832	0.765	0.826	0.07	1.01	1.065	0.969	1.01	0.05	1.573	1.502	1.58	1.55	0.03
test	P-452	2.836	2.13	2.387	2.451	0.15	2.67	2.82	2.461	2.65	0.07	2.465	1.879	2.243	2.2	0.13	2.538	2.526	2.542	2.535	0	1.997	1.415	1.72	1.71	0.17	1.408	1.331	1.385	1.375	0.03	0.974	1.006	0.869	0.95	0.08	1.22	1.199	1.133	1.18	0.04	2.724	2.966	2.916	2.87	0.04
test	P-453	1.792	1.484	1.638	1.638	0.09	2.131	2.107	2.152	2.13	0.01	1.835	1.293	1.564	1.56	0.17	1.946	1.878	1.63	1.818	0.09	1.684	1.274	1.589	1.52	0.14	1.206	1.07	1.185	1.154	0.06	1.017	0.923	0.885	0.942	0.07	0.98	1.003	1.005	1	0.01	1.789	1.845	2.106	1.91	0.09
test	P-455	1.453	1.012	1.249	1.238	0.18	1.321	1.329	1.376	1.34	0.02	1.023	1.261	1.19	1.16	0.11	1.432	1.564	1.457	1.484	0.05	0.672	0.692	0.801	0.72	0.1	1.499	1.318	1.577	1.465	0.09	1.253	1.309	1.255	1.272	0.02	0.27	0.209	0.244	0.24	0.13	2.651	2.707	2.738	2.7	0.02
test	N-492	0.787	0.66	0.797	0.748	0.1	0.598	0.602	0.548	0.58	0.05	0.725	0.796	0.759	0.76	0.05	0.634	0.692	0.661	0.662	0.04	0.581	0.675	0.612	0.62	0.08	0.528	0.536	0.517	0.527	0.02	0.475	0.464	0.498	0.479	0.04	0.389	0.402	0.367	0.39	0.05	0.607	0.553	0.537	0.57	0.06
test	N-493	0.855	0.736	0.846	0.812	0.08	0.868	0.769	0.791	0.81	0.06	0.866	0.916	0.859	0.88	0.04	0.742	0.758	0.722	0.741	0.02	0.309	0.275	0.278	0.29	0.07	0.419	0.323	0.372	0.371	0.13	0.308	0.399	0.394	0.367	0.14	0.184	0.209	0.176	0.19	0.09	0.881	0.956	1.09	0.98	0.11
test	N-494	0.592	0.481	0.553	0.542	0.1	0.664	0.61	0.592	0.62	0.06	1.052	1.043	0.98	1.03	0.04	0.947	0.9	0.913	0.92	0.03	0.383	0.281	0.271	0.31	0.2	0.346	0.299	0.292	0.312	0.09	0.324	0.377	0.344	0.348	0.08	0.161	0.162	0.141	0.15	0.08	0.668	0.67	0.785	0.71	0.09
test	N-495	0.895	0.846	0.945	0.895	0.06	0.991	0.821	0.905	0.91	0.09	1.002	0.966	0.864	0.94	0.08	0.88	0.814	0.798	0.831	0.05	0.289	0.341	0.317	0.32	0.08	0.353	0.299	0.322	0.325	0.08	0.223	0.256	0.292	0.257	0.13	0.232	0.229	0.197	0.22	0.09	0.925	0.963	1.051	0.98	0.07
test	N-496	0.969	0.777	0.936	0.894	0.11	1.054	0.986	0.971	1	0.04	0.868	0.766	0.713	0.78	0.1	0.757	0.635	0.641	0.678	0.1	0.416	0.354	0.349	0.37	0.1	0.353	0.312	0.348	0.338	0.07	0.365	0.433	0.398	0.399	0.09	0.244	0.179	0.219	0.21	0.15	0.747	0.777	0.876	0.8	0.08
test	N-497	0.924	1.082	1.239	1.082	0.15	1.399	1.191	1.211	1.27	0.09	1.007	0.941	0.863	0.94	0.08	0.843	0.845	0.829	0.839	0.01	0.349	0.296	0.305	0.32	0.09	0.359	0.326	0.34	0.342	0.05	0.334	0.309	0.299	0.314	0.06	0.203	0.162	0.171	0.18	0.12	0.531	0.584	0.618	0.58	0.08
test	N-498	0.783	0.622	0.729	0.711	0.12	0.781	0.657	0.646	0.69	0.11	0.944	0.902	0.868	0.9	0.04	0.911	0.812	0.686	0.803	0.14	0.318	0.313	0.294	0.31	0.04	0.296	0.28	0.268	0.281	0.05	0.247	0.338	0.315	0.3	0.16	0.181	0.148	0.209	0.18	0.17	0.576	0.587	0.628	0.6	0.05
test	N-499	0.876	0.706	0.792	0.791	0.11	0.625	0.658	0.61	0.63	0.04	0.981	0.662	0.754	0.8	0.21	0.608	0.555	0.571	0.578	0.05	0.329	0.353	0.367	0.35	0.05	0.364	0.324	0.32	0.336	0.07	0.311	0.28	0.298	0.296	0.05	0.179	0.206	0.202	0.2	0.07	0.643	0.731	0.754	0.71	0.08
test	N-500	0.59	0.509	0.579	0.559	0.08	0.75	0.879	0.759	0.8	0.09	0.735	0.664	0.514	0.64	0.18	0.56	0.487	0.443	0.497	0.12	0.327	0.346	0.348	0.34	0.03	0.395	0.316	0.319	0.343	0.13	0.253	0.277	0.299	0.276	0.08	0.183	0.162	0.182	0.18	0.07	0.458	0.485	0.559	0.5	0.1
test	N-501	0.785	0.658	0.711	0.718	0.09	0.856	1.045	1.102	1	0.13	1.022	1.007	0.975	1	0.02	1.016	0.664	0.817	0.832	0.21	0.269	0.386	0.315	0.32	0.18	0.364	0.346	0.319	0.343	0.07	0.438	0.522	0.477	0.479	0.09	0.175	0.163	0.181	0.17	0.05	0.656	0.706	0.806	0.72	0.11
test	N-502	0.83	0.631	0.765	0.742	0.14	1.019	1.056	0.978	1.02	0.04	0.981	0.908	0.827	0.91	0.09	0.844	0.756	0.714	0.771	0.09	0.707	0.744	0.631	0.69	0.08	0.895	0.802	0.728	0.808	0.1	0.648	0.664	0.603	0.638	0.05	0.387	0.357	0.331	0.36	0.08	0.556	0.605	0.68	0.61	0.1
test	N-503	0.432	0.375	0.427	0.411	0.08	0.459	0.454	0.448	0.45	0.01	0.938	0.904	0.906	0.92	0.02	0.876	0.813	0.763	0.817	0.07	0.327	0.402	0.356	0.36	0.1	0.331	0.358	0.338	0.342	0.04	0.331	0.351	0.38	0.354	0.07	0.182	0.181	0.172	0.18	0.03	0.692	0.652	0.664	0.67	0.03
test	N-504	1.265	1.106	1.24	1.204	0.07	1.172	1.145	1.152	1.16	0.01	1.047	1.042	1.009	1.03	0.02	1.069	0.846	0.958	0.958	0.12	0.343	0.364	0.303	0.34	0.09	0.346	0.329	0.353	0.343	0.04	0.285	0.288	0.236	0.27	0.11	0.166	0.163	0.164	0.16	0.01	0.64	0.625	0.747	0.67	0.1
test	N-505	1.034	0.847	1.008	0.963	0.11	1.093	0.956	0.974	1.01	0.07	1.042	1.129	1.209	1.13	0.07	1.218	0.984	1.114	1.105	0.11	0.295	0.372	0.263	0.31	0.18	0.424	0.37	0.401	0.398	0.07	0.384	0.433	0.494	0.437	0.13	0.221	0.212	0.201	0.21	0.05	0.76	0.764	0.935	0.82	0.12
test	N-506	1.091	0.93	1.055	1.025	0.08	1.171	1.067	1.084	1.11	0.05	0.96	0.824	0.862	0.88	0.08	0.767	0.689	0.709	0.722	0.06	0.568	0.542	0.589	0.57	0.04	0.41	0.436	0.455	0.434	0.05	0.413	0.411	0.431	0.418	0.03	0.234	0.289	0.232	0.25	0.13	0.78	0.807	0.917	0.83	0.09
test	N-507	0.432	0.379	0.47	0.427	0.11	0.44	0.436	0.371	0.42	0.09	1.003	0.846	0.75	0.87	0.15	0.731	0.666	0.667	0.688	0.05	0.419	0.495	0.433	0.45	0.09	0.455	0.448	0.378	0.427	0.1	0.544	0.619	0.585	0.583	0.06	0.258	0.304	0.267	0.28	0.09	0.91	0.942	1.154	1	0.13
test	N-508	1.194	1.066	1.133	1.131	0.06	1.045	0.979	0.875	0.97	0.09	0.987	0.929	0.936	0.95	0.03	0.797	0.799	0.87	0.822	0.05	0.308	0.344	0.262	0.3	0.13	0.299	0.299	0.281	0.293	0.04	0.257	0.26	0.272	0.263	0.03	0.167	0.134	0.149	0.15	0.11	1.222	1.252	1.437	1.3	0.09
test	N-509	0.996	0.816	0.912	0.908	0.1	0.891	1.051	1.086	1.01	0.1	1.022	0.951	0.929	0.97	0.05	0.831	0.74	0.763	0.778	0.06	0.343	0.439	0.369	0.38	0.13	0.445	0.397	0.421	0.421	0.06	0.289	0.419	0.399	0.369	0.19	0.267	0.283	0.226	0.26	0.11	0.589	0.607	0.703	0.63	0.1
test	N-510	0.679	0.522	0.582	0.594	0.13	0.82	1.119	1.174	1.04	0.18	1.125	0.983	0.868	0.99	0.13	0.85	0.704	0.657	0.737	0.14	0.352	0.318	0.292	0.32	0.09	0.447	0.415	0.406	0.423	0.05	0.489	0.562	0.599	0.55	0.1	0.242	0.214	0.185	0.21	0.13	0.664	0.606	0.646	0.64	0.05
test	N-511	0.531	0.449	0.519	0.5	0.09	0.613	0.647	0.642	0.63	0.03	0.822	0.823	0.763	0.8	0.04	0.754	0.687	0.644	0.695	0.08	0.405	0.445	0.381	0.41	0.08	0.578	0.547	0.57	0.565	0.03	0.589	0.636	0.702	0.642	0.09	0.308	0.265	0.251	0.27	0.11	0.577	0.638	0.691	0.64	0.09
test	N-512	0.608	0.505	0.564	0.559	0.09	0.69	0.847	0.9	0.81	0.13	1.066	0.892	0.876	0.94	0.11	0.87	0.701	0.687	0.753	0.14	0.325	0.369	0.316	0.34	0.08	0.334	0.354	0.311	0.333	0.06	0.306	0.305	0.359	0.323	0.1	0.152	0.143	0.175	0.16	0.11	0.48	0.513	0.57	0.52	0.09
test	N-513	0.746	0.625	0.681	0.684	0.09	0.559	0.593	0.571	0.57	0.03	0.868	0.808	0.711	0.8	0.1	0.695	0.632	0.578	0.635	0.09	0.431	0.431	0.388	0.42	0.06	0.381	0.415	0.362	0.386	0.07	0.479	0.589	0.612	0.56	0.13	0.258	0.253	0.212	0.24	0.1	0.567	0.592	0.671	0.61	0.09
test	N-514	0.891	0.762	0.891	0.848	0.09	1.006	0.878	0.891	0.93	0.08	1.167	1.034	0.979	1.06	0.09	0.87	0.883	0.939	0.897	0.04	0.288	0.291	0.318	0.3	0.06	0.335	0.315	0.261	0.304	0.13	0.308	0.365	0.386	0.353	0.11	0.145	0.144	0.176	0.16	0.12	0.594	0.674	0.635	0.63	0.06
test	N-515	0.593	0.511	0.649	0.584	0.12	0.698	0.623	0.568	0.63	0.1	0.915	0.697	0.726	0.78	0.15	0.896	0.691	0.66	0.749	0.17	0.437	0.514	0.455	0.47	0.09	0.403	0.382	0.388	0.391	0.03	0.362	0.367	0.423	0.384	0.09	0.235	0.234	0.208	0.23	0.07	0.576	0.589	0.7	0.62	0.11
test	N-516	1.182	1.054	1.198	1.145	0.07	1.078	1.059	1.069	1.07	0.01	0.759	0.753	0.673	0.73	0.07	0.641	0.608	0.553	0.601	0.07	0.322	0.351	0.293	0.32	0.09	0.292	0.29	0.268	0.283	0.05	0.209	0.218	0.265	0.231	0.13	0.149	0.167	0.161	0.16	0.06	0.625	0.654	0.789	0.69	0.13
test	N-517	0.433	0.38	0.428	0.414	0.07	0.416	0.429	0.419	0.42	0.02	0.789	0.746	0.693	0.74	0.06	0.657	0.646	0.618	0.64	0.03	0.471	0.528	0.419	0.47	0.12	0.446	0.443	0.438	0.442	0.01	0.503	0.534	0.511	0.516	0.03	0.204	0.18	0.208	0.2	0.08	0.833	0.801	0.859	0.83	0.03
test	N-518	0.621	0.46	0.543	0.541	0.15	0.583	0.58	0.56	0.57	0.02	1.075	0.999	0.91	0.99	0.08	0.907	0.8	0.815	0.841	0.07	0.287	0.346	0.299	0.31	0.1	0.298	0.281	0.274	0.284	0.04	0.264	0.285	0.29	0.28	0.05	0.166	0.165	0.159	0.16	0.02	0.614	0.648	0.771	0.68	0.12
test	N-519	1.22	1.054	1.252	1.175	0.09	1.107	1.115	1.156	1.13	0.02	1.127	0.992	0.914	1.01	0.11	0.872	0.806	0.765	0.814	0.07	0.291	0.333	0.314	0.31	0.07	0.321	0.281	0.291	0.298	0.07	0.266	0.302	0.342	0.303	0.13	0.132	0.156	0.136	0.14	0.09	0.495	0.533	0.624	0.55	0.12
test	N-520	0.984	0.849	0.95	0.928	0.08	0.89	0.886	0.831	0.87	0.04	1.056	0.978	0.947	0.99	0.06	0.862	0.74	0.762	0.788	0.08	0.303	0.305	0.296	0.3	0.02	0.417	0.409	0.325	0.384	0.13	0.494	0.529	0.515	0.513	0.03	0.197	0.188	0.175	0.19	0.06	0.816	0.819	0.947	0.86	0.09
test	N-521	0.772	0.639	0.741	0.717	0.1	0.918	0.724	0.731	0.79	0.14	1.235	1.075	1.109	1.14	0.07	0.987	0.932	0.901	0.94	0.05	0.401	0.429	0.397	0.41	0.04	0.271	0.268	0.279	0.273	0.02	0.327	0.288	0.355	0.323	0.1	0.151	0.182	0.161	0.16	0.1	1.189	1.187	1.367	1.25	0.08
test	N-522	0.639	0.544	0.614	0.599	0.08	0.56	0.521	0.51	0.53	0.05	0.982	0.88	0.804	0.89	0.1	0.656	0.609	0.574	0.613	0.07	0.448	0.423	0.339	0.4	0.14	0.304	0.331	0.316	0.317	0.04	0.379	0.435	0.381	0.398	0.08	0.256	0.242	0.225	0.24	0.06	0.529	0.598	0.666	0.6	0.11
test	N-523	0.928	0.761	0.895	0.861	0.1	0.892	0.807	0.821	0.84	0.05	1.235	1.056	0.984	1.09	0.12	1.036	0.888	0.847	0.924	0.11	0.297	0.355	0.285	0.31	0.12	0.281	0.263	0.245	0.263	0.07	0.242	0.303	0.238	0.261	0.14	0.124	0.158	0.15	0.14	0.12	0.645	0.688	0.78	0.7	0.1
test	N-524	1.076	1.004	1.111	1.064	0.05	1.15	1.151	1.17	1.16	0.01	0.637	0.731	0.802	0.72	0.11	0.757	0.704	0.715	0.725	0.04	0.348	0.341	0.333	0.34	0.02	0.446	0.407	0.406	0.42	0.05	0.431	0.492	0.531	0.485	0.1	0.236	0.206	0.199	0.21	0.09	0.742	0.803	0.931	0.83	0.12
test	N-525	1.261	1.122	1.209	1.197	0.06	1.131	1.058	1.117	1.1	0.04	1.158	1.143	1.178	1.16	0.02	1.304	1.091	1.17	1.188	0.09	0.545	0.596	0.536	0.56	0.06	0.537	0.473	0.444	0.485	0.1	0.556	0.585	0.569	0.57	0.03	0.313	0.291	0.325	0.31	0.06	0.803	0.724	0.891	0.81	0.1
test	N-526	1.129	1.044	1.311	1.161	0.12	1.378	1.277	1.321	1.33	0.04	1.512	1.405	1.45	1.46	0.04	1.575	1.413	1.492	1.493	0.05	0.899	0.861	0.793	0.85	0.06	0.819	0.83	0.762	0.804	0.05	0.659	0.642	0.67	0.657	0.02	0.549	0.622	0.498	0.56	0.11	1.325	1.195	1.474	1.33	0.1
test	N-527	0.269	0.239	0.277	0.262	0.08	0.298	0.32	0.277	0.3	0.07	0.69	0.617	0.558	0.62	0.11	0.563	0.508	0.493	0.521	0.07	1.163	1.129	0.942	1.08	0.11	1.065	1.039	1.029	1.044	0.02	0.891	0.902	0.913	0.902	0.01	0.743	0.73	0.736	0.74	0.01	0.51	0.52	0.596	0.54	0.09
test	N-528	0.861	0.746	0.843	0.817	0.08	0.86	0.835	0.896	0.86	0.04	0.756	0.719	0.683	0.72	0.05	0.642	0.587	0.576	0.602	0.06	0.233	0.307	0.209	0.25	0.2	0.283	0.261	0.286	0.277	0.05	0.149	0.164	0.201	0.171	0.16	0.139	0.124	0.121	0.13	0.08	1.382	1.357	1.546	1.43	0.07
test	N-529	0.514	0.42	0.474	0.469	0.1	0.48	0.513	0.476	0.49	0.04	0.773	0.681	0.607	0.69	0.12	0.609	0.591	0.546	0.582	0.06	0.317	0.381	0.329	0.34	0.1	0.384	0.359	0.314	0.352	0.1	0.41	0.443	0.439	0.431	0.04	0.185	0.176	0.196	0.19	0.05	0.551	0.58	0.664	0.6	0.1
test	N-530	0.675	0.551	0.626	0.617	0.1	0.658	0.728	0.76	0.72	0.07	0.762	0.65	0.631	0.68	0.1	0.64	0.533	0.521	0.565	0.12	0.267	0.326	0.247	0.28	0.15	0.301	0.257	0.271	0.276	0.08	0.249	0.282	0.268	0.266	0.06	0.154	0.149	0.168	0.16	0.06	0.432	0.46	0.504	0.47	0.08
test	N-531	0.548	0.4	0.455	0.468	0.16	0.535	0.683	0.731	0.65	0.16	0.86	0.728	0.66	0.75	0.14	0.694	0.503	0.509	0.569	0.19	0.656	0.691	0.607	0.65	0.06	0.395	0.369	0.385	0.383	0.03	0.454	0.598	0.52	0.524	0.14	0.226	0.249	0.216	0.23	0.07	0.558	0.592	0.713	0.62	0.13
test	P-457	2.046	1.731	1.731	1.836	0.1	2.744	2.523	2.42	2.56	0.06	0.938	1.331	0.911	1.06	0.22	1.284	1.351	1.276	1.304	0.03	0.794	0.635	0.711	0.71	0.11	1.533	1.49	1.626	1.55	0.04	1.46	1.444	1.461	1.455	0.01	0.4	0.341	0.393	0.38	0.09	1.722	1.963	1.898	1.86	0.07
test	P-460	2.903	2.895	2.684	2.827	0.04	3.005	3.151	2.889	3.02	0.04	2.611	2.481	2.442	2.51	0.04	2.615	2.645	2.555	2.605	0.02	1.106	0.981	0.986	1.02	0.07	1.559	1.608	1.708	1.625	0.05	1.567	1.418	1.425	1.47	0.06	0.553	0.523	0.474	0.52	0.08	3.254	3.094	3.183	3.18	0.03
test	P-465	1.837	1.764	1.905	1.835	0.04	2.104	2.147	2.124	2.13	0.01	1.72	1.678	1.63	1.68	0.03	1.352	1.213	1.376	1.314	0.07	0.751	0.732	0.661	0.71	0.07	1.261	1.167	1.347	1.258	0.07	1.237	1.246	1.216	1.233	0.01	0.402	0.27	0.312	0.33	0.21	1.424	1.335	1.33	1.36	0.04
test	P-466	2.371	2.307	2.454	2.377	0.03	2.346	2.414	2.387	2.38	0.01	1.786	1.614	1.645	1.68	0.05	1.664	1.489	1.498	1.55	0.06	0.865	0.825	0.751	0.81	0.07	1.406	1.373	1.423	1.401	0.02	1.245	1.265	1.303	1.271	0.02	0.52	0.46	0.407	0.46	0.12	1.658	1.6	1.578	1.61	0.03
test	P-467	2.163	1.935	2.076	2.058	0.06	2.292	2.377	2.36	2.34	0.02	2.443	2.28	2.287	2.34	0.04	2.308	2.165	2.114	2.196	0.05	1.338	1.321	1.24	1.3	0.04	1.884	1.848	1.871	1.868	0.01	1.692	1.628	1.455	1.592	0.08	0.975	0.839	0.773	0.86	0.12	1.561	1.511	1.441	1.5	0.04
test	P-470	1.161	0.962	1.078	1.067	0.09	1.438	1.446	1.439	1.44	0	1.897	1.485	1.54	1.64	0.14	1.394	1.2	1.272	1.289	0.08	1.02	0.84	0.813	0.89	0.13	1.339	1.273	1.443	1.352	0.06	1.457	1.334	1.226	1.339	0.09	0.322	0.281	0.236	0.28	0.15	1.565	1.529	1.414	1.5	0.05
test	P-472	1.358	1.199	1.387	1.315	0.08	1.759	1.633	1.697	1.7	0.04	2.077	2.023	1.97	2.02	0.03	1.312	1.541	1.575	1.476	0.1	1.064	0.809	0.849	0.91	0.15	1.656	1.486	1.719	1.62	0.07	1.485	1.481	1.474	1.48	0	0.546	0.396	0.479	0.47	0.16	2.242	2.226	2.253	2.24	0.01
test	P-473	1.383	1.174	1.309	1.289	0.08	1.884	1.808	1.923	1.87	0.03	1.892	1.769	1.617	1.76	0.08	1.557	1.527	1.506	1.53	0.02	0.889	0.931	0.803	0.87	0.07	1.456	1.41	1.598	1.488	0.07	1.357	1.335	1.311	1.334	0.02	0.374	0.317	0.377	0.36	0.09	2.763	2.563	2.564	2.63	0.04
test	P-474	2.207	2.008	2.078	2.098	0.05	2.388	2.453	2.406	2.42	0.01	2.498	2.382	2.334	2.4	0.04	2.238	2.305	2.035	2.193	0.06	1.2	1.091	1.065	1.12	0.06	1.729	1.721	1.833	1.761	0.04	1.605	1.575	1.569	1.583	0.01	0.524	0.433	0.403	0.45	0.14	1.558	1.534	1.548	1.55	0.01
test	P-475	3.074	2.83	2.776	2.893	0.05	3.218	3.384	3.582	3.39	0.05	2.028	1.624	1.802	1.82	0.11	1.764	1.802	1.73	1.765	0.02	0.332	0.325	0.356	0.34	0.05	1.165	0.987	1.261	1.138	0.12	0.801	0.79	0.748	0.78	0.04	0.173	0.147	0.15	0.16	0.09	2.814	2.689	2.521	2.67	0.05
test	P-478	2.269	2.263	2.143	2.225	0.03	2.408	2.612	2.522	2.51	0.04	2.425	2.182	1.969	2.19	0.1	2.101	1.842	1.921	1.955	0.07	1.138	1.117	1.022	1.09	0.06	1.787	1.735	1.761	1.761	0.01	1.6	1.459	1.47	1.51	0.05	0.768	0.605	0.626	0.67	0.13	1.504	1.543	1.46	1.5	0.03
test	P-480	2.829	2.625	2.446	2.633	0.07	2.868	2.753	2.973	2.86	0.04	1.96	1.982	1.94	1.96	0.01	1.769	1.797	1.717	1.761	0.02	0.955	0.854	0.785	0.86	0.1	1.675	1.434	1.673	1.594	0.09	1.434	1.394	1.413	1.414	0.01	0.478	0.466	0.414	0.45	0.08	2.604	2.566	2.525	2.57	0.02
test	P-485	2.383	2.492	2.509	2.461	0.03	2.894	2.918	2.765	2.86	0.03	2.616	2.084	2.38	2.36	0.11	2.619	2.787	2.606	2.671	0.04	1.549	1.374	1.31	1.41	0.09	1.978	1.871	2.056	1.968	0.05	1.651	1.592	1.7	1.648	0.03	1.026	0.888	0.872	0.93	0.09	2.49	2.525	2.142	2.39	0.09
test	P-486	1.66	1.561	1.552	1.591	0.04	2.13	2.113	2.238	2.16	0.03	2.112	2.009	1.973	2.03	0.04	1.544	1.752	1.388	1.561	0.12	1.262	1.011	1.005	1.09	0.13	1.621	1.619	1.666	1.635	0.02	1.482	1.437	1.43	1.45	0.02	0.518	0.454	0.494	0.49	0.07	2.227	2.304	1.996	2.18	0.07
test	P-489	3.134	3.117	3.037	3.096	0.02	2.715	2.639	2.85	2.73	0.04	2.574	2.624	2.421	2.54	0.04	2.268	2.213	2.134	2.205	0.03	0.574	0.571	0.571	0.57	0	1.353	1.361	1.374	1.363	0.01	1.119	1.078	1.088	1.095	0.02	0.534	0.52	0.496	0.52	0.04	3.15	3.076	3.025	3.08	0.02
test	P-490	2.534	2.535	2.611	2.56	0.02	2.768	2.871	2.713	2.78	0.03	2.282	2.16	2.121	2.19	0.04	2.231	2.122	1.924	2.092	0.07	1.313	1.193	1.152	1.22	0.07	1.602	1.632	1.786	1.673	0.06	1.552	1.484	1.503	1.513	0.02	0.728	0.644	0.568	0.65	0.12	2.397	2.384	2.221	2.33	0.04
test	P-492	2.234	2.295	2.155	2.228	0.03	2.663	2.662	2.497	2.61	0.04	1.937	1.889	1.596	1.81	0.1	1.643	1.599	1.476	1.573	0.06	0.804	0.926	0.759	0.83	0.1	1.393	1.447	1.518	1.453	0.04	1.318	1.272	1.262	1.284	0.02	0.339	0.37	0.352	0.35	0.04	1.245	1.265	1.299	1.27	0.02
test	P-494	2.782	2.913	2.659	2.785	0.05	3.206	3.488	3.224	3.31	0.05	1.749	2.04	1.84	1.88	0.08	1.983	1.827	1.705	1.838	0.08	0.839	0.906	0.823	0.86	0.05	1.565	1.508	1.559	1.544	0.02	1.342	1.319	1.282	1.314	0.02	0.475	0.353	0.335	0.39	0.2	3.021	3.047	2.786	2.95	0.05
test	P-495	3.238	3.166	3.158	3.187	0.01	3.744	3.615	3.647	3.67	0.02	3.168	2.826	2.876	2.96	0.06	2.448	2.223	1.657	2.109	0.19	0.793	0.672	0.638	0.7	0.12	1.485	1.43	1.504	1.473	0.03	1.11	1.027	1.022	1.053	0.05	0.663	0.571	0.626	0.62	0.07	3.602	3.425	3.344	3.46	0.04
test	P-499	2.866	2.974	2.678	2.839	0.05	2.802	3.116	2.815	2.91	0.06	2.466	2.436	2.115	2.34	0.08	2.192	2.095	1.881	2.056	0.08	0.989	1.033	0.873	0.97	0.09	1.612	1.62	1.774	1.669	0.05	1.526	1.539	1.421	1.495	0.04	0.574	0.487	0.493	0.52	0.09	2.81	2.871	2.539	2.74	0.06
test	P-500	2.541	2.621	2.389	2.517	0.05	2.671	2.937	2.683	2.76	0.05	2.653	2.602	2.345	2.53	0.07	2.458	2.514	2.089	2.354	0.1	0.84	0.906	0.68	0.81	0.14	1.709	1.652	1.717	1.693	0.02	1.663	1.573	1.542	1.593	0.04	0.608	0.501	0.488	0.53	0.12	1.895	1.927	1.965	1.93	0.02
test	P-504	2.908	2.901	2.722	2.844	0.04	2.937	3.019	2.758	2.9	0.05	2.089	2.023	1.983	2.03	0.03	2.042	1.981	1.858	1.96	0.05	0.818	0.791	0.707	0.77	0.07	1.793	1.758	1.82	1.79	0.02	1.386	1.381	1.357	1.375	0.01	0.446	0.371	0.362	0.39	0.12	3.018	3.087	2.717	2.94	0.07
test	P-506	2.056	2.007	2.022	2.028	0.01	2.316	2.57	2.519	2.47	0.05	1.894	1.879	1.628	1.8	0.08	1.589	1.464	1.396	1.483	0.07	0.711	0.787	0.674	0.72	0.08	1.414	1.311	1.486	1.404	0.06	1.351	1.269	1.222	1.281	0.05	0.206	0.188	0.189	0.19	0.05	2.799	2.84	2.461	2.7	0.08
test	P-507	1.308	1.136	1.28	1.241	0.07	1.789	1.897	1.972	1.89	0.05	2.546	2.151	2.228	2.31	0.09	2.157	1.789	1.806	1.917	0.11	0.734	0.653	0.634	0.67	0.08	1.406	1.314	1.426	1.382	0.04	0.985	1.084	0.995	1.021	0.05	0.379	0.388	0.411	0.39	0.04	1.048	1.327	1.063	1.15	0.14
test	N-532	1.086	0.962	1.078	1.042	0.07	1.124	1.249	1.275	1.22	0.07	0.887	0.807	0.792	0.83	0.06	0.7	0.639	0.653	0.664	0.05	0.357	0.407	0.327	0.36	0.11	0.419	0.359	0.366	0.381	0.09	0.322	0.402	0.402	0.375	0.12	0.196	0.198	0.195	0.2	0.01	0.541	0.596	0.675	0.6	0.11
test	N-533	0.684	0.58	0.663	0.642	0.09	0.623	0.551	0.541	0.57	0.08	0.865	0.825	0.782	0.82	0.05	0.669	0.661	0.649	0.66	0.02	0.342	0.431	0.348	0.37	0.13	0.476	0.447	0.457	0.46	0.03	0.607	0.675	0.63	0.637	0.05	0.266	0.216	0.268	0.25	0.12	0.483	0.519	0.587	0.53	0.1
test	N-534	0.76	0.663	0.797	0.74	0.09	1.045	1.024	1.055	1.04	0.02	1.291	1.167	1.247	1.24	0.05	1.103	0.971	1.086	1.053	0.07	0.335	0.451	0.401	0.4	0.15	0.409	0.438	0.413	0.42	0.04	0.325	0.359	0.328	0.337	0.06	0.222	0.243	0.211	0.23	0.07	0.613	0.654	0.766	0.68	0.12
test	N-535	0.956	0.831	0.923	0.903	0.07	0.959	0.982	1.012	0.98	0.03	0.786	0.829	0.779	0.8	0.03	0.723	0.643	0.653	0.673	0.06	0.811	0.668	0.78	0.75	0.1	0.857	0.811	0.82	0.829	0.03	0.519	0.524	0.546	0.53	0.03	0.626	0.644	0.55	0.61	0.08	0.659	0.66	0.768	0.7	0.09
test	N-536	0.658	0.512	0.633	0.601	0.13	0.817	0.68	0.693	0.73	0.1	1.169	1.099	1.058	1.11	0.05	1.01	0.878	0.901	0.93	0.08	0.343	0.323	0.304	0.32	0.06	0.47	0.458	0.395	0.441	0.09	0.533	0.528	0.54	0.534	0.01	0.225	0.192	0.198	0.21	0.09	1.025	1.026	1.139	1.06	0.06
test	N-537	0.84	0.732	0.834	0.802	0.08	0.922	0.794	0.828	0.85	0.08	1.002	0.776	0.886	0.89	0.13	0.993	0.702	0.919	0.871	0.17	0.386	0.306	0.291	0.33	0.16	0.401	0.411	0.347	0.386	0.09	0.271	0.345	0.319	0.312	0.12	0.179	0.199	0.157	0.18	0.12	1.135	1.195	1.294	1.21	0.07
test	N-538	1.245	1.091	1.205	1.18	0.07	1.215	1.173	1.197	1.2	0.02	1.203	1.113	1.018	1.11	0.08	0.937	0.793	0.809	0.846	0.09	0.729	0.809	0.662	0.73	0.1	0.514	0.542	0.445	0.5	0.1	0.499	0.57	0.504	0.524	0.08	0.289	0.278	0.248	0.27	0.08	0.622	0.683	0.769	0.69	0.11
test	N-539	1.058	0.861	1.015	0.978	0.11	1.102	1.055	1.113	1.09	0.03	0.81	0.886	0.815	0.84	0.05	0.741	0.65	0.593	0.661	0.11	0.385	0.413	0.379	0.39	0.05	0.64	0.645	0.577	0.621	0.06	0.554	0.661	0.606	0.607	0.09	0.312	0.251	0.264	0.28	0.12	0.662	0.672	0.764	0.7	0.08
test	N-540	0.395	0.331	0.373	0.366	0.09	0.436	0.423	0.391	0.42	0.06	0.673	0.611	0.643	0.64	0.05	0.516	0.52	0.454	0.497	0.07	0.553	0.6	0.502	0.55	0.09	0.389	0.395	0.388	0.391	0.01	0.547	0.622	0.617	0.595	0.07	0.245	0.177	0.195	0.21	0.17	0.515	0.543	0.631	0.56	0.11
test	N-541	1.134	1.005	1.117	1.085	0.06	1.141	1.19	1.176	1.17	0.02	0.727	0.72	0.696	0.71	0.02	0.648	0.586	0.615	0.616	0.05	0.298	0.299	0.279	0.29	0.04	0.279	0.264	0.237	0.26	0.08	0.214	0.194	0.252	0.22	0.13	0.174	0.162	0.149	0.16	0.08	0.606	0.65	0.754	0.67	0.11
test	N-542	0.948	0.834	0.941	0.908	0.07	0.992	0.98	1.035	1	0.03	1.014	0.864	0.835	0.9	0.11	0.777	0.747	0.728	0.751	0.03	0.466	0.424	0.425	0.44	0.05	0.759	0.714	0.67	0.714	0.06	0.572	0.694	0.67	0.645	0.1	0.282	0.264	0.265	0.27	0.04	0.907	0.914	1.045	0.96	0.08
test	N-543	0.562	0.431	0.487	0.493	0.13	0.538	0.496	0.471	0.5	0.07	0.764	0.685	0.629	0.69	0.1	0.606	0.567	0.535	0.569	0.06	0.347	0.305	0.286	0.31	0.1	0.37	0.377	0.391	0.379	0.03	0.437	0.573	0.499	0.503	0.14	0.212	0.214	0.197	0.21	0.04	0.489	0.537	0.586	0.54	0.09
test	N-544	1.016	0.889	0.97	0.958	0.07	1.151	0.936	0.989	1.03	0.11	0.981	0.906	0.854	0.91	0.07	0.815	0.703	0.738	0.752	0.08	0.365	0.344	0.289	0.33	0.12	0.291	0.344	0.318	0.318	0.08	0.28	0.318	0.341	0.313	0.1	0.201	0.148	0.169	0.17	0.15	1.083	1.056	1.207	1.12	0.07
test	N-545	1.246	1.025	1.157	1.143	0.1	1.149	1.088	1.165	1.13	0.04	0.852	0.722	0.602	0.73	0.17	0.67	0.566	0.553	0.596	0.11	0.327	0.317	0.272	0.31	0.1	0.356	0.331	0.338	0.342	0.04	0.368	0.415	0.385	0.389	0.06	0.176	0.175	0.163	0.17	0.04	0.622	0.633	0.734	0.66	0.09
test	N-546	0.66	0.556	0.633	0.616	0.09	0.775	0.684	0.691	0.72	0.07	1.196	0.989	0.94	1.04	0.13	0.872	0.765	0.7	0.779	0.11	0.318	0.29	0.256	0.29	0.11	0.378	0.348	0.357	0.361	0.04	0.498	0.571	0.549	0.539	0.07	0.175	0.167	0.169	0.17	0.02	0.633	0.672	0.755	0.69	0.09
test	N-547	1.143	0.983	1.075	1.067	0.08	1.152	1.099	1.164	1.14	0.03	1.182	0.992	0.931	1.04	0.13	0.835	0.728	0.598	0.72	0.16	0.506	0.484	0.431	0.47	0.08	0.411	0.372	0.391	0.391	0.05	0.358	0.422	0.349	0.376	0.11	0.216	0.279	0.235	0.24	0.13	1.579	1.487	1.732	1.6	0.08
test	N-548	0.952	0.831	0.874	0.886	0.07	0.756	0.692	0.751	0.73	0.05	0.849	0.899	0.875	0.87	0.03	0.701	0.706	0.673	0.693	0.03	0.382	0.446	0.388	0.41	0.09	0.398	0.403	0.386	0.396	0.02	0.517	0.572	0.583	0.557	0.06	0.215	0.204	0.219	0.21	0.04	0.538	0.573	0.657	0.59	0.1
test	N-549	0.529	0.478	0.445	0.484	0.09	0.6	0.555	0.542	0.57	0.05	1.068	1.089	1.047	1.07	0.02	0.894	0.862	0.908	0.888	0.03	0.371	0.453	0.344	0.39	0.15	0.394	0.389	0.342	0.375	0.08	0.308	0.293	0.332	0.311	0.06	0.235	0.252	0.204	0.23	0.11	0.84	0.849	0.996	0.9	0.1
test	N-550	0.63	0.502	0.583	0.572	0.11	0.872	0.703	0.696	0.76	0.13	0.976	0.862	0.814	0.88	0.09	0.703	0.715	0.71	0.709	0.01	0.397	0.478	0.389	0.42	0.12	0.345	0.353	0.381	0.36	0.05	0.33	0.382	0.366	0.359	0.07	0.405	0.366	0.395	0.39	0.05	0.953	0.989	1.123	1.02	0.09
test	N-551	0.603	0.489	0.593	0.562	0.11	0.664	0.646	0.64	0.65	0.02	1.012	0.909	0.834	0.92	0.1	0.746	0.718	0.712	0.725	0.03	0.329	0.389	0.309	0.34	0.12	0.283	0.288	0.257	0.276	0.06	0.266	0.215	0.25	0.244	0.11	0.143	0.142	0.143	0.14	0	0.703	0.732	0.8	0.75	0.07
test	N-552	0.371	0.301	0.335	0.336	0.1	0.407	0.441	0.388	0.41	0.07	1.099	1.036	0.898	1.01	0.1	0.901	0.833	0.777	0.837	0.07	0.286	0.321	0.299	0.3	0.06	0.302	0.298	0.266	0.289	0.07	0.252	0.241	0.241	0.245	0.03	0.136	0.117	0.126	0.13	0.08	0.789	0.814	0.913	0.84	0.08
test	N-553	1.33	1.153	1.264	1.249	0.07	1.23	1.206	1.308	1.25	0.04	1.3	1.121	1.118	1.18	0.09	1.104	1.077	1.119	1.1	0.02	0.419	0.409	0.356	0.39	0.09	0.333	0.289	0.311	0.311	0.07	0.287	0.303	0.302	0.297	0.03	0.171	0.172	0.167	0.17	0.02	0.786	0.821	0.986	0.86	0.12
test	N-554	0.36	0.304	0.33	0.331	0.08	0.477	0.446	0.442	0.46	0.04	0.952	0.792	0.727	0.82	0.14	0.699	0.671	0.594	0.655	0.08	0.507	0.521	0.448	0.49	0.08	0.429	0.399	0.347	0.392	0.11	0.525	0.614	0.609	0.583	0.09	0.203	0.206	0.18	0.2	0.07	0.526	0.537	0.644	0.57	0.11
test	N-555	0.775	0.604	0.668	0.682	0.13	0.719	0.71	0.749	0.73	0.03	0.936	0.839	0.767	0.85	0.1	0.645	0.568	0.497	0.57	0.13	0.374	0.377	0.293	0.35	0.14	0.377	0.349	0.339	0.355	0.06	0.236	0.258	0.228	0.241	0.06	0.216	0.205	0.194	0.21	0.05	0.659	0.7	0.769	0.71	0.08
test	N-556	0.477	0.396	0.401	0.425	0.11	0.577	0.547	0.539	0.55	0.04	1.064	1.016	0.838	0.97	0.12	0.708	0.662	0.663	0.678	0.04	0.323	0.387	0.321	0.34	0.11	0.33	0.314	0.289	0.311	0.07	0.341	0.394	0.379	0.371	0.07	0.167	0.158	0.161	0.16	0.03	0.69	0.717	0.779	0.73	0.06
test	N-557	0.82	0.68	0.768	0.756	0.09	0.807	0.756	0.773	0.78	0.03	0.839	0.86	0.829	0.84	0.02	0.763	0.545	0.677	0.662	0.17	0.395	0.352	0.318	0.36	0.11	0.355	0.31	0.345	0.337	0.07	0.265	0.309	0.296	0.29	0.08	0.197	0.178	0.197	0.19	0.06	0.84	0.876	1.019	0.91	0.1
test	N-558	1.264	1.081	1.197	1.181	0.08	1.113	1.069	1.128	1.1	0.03	1.021	1.054	0.983	1.02	0.03	0.904	0.829	0.845	0.859	0.05	0.294	0.257	0.246	0.27	0.09	0.315	0.284	0.312	0.304	0.06	0.347	0.354	0.387	0.363	0.06	0.144	0.168	0.173	0.16	0.1	0.828	0.827	0.949	0.87	0.08
test	N-559	0.665	0.566	0.686	0.639	0.1	0.624	0.624	0.668	0.64	0.04	1.156	1.04	1.096	1.1	0.05	0.986	0.958	0.985	0.976	0.02	0.331	0.381	0.298	0.34	0.12	0.362	0.362	0.316	0.347	0.08	0.523	0.502	0.543	0.523	0.04	0.186	0.201	0.177	0.19	0.06	0.842	0.814	0.941	0.87	0.08
test	N-560	1.098	0.943	1.054	1.032	0.08	1.161	1.151	1.178	1.16	0.01	0.979	0.918	0.876	0.92	0.06	0.754	0.584	0.684	0.674	0.13	0.591	0.645	0.544	0.59	0.09	0.668	0.625	0.58	0.624	0.07	0.494	0.447	0.468	0.47	0.05	0.387	0.376	0.322	0.36	0.1	0.758	0.747	0.873	0.79	0.09
test	N-561	0.472	0.394	0.46	0.442	0.1	0.617	0.54	0.506	0.55	0.1	0.807	0.673	0.655	0.71	0.12	0.585	0.551	0.576	0.571	0.03	0.292	0.279	0.272	0.28	0.04	0.379	0.377	0.332	0.363	0.07	0.479	0.543	0.535	0.519	0.07	0.151	0.165	0.17	0.16	0.06	0.647	0.601	0.723	0.66	0.09
test	N-562	1.469	1.334	1.49	1.431	0.06	1.462	1.486	1.545	1.5	0.03	1.642	1.333	1.46	1.48	0.11	1.434	1.167	1.417	1.339	0.11	0.462	0.494	0.417	0.46	0.08	0.253	0.252	0.258	0.254	0.01	0.2	0.191	0.257	0.216	0.17	0.175	0.136	0.144	0.15	0.14	1.494	1.363	1.576	1.48	0.07
test	N-563	1.119	0.978	1.1	1.066	0.07	1.109	1.061	1.119	1.1	0.03	1.174	1.012	0.817	1	0.18	0.634	0.645	0.698	0.659	0.05	1.018	0.964	0.793	0.93	0.13	1.088	1.018	0.936	1.014	0.08	0.821	0.932	0.876	0.876	0.06	0.781	0.816	0.653	0.75	0.11	0.7	0.722	0.787	0.74	0.06
test	N-564	0.911	0.8	0.864	0.858	0.06	0.829	0.745	0.826	0.8	0.06	1.083	0.997	1.006	1.03	0.05	0.759	0.614	0.694	0.689	0.11	0.303	0.313	0.252	0.29	0.11	0.38	0.318	0.335	0.344	0.09	0.447	0.538	0.508	0.498	0.09	0.163	0.147	0.146	0.15	0.06	0.633	0.627	0.724	0.66	0.08
test	N-565	0.457	0.349	0.395	0.4	0.14	0.457	0.454	0.376	0.43	0.11	0.989	0.917	0.817	0.91	0.1	0.69	0.703	0.699	0.697	0.01	0.463	0.551	0.424	0.48	0.14	0.451	0.526	0.47	0.482	0.08	0.401	0.444	0.426	0.424	0.05	0.392	0.354	0.362	0.37	0.05	0.705	0.726	0.829	0.75	0.09
test	N-566	0.779	0.605	0.67	0.685	0.13	0.851	1.06	0.726	0.88	0.19	1.415	1.471	1.46	1.45	0.02	1.436	1.425	1.494	1.452	0.03	0.299	0.315	0.268	0.29	0.08	0.24	0.266	0.235	0.247	0.07	0.241	0.21	0.183	0.211	0.14	0.128	0.124	0.117	0.12	0.05	0.641	0.808	0.945	0.8	0.19
test	N-567	1.311	1.159	1.281	1.25	0.06	1.268	1.277	1.269	1.27	0	0.904	0.872	0.797	0.86	0.06	0.653	0.587	0.619	0.62	0.05	0.912	0.988	0.972	0.96	0.04	0.994	1.079	0.989	1.021	0.05	0.769	0.674	0.582	0.675	0.14	0.801	0.766	0.784	0.78	0.02	0.689	0.758	0.824	0.76	0.09
test	N-568	0.808	0.693	0.724	0.742	0.08	0.924	0.834	0.85	0.87	0.06	1.366	1.206	1.107	1.23	0.11	0.988	0.911	0.816	0.905	0.1	0.278	0.29	0.251	0.27	0.07	0.357	0.354	0.318	0.343	0.06	0.545	0.569	0.606	0.573	0.05	0.15	0.141	0.135	0.14	0.05	0.862	0.868	0.956	0.9	0.06
test	N-569	0.46	0.406	0.448	0.438	0.06	0.454	0.491	0.451	0.47	0.05	0.99	0.968	0.754	0.9	0.14	0.718	0.623	0.653	0.665	0.07	0.554	0.495	0.445	0.5	0.11	0.593	0.573	0.488	0.551	0.1	0.485	0.454	0.476	0.472	0.03	0.401	0.374	0.335	0.37	0.09	0.523	0.57	0.647	0.58	0.11
test	N-570	0.315	0.286	0.329	0.31	0.07	0.274	0.314	0.278	0.29	0.08	0.691	0.661	0.629	0.66	0.05	0.554	0.436	0.503	0.498	0.12	0.349	0.347	0.344	0.35	0.01	0.299	0.284	0.266	0.283	0.06	0.242	0.287	0.291	0.273	0.1	0.134	0.167	0.16	0.15	0.11	0.71	0.734	0.862	0.77	0.11
test	N-571	0.376	0.36	0.337	0.358	0.05	0.458	0.522	0.407	0.46	0.12	0.652	0.761	0.772	0.73	0.09	0.689	0.662	0.585	0.645	0.08	0.36	0.477	0.441	0.43	0.14	0.369	0.337	0.37	0.359	0.05	0.449	0.399	0.421	0.423	0.06	0.245	0.209	0.211	0.22	0.09	0.599	0.624	0.678	0.63	0.06
test	P-510	2.806	2.792	2.597	2.732	0.04	2.555	2.384	2.525	2.49	0.04	2.426	2.249	2.066	2.25	0.08	2.324	2.153	1.755	2.077	0.14	1.15	1.187	0.909	1.08	0.14	1.855	1.825	1.906	1.862	0.02	1.562	1.447	1.521	1.51	0.04	0.685	0.626	0.656	0.66	0.04	3.039	3.091	2.763	2.96	0.06
test	P-511	2.585	2.607	2.405	2.532	0.04	2.692	2.515	2.481	2.56	0.04	2.131	2.141	2.032	2.1	0.03	1.533	1.386	1.435	1.451	0.05	1.134	0.953	0.859	0.98	0.14	1.522	1.385	1.62	1.509	0.08	1.414	1.357	1.348	1.373	0.03	0.247	0.261	0.237	0.25	0.05	3.089	3.038	2.776	2.97	0.06
test	P-512	1.603	1.496	1.548	1.549	0.03	1.689	1.648	1.681	1.67	0.01	1.704	1.813	1.73	1.75	0.03	1.402	1.465	1.343	1.403	0.04	0.969	0.915	0.882	0.92	0.05	1.341	1.323	1.487	1.384	0.07	1.421	1.359	1.285	1.355	0.05	0.37	0.324	0.341	0.35	0.07	2.017	1.981	2.019	2.01	0.01
test	P-513	1.509	1.44	1.24	1.396	0.1	1.954	1.745	1.857	1.85	0.06	2.127	2.169	1.963	2.09	0.05	1.81	1.636	1.536	1.661	0.08	0.825	0.717	0.69	0.74	0.1	1.506	1.25	1.493	1.416	0.1	1.386	1.371	1.406	1.388	0.01	0.275	0.333	0.299	0.3	0.1	2.118	2.097	1.841	2.02	0.08
test	P-514	2.269	2.231	1.932	2.144	0.09	2.837	2.974	2.684	2.83	0.05	2.85	2.704	2.351	2.64	0.1	2.483	2.694	2.262	2.48	0.09	1.406	1.285	1.244	1.31	0.06	1.904	1.812	1.908	1.875	0.03	1.726	1.689	1.679	1.698	0.01	1.042	0.928	0.87	0.95	0.09	3.061	3.016	2.684	2.92	0.07
test	P-515	2.653	2.836	2.439	2.643	0.08	2.917	3.136	2.774	2.94	0.06	2.309	2.237	2.094	2.21	0.05	1.989	1.993	1.785	1.922	0.06	1.083	0.822	0.855	0.92	0.15	1.642	1.633	1.667	1.647	0.01	1.602	1.595	1.581	1.593	0.01	0.458	0.438	0.429	0.44	0.03	3.147	3.005	2.647	2.93	0.09
test	P-517	2.709	2.576	2.307	2.531	0.08	2.698	2.797	2.612	2.7	0.03	2.554	2.492	2.128	2.39	0.1	2.582	2.535	2.169	2.429	0.09	0.961	0.879	0.822	0.89	0.08	1.699	1.658	1.729	1.695	0.02	1.652	1.562	1.6	1.605	0.03	0.654	0.548	0.555	0.59	0.1	2.147	2.24	1.901	2.1	0.08
test	P-518	1.953	1.901	2.037	1.964	0.03	2.944	2.28	2.782	2.67	0.13	2.565	2.579	2.076	2.41	0.12	2.16	1.888	1.732	1.927	0.11	0.499	0.46	0.404	0.45	0.11	1.255	1.146	1.408	1.27	0.1	1.162	1.095	1.066	1.108	0.04	0.287	0.284	0.25	0.27	0.08	1.48	1.483	1.35	1.44	0.05
test	P-520	2.596	2.642	2.479	2.572	0.03	2.618	2.711	2.408	2.58	0.06	2.425	2.358	2.142	2.31	0.06	2.134	2.13	1.963	2.076	0.05	1.081	1.041	0.949	1.02	0.07	1.636	1.613	1.757	1.669	0.05	1.535	1.5	1.533	1.523	0.01	0.681	0.643	0.537	0.62	0.12	3.173	3.172	2.785	3.04	0.07
test	P-522	2.613	2.661	2.398	2.557	0.05	2.8	2.907	2.576	2.76	0.06	2.094	2.068	1.819	1.99	0.08	1.738	1.736	1.539	1.671	0.07	0.705	0.601	0.676	0.66	0.08	1.548	1.55	1.743	1.614	0.07	1.556	1.462	1.441	1.486	0.04	0.394	0.352	0.302	0.35	0.13	2.417	2.484	2.017	2.31	0.11
test	P-524	1.904	1.874	1.899	1.892	0.01	2.375	2.318	2.268	2.32	0.02	1.679	1.934	1.708	1.77	0.08	1.449	1.409	1.32	1.393	0.05	0.945	0.874	0.857	0.89	0.05	1.395	1.443	1.421	1.42	0.02	1.361	1.402	1.348	1.37	0.02	0.293	0.286	0.278	0.29	0.03	2.508	2.667	2.138	2.44	0.11
test	P-525	1.772	1.6	1.709	1.694	0.05	2.154	2.221	2.081	2.15	0.03	2.112	2.47	2.068	2.22	0.1	2.021	2.001	1.783	1.935	0.07	1.01	0.979	0.986	0.99	0.02	1.647	1.621	1.711	1.66	0.03	1.625	1.501	1.513	1.546	0.04	0.743	0.577	0.573	0.63	0.15	1.731	1.838	1.52	1.7	0.1
test	P-526	1.664	1.632	1.785	1.694	0.05	1.742	1.772	1.843	1.79	0.03	1.621	1.552	1.398	1.52	0.07	1.167	1.281	1.017	1.155	0.11	0.71	0.512	0.459	0.56	0.24	1.365	1.353	1.525	1.414	0.07	1.373	1.309	1.355	1.346	0.02	0.27	0.23	0.223	0.24	0.11	1.206	1.246	1.127	1.19	0.05
test	P-527	3.426	3.402	3.343	3.39	0.01	3.96	3.766	3.559	3.76	0.05	2.155	2.007	2.065	2.08	0.04	1.752	1.838	1.834	1.808	0.03	0.494	0.409	0.427	0.44	0.1	1.249	1.163	1.318	1.243	0.06	1.011	0.992	1.022	1.008	0.02	0.396	0.337	0.356	0.36	0.08	2.986	3.065	2.696	2.92	0.07
test	P-531	3.545	3.809	3.316	3.557	0.07	3.119	3.206	2.954	3.09	0.04	2.258	1.972	2.216	2.15	0.07	1.967	1.925	1.789	1.894	0.05	0.417	0.394	0.33	0.38	0.12	1.558	1.558	1.465	1.527	0.04	1.108	1.104	1.081	1.098	0.01	0.284	0.257	0.257	0.27	0.06	3.234	3.138	3.137	3.17	0.02
test	P-533	3.438	3.537	3.223	3.399	0.05	3.967	4.264	3.685	3.97	0.07	3.154	3.116	2.621	2.96	0.1	2.748	2.854	2.473	2.692	0.07	0.723	0.592	0.617	0.64	0.11	1.439	1.467	1.494	1.467	0.02	0.927	0.916	0.934	0.926	0.01	0.7	0.586	0.63	0.64	0.09	3.545	3.472	3.173	3.4	0.06
test	P-534	2.416	2.248	2.196	2.287	0.05	2.728	2.681	2.44	2.62	0.06	2	1.839	1.687	1.84	0.08	1.58	1.517	1.379	1.492	0.07	1.17	0.871	0.941	0.99	0.16	1.56	1.644	1.671	1.625	0.04	1.186	1.216	1.217	1.206	0.01	0.437	0.331	0.397	0.39	0.14	2.776	2.863	2.397	2.68	0.09
test	P-536	2.365	2.307	2.174	2.282	0.04	2.534	2.524	2.335	2.46	0.05	1.516	1.332	1.329	1.39	0.08	1.42	1.451	1.334	1.402	0.04	1.095	0.951	0.939	1	0.09	1.532	1.486	1.572	1.53	0.03	1.018	1.06	1.044	1.041	0.02	0.414	0.331	0.457	0.4	0.16	1.002	0.989	0.972	0.99	0.02
test	P-551	2.682	2.583	2.57	2.612	0.02	3.104	3.196	2.956	3.09	0.04	2.677	2.178	2.044	2.3	0.15	2.162	2.07	1.948	2.06	0.05	0.726	0.597	0.483	0.6	0.2	1.306	1.297	1.362	1.322	0.03	0.965	1.004	0.955	0.975	0.03	0.318	0.241	0.289	0.28	0.14	2.71	2.814	2.372	2.63	0.09
test	P-554	2.73	2.835	2.947	2.837	0.04	2.932	3.027	3.047	3	0.02	3.059	3.038	2.597	2.9	0.09	2.012	2.169	2.084	2.088	0.04	0.691	0.516	0.48	0.56	0.2	1.261	1.291	1.317	1.29	0.02	0.785	0.816	0.807	0.803	0.02	0.33	0.268	0.265	0.29	0.13	2.769	2.847	2.489	2.7	0.07
test	N-572	0.382	0.433	0.438	0.418	0.07	0.671	0.589	0.606	0.62	0.07	0.705	0.792	0.866	0.79	0.1	0.863	0.768	0.712	0.781	0.1	0.6	0.803	0.685	0.7	0.15	0.823	0.816	0.744	0.794	0.06	0.641	0.568	0.539	0.583	0.09	0.376	0.347	0.394	0.37	0.06	0.949	0.941	1.034	0.97	0.05
test	N-573	0.685	0.681	0.683	0.683	0	0.884	0.917	0.88	0.89	0.02	0.838	0.838	0.759	0.81	0.06	0.851	0.88	0.853	0.861	0.02	0.51	0.686	0.585	0.59	0.15	0.736	0.699	0.627	0.687	0.08	0.516	0.372	0.394	0.427	0.18	0.329	0.281	0.257	0.29	0.13	0.72	0.687	0.776	0.73	0.06
test	N-574	0.193	0.197	0.206	0.199	0.03	0.319	0.271	0.233	0.27	0.16	0.485	0.434	0.383	0.43	0.12	0.407	0.352	0.327	0.362	0.11	1.011	1.047	0.959	1.01	0.04	0.88	0.8	0.758	0.813	0.08	0.667	0.63	0.573	0.623	0.08	0.559	0.414	0.469	0.48	0.15	0.614	0.642	0.669	0.64	0.04
test	N-575	0.221	0.258	0.221	0.233	0.09	0.278	0.274	0.232	0.26	0.1	0.426	0.46	0.34	0.41	0.15	0.366	0.307	0.31	0.328	0.1	0.384	0.389	0.374	0.38	0.02	0.324	0.354	0.339	0.339	0.04	0.288	0.255	0.268	0.27	0.06	0.173	0.163	0.195	0.18	0.09	0.47	0.498	0.499	0.49	0.03
test	N-576	0.146	0.158	0.158	0.154	0.04	0.243	0.213	0.188	0.21	0.13	0.355	0.378	0.311	0.35	0.1	0.342	0.294	0.257	0.298	0.14	0.339	0.333	0.355	0.34	0.03	0.271	0.292	0.294	0.286	0.04	0.215	0.198	0.209	0.207	0.04	0.126	0.123	0.14	0.13	0.07	0.422	0.448	0.434	0.43	0.03
test	N-577	1.077	1.098	1.044	1.073	0.03	1.259	1.201	1.284	1.25	0.03	0.629	0.694	0.499	0.61	0.16	0.594	0.479	0.464	0.512	0.14	0.341	0.451	0.365	0.39	0.15	0.296	0.329	0.347	0.324	0.08	0.269	0.259	0.243	0.257	0.05	0.377	0.404	0.422	0.4	0.06	0.559	0.588	0.574	0.57	0.03
test	N-578	0.645	0.607	0.567	0.606	0.06	0.808	0.906	0.858	0.86	0.06	0.873	0.82	0.657	0.78	0.14	0.614	0.579	0.481	0.558	0.12	0.377	0.361	0.359	0.37	0.03	0.408	0.421	0.478	0.436	0.09	0.504	0.559	0.482	0.515	0.08	0.178	0.191	0.182	0.18	0.04	1.042	1.055	1.082	1.06	0.02
test	N-579	0.545	0.586	0.52	0.55	0.06	0.556	0.522	0.626	0.57	0.09	0.404	0.478	0.488	0.46	0.1	0.424	0.426	0.386	0.412	0.05	0.568	0.525	0.526	0.54	0.05	0.472	0.456	0.502	0.477	0.05	0.539	0.463	0.513	0.505	0.08	0.25	0.219	0.232	0.23	0.07	0.477	0.478	0.506	0.49	0.03
test	N-580	0.167	0.155	0.162	0.161	0.04	0.241	0.256	0.214	0.24	0.09	0.388	0.526	0.514	0.48	0.16	0.417	0.426	0.348	0.397	0.11	0.304	0.338	0.326	0.32	0.05	0.351	0.32	0.345	0.339	0.05	0.411	0.383	0.408	0.401	0.04	0.169	0.151	0.166	0.16	0.06	0.465	0.464	0.474	0.47	0.01
test	N-581	0.833	0.793	0.824	0.817	0.03	0.951	0.888	1.003	0.95	0.06	0.799	1.012	1.038	0.95	0.14	1.207	1.182	1.121	1.17	0.04	0.307	0.394	0.336	0.35	0.13	0.284	0.281	0.273	0.279	0.02	0.241	0.223	0.231	0.232	0.04	0.149	0.148	0.148	0.15	0	0.7	0.653	0.764	0.71	0.08
test	N-582	0.428	0.399	0.406	0.411	0.04	0.539	0.528	0.601	0.56	0.07	0.553	0.654	0.511	0.57	0.13	0.62	0.618	0.539	0.592	0.08	1.241	1.091	1.108	1.15	0.07	0.933	0.874	0.889	0.899	0.03	0.817	0.773	0.749	0.78	0.04	0.536	0.469	0.498	0.5	0.07	0.531	0.542	0.561	0.54	0.03
test	N-583	0.846	0.848	0.884	0.859	0.02	0.972	0.873	0.981	0.94	0.06	0.979	0.974	0.736	0.9	0.15	0.856	0.931	0.877	0.888	0.04	0.416	0.402	0.428	0.42	0.03	0.462	0.395	0.451	0.436	0.08	0.364	0.322	0.325	0.337	0.07	0.178	0.159	0.188	0.18	0.08	1.06	1.027	1.074	1.05	0.02
test	N-584	0.225	0.219	0.238	0.227	0.04	0.318	0.336	0.392	0.35	0.11	0.575	0.689	0.468	0.58	0.19	0.535	0.533	0.477	0.515	0.06	0.522	0.691	0.594	0.6	0.14	0.712	0.738	0.693	0.714	0.03	0.499	0.555	0.503	0.519	0.06	0.286	0.389	0.334	0.34	0.15	0.512	0.533	0.55	0.53	0.04
test	N-585	0.832	0.762	0.755	0.783	0.05	0.956	0.839	0.927	0.91	0.07	0.496	0.585	0.476	0.52	0.11	0.555	0.407	0.486	0.483	0.15	0.339	0.453	0.382	0.39	0.15	0.38	0.358	0.406	0.381	0.06	0.31	0.257	0.296	0.288	0.1	0.187	0.185	0.222	0.2	0.11	0.55	0.578	0.568	0.57	0.03
test	N-586	0.617	0.598	0.581	0.599	0.03	0.723	0.66	0.751	0.71	0.07	0.747	0.539	0.532	0.61	0.2	0.603	0.624	0.462	0.563	0.16	0.397	0.404	0.393	0.4	0.01	0.373	0.412	0.431	0.405	0.07	0.539	0.506	0.514	0.52	0.03	0.179	0.191	0.204	0.19	0.07	0.659	0.669	0.681	0.67	0.02
test	N-587	0.344	0.382	0.361	0.362	0.05	0.457	0.369	0.456	0.43	0.12	0.591	0.633	0.656	0.63	0.05	0.497	0.505	0.46	0.487	0.05	0.362	0.439	0.404	0.4	0.1	0.435	0.417	0.435	0.429	0.02	0.565	0.508	0.572	0.548	0.06	0.289	0.268	0.277	0.28	0.04	0.527	0.544	0.572	0.55	0.04
test	N-588	0.333	0.335	0.282	0.317	0.09	0.502	0.524	0.554	0.53	0.05	0.731	0.764	0.731	0.74	0.03	0.511	0.54	0.479	0.51	0.06	0.583	0.582	0.489	0.55	0.1	0.381	0.354	0.312	0.349	0.1	0.339	0.263	0.294	0.299	0.13	0.156	0.154	0.162	0.16	0.03	0.602	0.591	0.644	0.61	0.05
test	N-589	0.182	0.182	0.179	0.181	0.01	0.244	0.233	0.261	0.25	0.06	0.432	0.379	0.431	0.41	0.07	0.387	0.374	0.329	0.363	0.08	0.386	0.373	0.362	0.37	0.03	0.358	0.298	0.329	0.328	0.09	0.266	0.249	0.293	0.269	0.08	0.195	0.184	0.163	0.18	0.09	0.635	0.619	0.686	0.65	0.05
test	N-590	0.172	0.182	0.177	0.177	0.03	0.297	0.277	0.331	0.3	0.09	0.419	0.587	0.587	0.53	0.18	0.498	0.447	0.383	0.443	0.13	0.388	0.488	0.472	0.45	0.12	0.325	0.322	0.331	0.326	0.01	0.326	0.319	0.354	0.333	0.06	0.135	0.164	0.179	0.16	0.14	0.467	0.454	0.464	0.46	0.01
test	N-591	0.696	0.737	0.715	0.716	0.03	1.022	1.007	1.059	1.03	0.03	0.63	0.693	0.729	0.68	0.07	0.767	0.719	0.695	0.727	0.05	0.373	0.391	0.357	0.37	0.05	0.278	0.261	0.285	0.275	0.04	0.241	0.206	0.249	0.232	0.1	0.146	0.116	0.137	0.13	0.12	0.649	0.643	0.697	0.66	0.04
test	N-592	1.003	1.003	0.984	0.997	0.01	1.129	1.14	1.204	1.16	0.03	0.961	1.019	0.991	0.99	0.03	0.884	0.864	0.808	0.852	0.05	0.626	0.568	0.582	0.59	0.05	0.516	0.475	0.52	0.504	0.05	0.525	0.482	0.543	0.517	0.06	0.262	0.254	0.29	0.27	0.07	0.688	0.697	0.722	0.7	0.03
test	N-593	1.181	1.168	1.19	1.18	0.01	1.352	1.307	1.354	1.34	0.02	1.167	1.143	1.137	1.15	0.01	1.068	1.014	0.972	1.018	0.05	0.567	0.504	0.571	0.55	0.07	0.642	0.616	0.636	0.631	0.02	0.635	0.637	0.636	0.636	0	0.294	0.253	0.265	0.27	0.08	0.787	0.729	0.872	0.8	0.09
test	N-594	1.204	1.169	1.143	1.172	0.03	1.297	1.183	1.281	1.25	0.05	0.899	0.878	0.774	0.85	0.08	0.802	0.737	0.683	0.741	0.08	0.603	0.743	0.776	0.71	0.13	0.811	0.747	0.825	0.794	0.05	0.706	0.77	0.678	0.718	0.07	0.355	0.358	0.418	0.38	0.09	0.728	0.732	0.73	0.73	0
test	N-595	0.868	0.778	0.843	0.83	0.06	1.121	1.04	1.111	1.09	0.04	0.88	1.094	1.107	1.03	0.12	0.919	0.943	0.918	0.927	0.02	0.525	0.553	0.507	0.53	0.04	0.553	0.485	0.55	0.529	0.07	0.674	0.624	0.631	0.643	0.04	0.283	0.288	0.283	0.28	0.01	0.809	0.777	0.846	0.81	0.04
test	N-596	0.704	0.639	0.635	0.659	0.06	0.905	0.742	0.813	0.82	0.1	0.843	0.929	0.898	0.89	0.05	0.758	0.763	0.707	0.743	0.04	0.572	0.726	0.675	0.66	0.12	0.794	0.718	0.693	0.735	0.07	0.631	0.562	0.583	0.592	0.06	0.356	0.342	0.363	0.35	0.03	0.576	0.597	0.643	0.61	0.06
test	N-597	0.965	0.891	0.859	0.905	0.06	1.105	0.995	1.025	1.04	0.05	1.097	1.12	1.073	1.1	0.02	0.962	0.944	0.913	0.94	0.03	0.497	0.507	0.456	0.49	0.06	0.376	0.342	0.365	0.361	0.05	0.449	0.376	0.389	0.405	0.1	0.194	0.178	0.238	0.2	0.15	0.717	0.765	0.837	0.77	0.08
test	N-598	1.136	1.084	1.083	1.101	0.03	1.282	1.216	1.272	1.26	0.03	1.09	1.185	1.15	1.14	0.04	1.153	1.17	1.084	1.136	0.04	0.703	0.737	0.707	0.72	0.03	0.66	0.538	0.616	0.605	0.1	0.641	0.538	0.604	0.594	0.09	0.398	0.395	0.389	0.39	0.01	0.757	0.8	0.856	0.8	0.06
test	N-599	0.326	0.286	0.292	0.301	0.07	0.59	0.506	0.564	0.55	0.08	0.755	0.812	0.779	0.78	0.04	0.621	0.574	0.555	0.583	0.06	1.099	1.042	0.993	1.04	0.05	0.891	0.842	0.849	0.861	0.03	0.814	0.688	0.768	0.757	0.08	0.506	0.519	0.549	0.52	0.04	0.521	0.526	0.549	0.53	0.03
test	N-600	0.66	0.701	0.713	0.691	0.04	0.787	0.696	0.797	0.76	0.07	0.944	1.05	1.008	1	0.05	0.981	0.89	0.943	0.938	0.05	0.407	0.463	0.442	0.44	0.06	0.4	0.374	0.384	0.386	0.03	0.338	0.288	0.306	0.311	0.08	0.213	0.233	0.209	0.22	0.06	0.593	0.593	0.647	0.61	0.05
test	N-601	1.053	1.054	1.094	1.067	0.02	1.178	1.051	1.155	1.13	0.06	1.256	1.186	1.202	1.21	0.03	1.268	1.14	1.168	1.192	0.06	0.716	0.791	0.704	0.74	0.06	0.638	0.576	0.569	0.594	0.06	0.565	0.558	0.561	0.561	0.01	0.429	0.369	0.414	0.4	0.08	1.407	1.366	1.455	1.41	0.03
test	N-602	1.253	1.166	1.174	1.198	0.04	1.317	1.181	1.261	1.25	0.05	1.04	1.052	1.065	1.05	0.01	1.189	0.849	1.055	1.031	0.17	1.024	1.048	0.995	1.02	0.03	0.903	0.91	0.917	0.91	0.01	0.728	0.737	0.708	0.724	0.02	0.51	0.44	0.485	0.48	0.07	0.983	1.002	1.06	1.02	0.04
test	N-603	0.793	0.734	0.722	0.75	0.05	0.981	0.907	0.952	0.95	0.04	0.701	0.803	0.782	0.76	0.07	0.61	0.656	0.538	0.601	0.1	0.735	0.752	0.741	0.74	0.01	0.831	0.858	0.885	0.858	0.03	0.803	0.697	0.742	0.747	0.07	0.457	0.479	0.383	0.44	0.11	0.538	0.513	0.552	0.53	0.04
test	N-604	0.442	0.419	0.414	0.425	0.04	0.57	0.522	0.585	0.56	0.06	0.878	0.906	0.891	0.89	0.02	0.673	0.7	0.659	0.677	0.03	0.426	0.412	0.384	0.41	0.05	0.427	0.423	0.419	0.423	0.01	0.479	0.454	0.491	0.475	0.04	0.201	0.167	0.16	0.18	0.12	1.346	1.299	1.416	1.35	0.04
test	N-605	0.939	0.899	0.888	0.909	0.03	1.123	1.123	1.149	1.13	0.01	0.671	0.71	0.706	0.7	0.03	0.625	0.635	0.57	0.61	0.06	0.496	0.414	0.462	0.46	0.09	0.397	0.465	0.401	0.421	0.09	0.393	0.359	0.425	0.392	0.08	0.211	0.188	0.24	0.21	0.12	1.276	1.232	1.325	1.28	0.04
test	N-606	0.322	0.29	0.257	0.29	0.11	0.411	0.368	0.427	0.4	0.08	0.676	0.819	0.735	0.74	0.1	0.616	0.629	0.551	0.599	0.07	0.472	0.469	0.456	0.47	0.02	0.448	0.402	0.413	0.421	0.06	0.51	0.502	0.481	0.498	0.03	0.217	0.198	0.268	0.23	0.16	0.64	0.63	0.694	0.65	0.05
test	N-607	1.061	1.028	1.002	1.03	0.03	1.248	1.2	1.252	1.23	0.02	0.935	0.929	0.903	0.92	0.02	0.799	0.829	0.712	0.78	0.08	0.505	0.543	0.548	0.53	0.04	0.412	0.403	0.393	0.403	0.02	0.357	0.319	0.351	0.342	0.06	0.219	0.177	0.198	0.2	0.11	0.67	0.65	0.682	0.67	0.02
test	N-608	1.162	1.126	1.122	1.137	0.02	1.146	1.091	1.134	1.12	0.03	1.242	1.242	1.088	1.19	0.07	1.192	1.131	1.132	1.152	0.03	0.511	0.544	0.502	0.52	0.04	0.899	0.863	0.877	0.88	0.02	0.616	0.623	0.65	0.63	0.03	0.285	0.263	0.299	0.28	0.06	1.169	1.136	1.216	1.17	0.03
test	N-609	0.666	0.578	0.587	0.61	0.08	0.826	0.698	0.815	0.78	0.09	0.534	0.774	0.66	0.66	0.18	0.774	0.756	0.71	0.747	0.04	0.736	0.718	0.791	0.75	0.05	0.912	0.854	0.846	0.871	0.04	0.718	0.601	0.729	0.683	0.1	0.457	0.408	0.46	0.44	0.07	0.677	0.742	0.696	0.71	0.05
test	N-610	0.539	0.438	0.486	0.488	0.1	0.702	0.593	0.685	0.66	0.09	0.576	0.67	0.651	0.63	0.08	0.597	0.526	0.391	0.505	0.21	0.701	0.664	0.727	0.7	0.05	0.78	0.688	0.783	0.75	0.07	0.511	0.569	0.476	0.519	0.09	0.457	0.386	0.373	0.41	0.11	0.486	0.483	0.506	0.49	0.03
test	N-611	1.025	1.065	1.05	1.047	0.02	1.394	1.202	1.201	1.27	0.09	1.191	1.185	1.26	1.21	0.03	1.183	1.097	1.171	1.15	0.04	0.461	0.458	0.448	0.46	0.01	0.427	0.403	0.474	0.435	0.08	0.421	0.363	0.408	0.397	0.08	0.248	0.214	0.258	0.24	0.1	0.946	0.905	1.06	0.97	0.08
test	P-559	2.465	2.325	2.396	2.395	0.03	2.551	2.753	2.603	2.64	0.04	2.295	2.154	2.19	2.21	0.03	1.529	1.903	1.937	1.79	0.13	1.163	0.848	0.851	0.95	0.19	1.595	1.597	1.639	1.61	0.02	1.205	1.156	1.284	1.215	0.05	0.558	0.471	0.587	0.54	0.11	2.133	2.247	2.022	2.13	0.05
test	P-563	3.293	3.329	3.186	3.269	0.02	3.744	3.745	3.438	3.64	0.05	3.675	3.711	3.042	3.48	0.11	2.964	3.168	2.802	2.978	0.06	0.728	0.651	0.626	0.67	0.08	1.475	1.471	1.532	1.493	0.02	1.08	1.043	1.021	1.048	0.03	0.694	0.648	0.652	0.66	0.04	1.896	1.917	1.736	1.85	0.05
test	P-565	3.806	3.681	3.542	3.676	0.04	3.223	3.329	3.04	3.2	0.05	3.406	3.305	2.703	3.14	0.12	3.138	3.262	2.84	3.08	0.07	1.147	0.944	0.776	0.96	0.19	2.187	2.291	2.348	2.275	0.04	1.15	1.198	1.091	1.146	0.05	0.897	0.908	0.861	0.89	0.03	3.476	3.255	2.976	3.24	0.08
test	P-566	2.992	3.138	2.983	3.038	0.03	3.067	3.153	2.895	3.04	0.04	2.805	2.577	2.458	2.61	0.07	2.267	2.608	2.459	2.445	0.07	1.093	0.953	0.859	0.97	0.12	1.704	1.738	1.755	1.732	0.01	1.298	1.255	1.324	1.292	0.03	0.594	0.518	0.619	0.58	0.09	2.357	2.435	2.23	2.34	0.04
test	P-571	1.64	1.593	1.767	1.667	0.05	1.934	1.993	2.082	2	0.04	2.647	2.782	2.31	2.58	0.09	1.922	1.978	1.822	1.907	0.04	1.116	0.851	0.888	0.95	0.15	1.514	1.598	1.527	1.546	0.03	1.083	1.165	1.054	1.101	0.05	0.155	0.127	0.184	0.16	0.18	0.963	0.99	0.981	0.98	0.01
test	P-579	1.534	1.456	1.611	1.534	0.05	1.863	1.931	2.009	1.93	0.04	2.567	2.422	2.194	2.39	0.08	1.857	2.122	1.938	1.972	0.07	1.03	0.83	0.92	0.93	0.11	1.582	1.593	1.628	1.601	0.02	1.275	1.165	1.239	1.226	0.05	1.001	0.89	0.908	0.93	0.06	1.591	1.749	1.601	1.65	0.05
test	P-580	3.124	3.195	2.977	3.099	0.04	3.18	3.27	3.156	3.2	0.02	3.27	3.233	2.844	3.12	0.08	2.729	2.808	2.679	2.739	0.02	0.659	0.548	0.525	0.58	0.12	1.378	1.382	1.451	1.404	0.03	0.893	0.855	0.942	0.897	0.05	0.335	0.31	0.365	0.34	0.08	2.45	2.517	2.202	2.39	0.07
test	P-581	2.099	2.143	2.055	2.099	0.02	2.224	2.346	2.206	2.26	0.03	2.316	2.287	1.979	2.19	0.09	1.856	1.982	1.774	1.871	0.06	1.107	0.908	0.897	0.97	0.12	1.674	1.654	1.721	1.683	0.02	1.151	1.14	1.184	1.158	0.02	0.454	0.376	0.365	0.4	0.12	2.002	2.146	1.792	1.98	0.09
test	P-589	2.297	2.252	2.263	2.271	0.01	2.331	2.443	2.252	2.34	0.04	2.686	2.772	2.206	2.55	0.12	2.037	2.252	1.917	2.069	0.08	1.106	0.808	0.783	0.9	0.2	1.608	1.618	1.668	1.631	0.02	1.179	1.139	1.182	1.167	0.02	0.233	0.327	0.237	0.27	0.2	2.92	2.99	2.675	2.86	0.06
test	P-594	1.759	1.697	1.76	1.739	0.02	2.034	2.046	2.086	2.06	0.01	2.473	2.13	1.834	2.15	0.15	1.457	1.562	1.366	1.462	0.07	0.998	0.766	0.695	0.82	0.19	1.419	1.417	1.492	1.443	0.03	1.097	0.999	1.063	1.053	0.05	0.317	0.197	0.263	0.26	0.23	2.125	2.202	1.877	2.07	0.08
test	P-598	2.884	2.886	2.658	2.809	0.05	2.734	2.814	2.575	2.71	0.04	2.698	2.68	2.318	2.57	0.08	2.506	2.524	2.395	2.475	0.03	1.206	1.049	0.871	1.04	0.16	1.716	1.704	1.76	1.727	0.02	1.271	1.191	1.362	1.275	0.07	0.467	0.425	0.497	0.46	0.08	2.038	2.062	1.861	1.99	0.06
test	P-599	2.552	2.641	2.398	2.53	0.05	2.547	2.655	2.454	2.55	0.04	2.2	2.063	2.072	2.11	0.04	1.222	1.552	1.488	1.421	0.12	0.958	0.771	0.67	0.8	0.18	1.493	1.53	1.542	1.522	0.02	1.066	1.054	1.064	1.061	0.01	0.189	0.211	0.18	0.19	0.08	1.084	1.103	1.053	1.08	0.02
test	N-612	0.492	0.625	0.659	0.592	0.15	0.773	0.662	0.724	0.72	0.08	1.056	0.877	1.146	1.03	0.13	1.07	1.011	0.957	1.013	0.06	1.158	1.104	0.908	1.06	0.12	0.935	0.817	0.909	0.887	0.07	0.815	0.723	0.769	0.769	0.06	0.704	0.554	0.614	0.62	0.12	0.72	0.685	0.761	0.72	0.05
test	N-613	1.133	1.089	1.022	1.081	0.05	1.394	1.221	1.331	1.32	0.07	0.942	0.986	0.934	0.95	0.03	0.852	0.83	0.762	0.815	0.06	1.096	0.974	0.902	0.99	0.1	0.844	0.801	0.852	0.832	0.03	0.342	0.45	0.497	0.43	0.18	0.597	0.552	0.488	0.55	0.1	0.967	0.931	1.041	0.98	0.06
test	N-614	0.825	0.769	0.747	0.78	0.05	0.921	0.844	0.954	0.91	0.06	0.853	0.829	0.762	0.81	0.06	0.75	0.731	0.663	0.715	0.06	0.521	0.684	0.616	0.61	0.13	0.618	0.549	0.583	0.583	0.06	0.587	0.537	0.583	0.569	0.05	0.287	0.254	0.28	0.27	0.06	0.773	0.786	0.833	0.8	0.04
test	N-615	0.79	0.803	0.787	0.793	0.01	0.922	0.852	0.956	0.91	0.06	0.745	0.803	0.791	0.78	0.04	0.672	0.638	0.612	0.641	0.05	0.38	0.508	0.436	0.44	0.15	0.448	0.452	0.375	0.425	0.1	0.402	0.387	0.493	0.427	0.13	0.156	0.166	0.209	0.18	0.16	0.539	0.528	0.559	0.54	0.03
test	N-616	1.156	1.078	1.062	1.099	0.05	1.296	1.192	1.338	1.28	0.06	1.234	1.203	1.044	1.16	0.09	1.099	1.078	1.111	1.096	0.02	0.445	0.566	0.459	0.49	0.14	0.555	0.519	0.491	0.522	0.06	0.592	0.527	0.591	0.57	0.07	0.211	0.274	0.242	0.24	0.13	1.002	1.014	1.084	1.03	0.04
test	N-617	0.945	0.878	0.782	0.868	0.09	1.156	1.014	1.063	1.08	0.07	0.575	0.568	0.55	0.56	0.02	0.562	0.49	0.471	0.508	0.09	1.009	0.831	0.779	0.87	0.14	0.915	0.793	0.824	0.844	0.08	0.708	0.641	0.667	0.672	0.05	0.476	0.421	0.417	0.44	0.08	0.584	0.584	0.617	0.6	0.03
test	N-618	0.771	0.722	0.743	0.745	0.03	0.803	0.674	0.839	0.77	0.11	0.854	0.805	0.79	0.82	0.04	0.83	0.662	0.704	0.732	0.12	0.446	0.524	0.509	0.49	0.08	0.461	0.482	0.574	0.506	0.12	0.51	0.541	0.57	0.54	0.06	0.19	0.194	0.163	0.18	0.09	0.91	0.917	0.966	0.93	0.03
test	N-619	0.67	0.599	0.622	0.63	0.06	0.641	0.546	0.616	0.6	0.08	1.008	1.088	1.149	1.08	0.07	0.878	0.986	0.858	0.907	0.08	0.475	0.569	0.469	0.5	0.11	0.399	0.421	0.417	0.412	0.03	0.463	0.459	0.422	0.448	0.05	0.29	0.229	0.241	0.25	0.13	0.55	0.545	0.611	0.57	0.06
test	N-620	0.591	0.552	0.556	0.566	0.04	0.795	0.748	0.807	0.78	0.04	0.835	0.888	0.857	0.86	0.03	0.732	0.733	0.672	0.712	0.05	0.465	0.594	0.478	0.51	0.14	0.748	0.738	0.751	0.746	0.01	0.501	0.469	0.47	0.48	0.04	0.401	0.334	0.344	0.36	0.1	1.029	0.985	1.116	1.04	0.06
test	N-621	0.814	0.776	0.779	0.79	0.03	1.062	1.016	1.084	1.05	0.03	0.679	0.714	0.68	0.69	0.03	0.651	0.609	0.551	0.604	0.08	0.377	0.439	0.47	0.43	0.11	0.404	0.392	0.452	0.416	0.08	0.453	0.388	0.444	0.428	0.08	0.223	0.205	0.256	0.23	0.11	0.941	0.941	1.045	0.98	0.06
test	N-622	0.363	0.341	0.319	0.341	0.06	0.517	0.475	0.501	0.5	0.04	0.817	0.76	0.72	0.77	0.06	0.717	0.678	0.616	0.67	0.08	0.35	0.401	0.444	0.4	0.12	0.474	0.446	0.47	0.463	0.03	0.562	0.523	0.53	0.538	0.04	0.207	0.202	0.24	0.22	0.1	0.605	0.6	0.649	0.62	0.04
test	N-623	0.901	0.821	0.825	0.849	0.05	1.087	1.012	1.11	1.07	0.05	0.688	0.671	0.663	0.67	0.02	0.6	0.576	0.556	0.577	0.04	0.451	0.534	0.545	0.51	0.1	0.538	0.541	0.561	0.547	0.02	0.5	0.403	0.428	0.444	0.11	0.388	0.325	0.36	0.36	0.09	0.52	0.532	0.585	0.55	0.06
test	N-624	0.478	0.449	0.426	0.451	0.06	0.504	0.487	0.583	0.52	0.1	0.581	0.708	0.62	0.64	0.1	0.597	0.562	0.494	0.551	0.1	0.433	0.507	0.496	0.48	0.08	0.555	0.594	0.506	0.552	0.08	0.594	0.505	0.528	0.542	0.09	0.576	0.596	0.641	0.6	0.06	0.491	0.497	0.524	0.5	0.03
test	N-625	0.728	0.71	0.682	0.707	0.03	0.907	0.793	0.847	0.85	0.07	0.727	0.843	0.69	0.75	0.11	0.761	0.721	0.612	0.698	0.11	0.384	0.49	0.438	0.44	0.12	0.463	0.409	0.417	0.43	0.07	0.343	0.322	0.377	0.347	0.08	0.223	0.216	0.219	0.22	0.02	0.5	0.5	0.523	0.51	0.03
test	N-626	0.91	0.741	0.752	0.801	0.12	1.073	0.904	0.978	0.99	0.09	0.814	0.99	0.926	0.91	0.1	0.873	0.845	0.807	0.842	0.04	1.382	1.186	1.042	1.2	0.14	0.466	0.408	0.489	0.454	0.09	0.473	0.479	0.433	0.462	0.05	0.165	0.197	0.208	0.19	0.12	0.803	0.803	0.82	0.81	0.01
test	N-627	0.394	0.447	0.399	0.413	0.07	0.578	0.558	0.544	0.56	0.03	0.658	0.725	0.722	0.7	0.05	0.628	0.653	0.5	0.594	0.14	0.805	0.966	0.858	0.88	0.09	0.842	0.803	0.808	0.818	0.03	0.837	0.789	0.767	0.798	0.04	0.708	0.722	0.706	0.71	0.01	0.684	0.619	0.777	0.69	0.11
test	N-628	0.933	0.946	0.9	0.926	0.03	1.09	0.961	1.125	1.06	0.08	0.691	0.674	0.697	0.69	0.02	0.601	0.594	0.539	0.578	0.06	0.699	0.612	0.582	0.63	0.1	0.563	0.487	0.553	0.534	0.08	0.462	0.425	0.486	0.458	0.07	0.239	0.236	0.236	0.24	0.01	0.656	0.634	0.703	0.66	0.05
test	N-629	1.024	0.931	0.99	0.982	0.05	1.16	1.083	1.246	1.16	0.07	0.973	1.228	1.085	1.1	0.12	1.472	1.406	1.447	1.442	0.02	0.508	0.668	0.601	0.59	0.14	0.45	0.439	0.445	0.445	0.01	0.459	0.432	0.461	0.451	0.04	0.269	0.218	0.237	0.24	0.11	0.906	0.818	0.967	0.9	0.08
test	N-630	0.557	0.553	0.546	0.552	0.01	0.763	0.695	0.818	0.76	0.08	0.746	0.807	0.806	0.79	0.04	0.725	0.684	0.607	0.672	0.09	1.33	1.096	1.05	1.16	0.13	1.022	0.906	0.986	0.971	0.06	0.829	0.769	0.808	0.802	0.04	0.727	0.588	0.623	0.65	0.11	0.608	0.609	0.632	0.62	0.02
test	N-631	0.879	0.826	0.8	0.835	0.05	1.003	0.905	1.051	0.99	0.08	0.696	0.826	0.819	0.78	0.09	0.628	0.655	0.628	0.637	0.02	0.571	0.711	0.586	0.62	0.12	0.593	0.559	0.577	0.576	0.03	0.56	0.519	0.585	0.555	0.06	0.244	0.242	0.255	0.25	0.03	0.621	0.583	0.625	0.61	0.04
test	N-632	0.781	0.748	0.744	0.758	0.03	0.955	0.81	0.966	0.91	0.1	0.735	0.755	0.602	0.7	0.12	0.618	0.611	0.568	0.599	0.05	0.645	0.824	0.656	0.71	0.14	0.839	0.77	0.846	0.818	0.05	0.686	0.613	0.661	0.653	0.06	0.37	0.453	0.345	0.39	0.15	0.576	0.556	0.6	0.58	0.04
test	N-633	0.386	0.368	0.354	0.369	0.04	0.433	0.41	0.507	0.45	0.11	0.518	0.603	0.559	0.56	0.08	0.574	0.435	0.478	0.496	0.14	0.406	0.472	0.425	0.43	0.08	0.579	0.536	0.566	0.56	0.04	0.531	0.561	0.57	0.554	0.04	0.347	0.341	0.339	0.34	0.01	0.565	0.546	0.572	0.56	0.02
test	N-634	0.624	0.57	0.574	0.589	0.05	1.471	1.388	1.513	1.46	0.04	0.637	0.582	0.708	0.64	0.1	0.689	0.606	0.549	0.615	0.11	0.5	0.642	0.57	0.57	0.12	0.507	0.437	0.542	0.495	0.11	0.375	0.377	0.373	0.375	0.01	0.176	0.196	0.162	0.18	0.1	0.529	0.547	0.541	0.54	0.02
test	N-635	0.391	0.408	0.444	0.414	0.07	0.504	0.47	0.536	0.5	0.07	0.514	0.747	0.714	0.66	0.19	0.774	0.606	0.759	0.713	0.13	0.473	0.505	0.459	0.48	0.05	0.597	0.555	0.574	0.575	0.04	0.537	0.436	0.462	0.478	0.11	0.258	0.217	0.204	0.23	0.12	0.582	0.554	0.625	0.59	0.06
test	N-636	1.224	1.244	1.188	1.219	0.02	1.489	1.342	1.547	1.46	0.07	0.852	0.873	0.952	0.89	0.06	0.84	0.818	0.743	0.8	0.06	0.57	0.646	0.515	0.58	0.11	0.766	0.62	0.712	0.699	0.11	0.511	0.445	0.377	0.444	0.15	0.229	0.28	0.203	0.24	0.17	0.78	0.737	0.84	0.79	0.07
test	N-637	0.369	0.359	0.313	0.347	0.09	0.438	0.51	0.518	0.49	0.09	0.517	0.64	0.553	0.57	0.11	0.533	0.491	0.462	0.495	0.07	0.414	0.504	0.481	0.47	0.1	0.612	0.586	0.557	0.585	0.05	0.637	0.586	0.598	0.607	0.04	0.288	0.318	0.284	0.3	0.06	0.701	0.662	0.729	0.7	0.05
test	N-638	0.647	0.623	0.629	0.633	0.02	0.753	0.739	0.838	0.78	0.07	0.654	0.82	0.738	0.74	0.11	0.72	0.657	0.601	0.659	0.09	0.476	0.537	0.505	0.51	0.06	0.361	0.324	0.321	0.335	0.07	0.3	0.257	0.253	0.27	0.1	0.206	0.174	0.204	0.19	0.09	0.724	0.708	0.762	0.73	0.04
test	N-639	0.87	0.825	0.838	0.844	0.03	1.086	0.961	1.115	1.05	0.08	0.631	0.765	0.727	0.71	0.1	0.702	0.649	0.598	0.65	0.08	0.389	0.5	0.516	0.47	0.15	0.427	0.404	0.38	0.404	0.06	0.501	0.452	0.463	0.472	0.05	0.277	0.287	0.238	0.27	0.1	0.9	0.853	0.937	0.9	0.05
test	N-640	0.648	0.627	0.513	0.596	0.12	1.019	0.823	0.916	0.92	0.11	0.655	0.86	0.808	0.77	0.14	0.793	0.767	0.675	0.745	0.08	0.38	0.432	0.441	0.42	0.08	0.499	0.448	0.458	0.468	0.06	0.528	0.469	0.461	0.486	0.08	0.192	0.174	0.192	0.19	0.06	0.604	0.571	0.617	0.6	0.04
test	N-641	1.271	1.194	1.17	1.212	0.04	1.381	1.232	1.35	1.32	0.06	0.801	0.976	0.932	0.9	0.1	0.91	0.872	0.773	0.852	0.08	0.465	0.569	0.558	0.53	0.11	0.508	0.459	0.517	0.495	0.06	0.37	0.389	0.43	0.396	0.08	0.26	0.229	0.206	0.23	0.12	1.359	1.271	1.351	1.33	0.04
test	N-642	1.024	1.067	1.084	1.058	0.03	1.415	1.206	1.227	1.28	0.09	1.189	1.366	0.865	1.14	0.22	1.279	1.143	1.193	1.205	0.06	0.42	0.511	0.493	0.47	0.1	0.591	0.519	0.6	0.57	0.08	0.615	0.586	0.577	0.593	0.03	0.25	0.258	0.272	0.26	0.04	0.895	0.767	0.84	0.83	0.08
test	N-643	0.563	0.559	0.572	0.565	0.01	0.785	0.623	0.763	0.72	0.12	0.65	0.78	0.898	0.78	0.16	0.729	0.745	0.661	0.712	0.06	0.643	0.794	0.698	0.71	0.11	0.931	0.836	0.875	0.881	0.05	0.826	0.609	0.626	0.687	0.18	0.665	0.471	0.562	0.57	0.17	0.769	0.732	0.822	0.77	0.06
test	N-644	0.929	0.881	0.872	0.894	0.03	1.047	0.909	1.047	1	0.08	0.787	0.853	0.795	0.81	0.04	0.779	0.744	0.575	0.699	0.16	0.493	0.604	0.517	0.54	0.11	0.558	0.435	0.45	0.481	0.14	0.474	0.406	0.414	0.431	0.09	0.286	0.265	0.281	0.28	0.04	0.782	0.77	0.875	0.81	0.07
test	N-645	1.138	1.075	0.989	1.067	0.07	1.309	1.243	1.381	1.31	0.05	0.769	0.749	0.715	0.74	0.04	0.681	0.65	0.572	0.634	0.09	0.677	0.557	0.586	0.61	0.1	0.551	0.48	0.58	0.537	0.1	0.567	0.519	0.533	0.54	0.05	0.219	0.287	0.291	0.27	0.15	0.605	0.562	0.601	0.59	0.04
test	N-646	0.938	0.925	0.92	0.928	0.01	1.106	0.989	1.185	1.09	0.09	0.885	0.97	0.953	0.94	0.05	0.924	0.811	0.77	0.835	0.1	0.49	0.576	0.468	0.51	0.11	0.545	0.507	0.493	0.515	0.05	0.524	0.486	0.528	0.513	0.05	0.233	0.237	0.256	0.24	0.05	0.835	0.814	0.88	0.84	0.04
test	N-647	0.736	0.713	0.709	0.719	0.02	0.89	0.799	0.944	0.88	0.08	0.696	0.822	0.756	0.76	0.08	0.772	0.672	0.631	0.692	0.1	0.727	0.649	0.584	0.65	0.11	0.599	0.603	0.56	0.587	0.04	0.645	0.576	0.648	0.623	0.07	0.242	0.219	0.264	0.24	0.09	0.557	0.535	0.562	0.55	0.03
test	N-648	0.378	0.391	0.343	0.371	0.07	0.705	0.604	0.654	0.65	0.08	0.683	0.717	0.631	0.68	0.06	0.597	0.536	0.498	0.544	0.09	0.4	0.511	0.424	0.45	0.13	0.502	0.476	0.496	0.491	0.03	0.604	0.554	0.617	0.592	0.06	0.259	0.281	0.303	0.28	0.08	0.654	0.668	0.7	0.67	0.03
test	N-649	0.441	0.452	0.408	0.434	0.05	0.688	0.559	0.677	0.64	0.11	0.554	0.627	0.637	0.61	0.07	0.624	0.586	0.49	0.567	0.12	0.389	0.426	0.411	0.41	0.05	0.479	0.396	0.393	0.423	0.12	0.299	0.325	0.3	0.308	0.05	0.24	0.219	0.261	0.24	0.09	0.458	0.471	0.481	0.47	0.02
test	N-650	0.374	0.295	0.318	0.329	0.12	0.523	0.464	0.573	0.52	0.1	0.698	0.862	0.697	0.75	0.13	0.849	0.581	0.635	0.688	0.21	0.4	0.461	0.46	0.44	0.08	0.408	0.403	0.441	0.417	0.05	0.398	0.388	0.37	0.385	0.04	0.166	0.18	0.214	0.19	0.13	0.594	0.563	0.588	0.58	0.03
test	N-651	0.493	0.551	0.501	0.515	0.06	0.597	0.524	0.556	0.56	0.07	0.743	0.783	0.808	0.78	0.04	0.638	0.689	0.576	0.634	0.09	0.484	0.566	0.443	0.5	0.13	0.555	0.499	0.501	0.518	0.06	0.389	0.322	0.378	0.363	0.1	0.206	0.219	0.193	0.21	0.06	0.803	0.817	0.832	0.82	0.02
test	P-600	2.014	2.184	2.128	2.109	0.04	2.578	2.717	2.5	2.6	0.04	2.236	2.185	1.961	2.13	0.07	1.455	1.507	1.651	1.538	0.07	1.133	0.898	0.862	0.96	0.15	1.427	1.407	1.469	1.434	0.02	1.019	0.976	0.939	0.978	0.04	0.201	0.205	0.219	0.21	0.05	1.415	1.494	1.369	1.43	0.04
test	P-602	2.834	2.822	2.682	2.779	0.03	2.867	2.995	2.733	2.87	0.05	3.074	3.1	2.705	2.96	0.07	3.051	3.306	2.819	3.059	0.08	1.312	1.241	1.236	1.26	0.03	1.8	2.024	2.041	1.955	0.07	1.411	1.356	1.372	1.38	0.02	0.722	0.857	0.651	0.74	0.14	2.483	2.491	2.128	2.37	0.09
test	P-604	2.816	2.793	2.63	2.746	0.04	2.842	3.094	2.776	2.9	0.06	3.311	3.242	2.754	3.1	0.1	2.967	3.226	2.776	2.99	0.08	1.335	1.302	1.203	1.28	0.05	1.947	2.246	2.168	2.12	0.07	1.334	1.244	1.364	1.314	0.05	0.588	0.936	0.761	0.76	0.23	2.981	3.139	2.595	2.91	0.1
test	P-605	3.134	3.151	2.851	3.045	0.06	3.037	3.205	2.827	3.02	0.06	3.168	3.204	2.67	3.01	0.1	2.755	2.878	2.622	2.752	0.05	1.305	1.241	1.013	1.19	0.13	1.849	1.947	1.949	1.915	0.03	1.437	1.189	1.348	1.325	0.09	0.905	0.709	0.755	0.79	0.13	2.855	2.982	2.613	2.82	0.07
test	P-606	3.587	3.513	3.295	3.465	0.04	3.839	4.037	3.595	3.82	0.06	3.851	3.674	2.855	3.46	0.15	2.669	2.684	2.363	2.572	0.07	0.757	0.665	0.61	0.68	0.11	1.445	1.496	1.513	1.485	0.02	0.97	0.956	1.061	0.996	0.06	0.435	0.306	0.384	0.38	0.17	2.608	2.723	2.336	2.56	0.08
test	P-607	2.678	2.71	2.599	2.662	0.02	2.812	2.878	2.765	2.82	0.02	2.971	3.017	2.609	2.87	0.08	2.157	2.517	2.326	2.333	0.08	1.279	1.078	1.072	1.14	0.1	1.726	1.895	1.965	1.862	0.07	1.354	1.283	1.315	1.317	0.03	0.542	0.652	0.557	0.58	0.1	0.989	1.101	1.092	1.06	0.06
test	N-652	0.786	0.79	0.718	0.765	0.05	0.959	0.917	0.904	0.93	0.03	0.704	0.69	0.699	0.7	0.01	0.602	0.627	0.567	0.599	0.05	0.426	0.476	0.441	0.45	0.06	0.456	0.435	0.503	0.465	0.07	0.437	0.384	0.378	0.4	0.08	0.338	0.258	0.253	0.28	0.17	0.703	0.683	0.749	0.71	0.05
test	N-653	0.809	0.749	0.76	0.773	0.04	0.953	0.902	0.968	0.94	0.04	0.875	0.989	1.009	0.96	0.08	0.943	0.848	0.791	0.861	0.09	0.435	0.452	0.436	0.44	0.02	0.502	0.419	0.418	0.446	0.11	0.507	0.466	0.497	0.49	0.04	0.194	0.198	0.211	0.2	0.04	0.787	0.755	0.793	0.78	0.03
test	N-654	0.616	0.57	0.571	0.586	0.04	0.715	0.787	0.696	0.73	0.07	0.619	0.698	0.706	0.67	0.07	0.632	0.548	0.571	0.584	0.07	0.901	0.952	0.733	0.86	0.13	0.433	0.399	0.399	0.41	0.05	0.446	0.417	0.438	0.434	0.03	0.278	0.279	0.294	0.28	0.03	0.606	0.618	0.666	0.63	0.05
test	N-655	0.962	0.891	0.837	0.897	0.07	1.171	1.025	1.031	1.08	0.08	0.914	0.931	0.949	0.93	0.02	0.902	0.839	0.769	0.837	0.08	0.416	0.498	0.478	0.46	0.09	0.664	0.628	0.602	0.631	0.05	0.519	0.418	0.423	0.453	0.13	0.308	0.228	0.236	0.26	0.17	0.671	0.682	0.721	0.69	0.04
test	N-656	0.798	0.766	0.725	0.763	0.05	0.869	0.793	0.879	0.85	0.06	0.731	0.806	0.726	0.75	0.06	0.7	0.705	0.675	0.693	0.02	0.441	0.51	0.531	0.49	0.1	0.546	0.528	0.479	0.518	0.07	0.684	0.623	0.651	0.653	0.05	0.242	0.257	0.281	0.26	0.08	0.658	0.647	0.698	0.67	0.04
test	N-657	0.694	0.642	0.654	0.663	0.04	0.82	0.744	0.816	0.79	0.05	0.722	0.732	0.603	0.69	0.1	0.713	0.633	0.584	0.643	0.1	0.417	0.506	0.459	0.46	0.1	0.459	0.412	0.474	0.448	0.07	0.462	0.448	0.487	0.466	0.04	0.208	0.197	0.223	0.21	0.06	0.609	0.604	0.61	0.61	0.01
test	N-658	0.847	0.791	0.761	0.8	0.05	0.888	0.727	0.787	0.8	0.1	0.612	0.739	0.766	0.71	0.12	0.762	0.712	0.594	0.689	0.13	0.369	0.442	0.437	0.42	0.1	0.478	0.408	0.436	0.441	0.08	0.475	0.45	0.413	0.446	0.07	0.242	0.178	0.184	0.2	0.18	0.817	0.813	0.842	0.82	0.02
test	N-659	0.838	0.819	0.772	0.81	0.04	1.051	0.936	1.033	1.01	0.06	0.566	0.625	0.674	0.62	0.09	0.601	0.506	0.514	0.54	0.1	0.476	0.599	0.479	0.52	0.14	0.575	0.544	0.622	0.58	0.07	0.52	0.497	0.523	0.513	0.03	0.252	0.242	0.256	0.25	0.03	0.499	0.507	0.507	0.5	0.01
test	N-660	0.887	0.88	0.874	0.88	0.01	1.102	1.02	1.12	1.08	0.05	0.692	0.744	0.759	0.73	0.05	0.632	0.565	0.561	0.586	0.07	0.356	0.469	0.382	0.4	0.15	0.434	0.416	0.517	0.456	0.12	0.509	0.517	0.542	0.523	0.03	0.269	0.206	0.198	0.22	0.17	0.761	0.757	0.811	0.78	0.04
test	N-661	0.614	0.591	0.572	0.592	0.04	0.681	0.683	0.652	0.67	0.03	0.751	0.856	0.831	0.81	0.07	0.772	0.646	0.61	0.676	0.13	0.429	0.453	0.395	0.43	0.07	0.415	0.39	0.426	0.41	0.04	0.444	0.418	0.488	0.45	0.08	0.223	0.198	0.205	0.21	0.06	0.674	0.69	0.697	0.69	0.02
test	N-662	0.571	0.561	0.499	0.544	0.07	0.66	0.675	0.674	0.67	0.01	0.73	0.775	0.711	0.74	0.04	0.702	0.608	0.551	0.62	0.12	0.515	0.546	0.566	0.54	0.05	0.482	0.48	0.499	0.487	0.02	0.409	0.409	0.465	0.428	0.08	0.222	0.207	0.269	0.23	0.14	0.591	0.568	0.58	0.58	0.02
test	N-663	0.85	0.824	0.79	0.821	0.04	0.932	0.961	0.899	0.93	0.03	0.772	0.932	0.855	0.85	0.09	0.815	0.708	0.669	0.731	0.1	0.369	0.424	0.414	0.4	0.07	0.501	0.52	0.528	0.516	0.03	0.434	0.433	0.482	0.45	0.06	0.217	0.215	0.237	0.22	0.05	0.731	0.685	0.73	0.72	0.04
test	N-664	1.069	1.096	1.007	1.057	0.04	1.22	1.016	1.083	1.11	0.09	0.604	0.793	0.689	0.7	0.14	0.666	0.689	0.611	0.655	0.06	0.402	0.457	0.433	0.43	0.06	0.448	0.422	0.498	0.456	0.08	0.456	0.453	0.481	0.463	0.03	0.223	0.2	0.266	0.23	0.15	0.546	0.542	0.567	0.55	0.02
test	N-665	0.608	0.56	0.519	0.562	0.08	0.761	0.702	0.74	0.73	0.04	0.573	0.71	0.607	0.63	0.11	0.618	0.573	0.485	0.559	0.12	0.466	0.527	0.459	0.48	0.08	0.505	0.529	0.507	0.514	0.03	0.528	0.514	0.592	0.545	0.08	0.237	0.227	0.252	0.24	0.05	0.504	0.507	0.568	0.53	0.07
test	C-1	1.582	1.511	1.511	1.535	0.027	0.604	0.615	0.62	0.613	0.013	1.3	1.309	1.294	1.301	0.006	0.673	0.667	0.666	0.67	0.006	0.71	0.704	0.735	0.716	0.023	0.979	1.142	1.054	1.058	0.077	0.626	0.681	0.643	0.65	0.044	0.041	0.043	0.045	0.043	0.052	1.585	1.562	1.675	1.607	0.0371
test	C-2	1.249	1.188	1.224	1.22	0.025	1.056	1.102	0.998	1.052	0.05	0.625	0.623	0.632	0.627	0.008	1.026	1.03	0.899	0.99	0.076	0.559	0.54	0.578	0.559	0.034	1.113	1.109	1.039	1.087	0.038	0.366	0.337	0.347	0.35	0.042	0.571	0.543	0.541	0.552	0.031	2.207	2.358	2.441	2.335	0.0508
test	C-3	0.927	0.939	0.803	0.89	0.085	0.848	0.771	0.87	0.83	0.063	0.474	0.448	0.507	0.476	0.062	1.507	1.356	1.527	1.46	0.064	0.69	0.601	0.609	0.633	0.078	0.95	1.014	0.975	0.98	0.033	0.109	0.114	0.116	0.113	0.03	0.15	0.17	0.158	0.159	0.061	1.622	1.619	1.694	1.645	0.0257
test	C-4	1.299	1.301	1.358	1.319	0.025	0.755	0.686	0.715	0.719	0.048	0.336	0.366	0.316	0.339	0.073	1.585	1.485	1.336	1.47	0.085	0.41	0.383	0.347	0.38	0.083	0.995	1.027	1.077	1.033	0.04	0.278	0.319	0.294	0.297	0.069	0.199	0.213	0.203	0.205	0.035	2.755	2.994	2.629	2.793	0.0665
test	C-5	1.091	1.001	1.044	1.045	0.043	0.232	0.246	0.235	0.238	0.031	1.481	1.402	1.337	1.407	0.051	1.814	1.801	1.873	1.83	0.021	0.558	0.537	0.581	0.559	0.04	1.026	1.007	0.964	0.999	0.032	0.539	0.514	0.544	0.532	0.03	0.26	0.269	0.261	0.263	0.02	1.365	1.492	1.451	1.436	0.0453
test	C-6	0.86	0.87	0.879	0.87	0.011	2.827	3.003	2.641	2.824	0.064	1.676	1.612	1.732	1.673	0.036	0.841	0.846	0.787	0.82	0.04	0.716	0.728	0.788	0.744	0.052	1.101	1.067	1.043	1.07	0.027	0.778	0.798	0.721	0.766	0.052	0.398	0.426	0.403	0.409	0.037	2.028	1.98	2.012	2.007	0.0121
test	C-7	0.945	0.947	1.045	0.979	0.059	0.81	0.861	0.862	0.844	0.035	0.581	0.593	0.547	0.574	0.042	1.319	1.344	1.34	1.33	0.01	0.596	0.633	0.578	0.602	0.047	1.064	1.04	1.005	1.036	0.028	0.603	0.666	0.598	0.622	0.061	0.416	0.439	0.456	0.437	0.046	1.706	1.697	1.589	1.664	0.0392
test	C-8	1.075	1.073	1.023	1.057	0.028	0.585	0.555	0.608	0.583	0.046	2.024	2.186	2.202	2.137	0.046	1.132	1.095	1.07	1.1	0.029	0.434	0.416	0.432	0.427	0.023	1.209	1.08	1.039	1.109	0.08	0.875	0.789	0.817	0.827	0.053	0.271	0.285	0.259	0.272	0.049	2.243	2.209	2.043	2.165	0.0494
test	C-9	1.171	1.169	1.265	1.202	0.045	0.852	0.753	0.754	0.786	0.072	0.518	0.488	0.452	0.486	0.069	2.08	1.87	1.816	1.92	0.073	0.62	0.614	0.654	0.629	0.034	0.515	0.468	0.456	0.48	0.065	0.505	0.509	0.536	0.517	0.033	0.098	0.103	0.101	0.101	0.025	1.69	1.704	1.645	1.68	0.0184
test	C-10	1.166	1.279	1.166	1.204	0.054	1.638	1.758	1.863	1.753	0.064	0.282	0.269	0.273	0.275	0.023	0.286	0.285	0.285	0.29	0.002	0.356	0.376	0.375	0.369	0.031	1.004	1.025	0.992	1.007	0.017	0.17	0.164	0.168	0.167	0.02	0.166	0.183	0.172	0.174	0.051	1.763	1.575	1.628	1.655	0.0584
test	C-11	0.588	0.578	0.602	0.589	0.021	0.696	0.628	0.645	0.656	0.054	1.054	1.039	0.978	1.024	0.039	1.257	1.28	1.431	1.32	0.071	0.853	0.899	0.866	0.873	0.027	0.7	0.71	0.705	0.705	0.007	0.911	0.865	0.822	0.866	0.051	0.11	0.119	0.116	0.115	0.039	1.537	1.527	1.474	1.513	0.0223
test	C-12	0.935	0.843	0.858	0.879	0.056	1.862	2.049	1.865	1.925	0.055	1.161	1.14	1.126	1.142	0.015	1.124	1.221	1.122	1.16	0.049	1.12	1.221	1.13	1.157	0.048	0.93	0.899	1.055	0.961	0.086	0.56	0.648	0.574	0.594	0.079	0.044	0.044	0.045	0.044	0.015	1.506	1.51	1.462	1.493	0.0178
test	C-13	1.032	0.975	1.052	1.02	0.039	1.357	1.547	1.522	1.475	0.07	0.914	0.968	0.822	0.901	0.082	1.418	1.432	1.459	1.44	0.015	0.48	0.474	0.477	0.477	0.007	0.651	0.719	0.729	0.7	0.061	0.766	0.772	0.778	0.772	0.008	0.275	0.259	0.279	0.271	0.039	2.159	2.127	2.044	2.11	0.0283
test	C-14	1.116	1.248	1.159	1.174	0.058	1.211	1.249	1.272	1.244	0.025	0.845	0.903	0.926	0.891	0.047	0.879	0.931	0.902	0.9	0.028	0.702	0.69	0.657	0.683	0.034	0.258	0.246	0.266	0.257	0.038	1.138	1.228	1.088	1.151	0.062	0.506	0.542	0.468	0.505	0.073	1.893	1.72	1.893	1.835	0.0546
test	C-15	1.212	1.217	1.277	1.235	0.029	1.246	1.47	1.426	1.381	0.086	0.892	0.94	1.032	0.955	0.075	2.094	2.119	2.108	2.11	0.006	0.373	0.372	0.346	0.364	0.043	0.587	0.563	0.615	0.588	0.045	0.652	0.617	0.716	0.662	0.075	0.352	0.354	0.336	0.347	0.029	1.886	1.933	1.874	1.898	0.0164
test	C-16	1.158	1.257	1.222	1.212	0.041	1.542	1.412	1.389	1.448	0.057	0.908	0.94	1.049	0.966	0.077	1.542	1.539	1.735	1.61	0.07	0.518	0.55	0.492	0.52	0.056	1.154	1.075	1.044	1.091	0.052	0.222	0.195	0.192	0.203	0.081	0.717	0.626	0.67	0.671	0.068	1.438	1.489	1.464	1.464	0.0176
test	Sch-1	0.95	0.973	0.997	0.973	0.024	0.462	0.438	0.454	0.451	0.028	0.582	0.582	0.583	0.582	0.001	0.955	0.867	0.874	0.9	0.054	0.872	0.808	0.818	0.833	0.042	1.12	1.107	1.174	1.134	0.031	0.255	0.275	0.254	0.261	0.044	0.59	0.586	0.554	0.577	0.035	2.006	1.924	2.026	1.985	0.0271
test	Sch-2	1.322	1.325	1.363	1.337	0.017	0.743	0.716	0.758	0.739	0.029	0.551	0.487	0.51	0.516	0.063	1.117	1.104	1.169	1.13	0.031	0.841	0.806	0.8	0.816	0.027	1.17	1.135	1.238	1.181	0.044	0.959	0.964	0.919	0.947	0.026	0.652	0.709	0.637	0.666	0.056	2.151	1.973	2.048	2.057	0.0434
test	Sch-3	1.031	1.011	1.063	1.035	0.025	1.738	1.627	1.622	1.662	0.039	0.783	0.795	0.789	0.789	0.008	0.49	0.486	0.486	0.49	0.005	0.948	0.93	0.895	0.924	0.029	0.928	0.911	0.905	0.915	0.013	0.693	0.692	0.716	0.7	0.019	0.287	0.27	0.259	0.272	0.053	1.861	1.94	1.811	1.871	0.0348
test	Sch-4	1.545	1.603	1.509	1.552	0.031	1.144	1.128	1.14	1.137	0.007	1.838	1.729	1.731	1.766	0.035	1.235	1.321	1.279	1.28	0.034	0.552	0.577	0.551	0.56	0.026	1.148	1.287	1.268	1.234	0.061	0.54	0.488	0.545	0.524	0.06	0.437	0.411	0.416	0.421	0.033	2.022	1.908	2.077	2.002	0.0431
test	Sch-5	1.141	1.194	1.13	1.155	0.03	1.398	1.467	1.52	1.462	0.042	1.647	1.845	1.625	1.706	0.071	1.361	1.37	1.431	1.39	0.028	0.313	0.318	0.311	0.314	0.011	1.141	1.083	1.08	1.101	0.031	0.946	0.996	0.972	0.971	0.026	0.306	0.298	0.29	0.298	0.027	2.676	2.587	2.612	2.625	0.0175
test	Sch-6	1.205	1.228	1.085	1.173	0.065	1.239	1.148	1.326	1.238	0.072	1.318	1.323	1.305	1.315	0.007	1.05	1.016	1.098	1.05	0.039	0.717	0.704	0.69	0.704	0.019	0.95	1.033	0.997	0.993	0.042	0.535	0.529	0.51	0.525	0.025	0.264	0.239	0.259	0.254	0.052	0.925	0.891	0.989	0.935	0.0534
test	Sch-7	1.523	1.541	1.441	1.502	0.036	2.761	2.744	2.775	2.76	0.006	1.785	1.828	1.684	1.766	0.042	1.412	1.364	1.317	1.36	0.035	0.737	0.733	0.811	0.76	0.057	1.134	1.216	1.111	1.154	0.048	1.108	1.062	1.096	1.089	0.022	0.286	0.31	0.295	0.297	0.041	1.331	1.325	1.176	1.277	0.0689
test	Sch-8	1.24	1.169	1.13	1.18	0.047	0.334	0.339	0.331	0.335	0.013	0.168	0.151	0.149	0.156	0.066	0.766	0.825	0.833	0.81	0.045	1.152	0.984	1.063	1.066	0.079	1.065	1.101	1.04	1.069	0.028	0.266	0.25	0.256	0.257	0.031	0.459	0.463	0.461	0.461	0.005	1.864	1.836	1.853	1.851	0.0077
test	Sch-9	1.423	1.599	1.455	1.492	0.063	0.633	0.662	0.718	0.671	0.065	1.332	1.341	1.395	1.356	0.025	1.48	1.645	1.501	1.54	0.058	0.898	0.901	0.832	0.877	0.045	1.061	1.034	1.038	1.044	0.014	0.129	0.133	0.143	0.135	0.053	0.348	0.343	0.323	0.338	0.038	2.302	2.304	2.15	2.252	0.0393
test	Sch-10	1.31	1.254	1.282	1.282	0.022	0.949	0.948	0.896	0.931	0.032	1.609	1.616	1.447	1.557	0.062	2.223	2.305	2.183	2.24	0.028	0.677	0.688	0.695	0.687	0.014	1.136	1.081	0.982	1.066	0.073	0.804	0.719	0.817	0.78	0.068	0.242	0.238	0.225	0.235	0.038	2.276	2.167	2.063	2.169	0.0491
test	Sch-11	1.304	1.339	1.361	1.335	0.022	0.358	0.323	0.356	0.346	0.056	0.787	0.756	0.762	0.768	0.022	1.261	1.181	1.286	1.24	0.044	0.713	0.775	0.763	0.75	0.044	1.065	1.035	1.004	1.035	0.029	0.505	0.51	0.522	0.512	0.017	0.509	0.565	0.531	0.535	0.052	1.184	1.282	1.173	1.213	0.0497
test	Sch-12	1.786	1.756	1.619	1.72	0.052	1.362	1.43	1.441	1.411	0.03	1.184	1.107	1.09	1.127	0.044	1.157	1.092	1.042	1.1	0.052	0.993	1.02	1.068	1.027	0.037	1.066	1.054	1.02	1.047	0.023	0.593	0.576	0.587	0.585	0.014	0.634	0.684	0.671	0.663	0.039	2.186	2.097	1.944	2.076	0.059
test	TS-1	0.725	0.687	0.698	0.703	0.027	1.668	1.795	1.744	1.736	0.037	1.112	0.964	0.953	1.01	0.088	1.21	1.18	1.192	1.19	0.013	0.429	0.447	0.457	0.444	0.032	1.026	0.935	0.969	0.977	0.047	0.127	0.117	0.122	0.122	0.042	0.104	0.101	0.114	0.106	0.062	2.408	2.595	2.627	2.543	0.0466
test	TS-2	1.46	1.393	1.364	1.406	0.035	1.235	1.111	1.134	1.16	0.057	0.575	0.595	0.585	0.585	0.017	0.622	0.662	0.668	0.65	0.038	0.644	0.671	0.678	0.664	0.027	0.975	1.009	1.083	1.022	0.054	0.61	0.634	0.555	0.6	0.068	0.155	0.158	0.138	0.15	0.074	2.543	2.344	2.304	2.397	0.0534
test	TS-3	1.16	1.159	1.207	1.175	0.024	1.514	1.426	1.371	1.437	0.05	0.876	0.816	0.853	0.848	0.036	1.194	1.098	1.129	1.14	0.043	0.776	0.718	0.721	0.738	0.045	0.982	1.034	1.131	1.049	0.072	0.567	0.586	0.531	0.561	0.05	0.456	0.524	0.472	0.484	0.073	2.14	1.939	1.844	1.974	0.0767
test	TS-4	1.083	0.967	0.999	1.016	0.059	1.057	1.046	1.159	1.087	0.057	1.537	1.647	1.649	1.611	0.04	1.804	1.74	1.667	1.74	0.039	0.672	0.684	0.63	0.662	0.043	1.068	1.134	1.143	1.115	0.037	0.399	0.392	0.392	0.394	0.011	0.403	0.375	0.406	0.395	0.043	0.968	1.108	1.068	1.048	0.0687
test	TS-5	0.599	0.607	0.618	0.608	0.015	1.026	1.068	1.003	1.032	0.032	1.796	1.704	1.929	1.81	0.062	0.618	0.593	0.573	0.59	0.038	0.295	0.313	0.32	0.309	0.04	1.057	1.005	0.947	1.003	0.054	0.383	0.393	0.437	0.404	0.072	0.197	0.186	0.197	0.193	0.033	1.678	1.579	1.731	1.663	0.0463
test	TS-6	1.427	1.274	1.304	1.335	0.061	1.054	1.012	1.072	1.046	0.03	0.47	0.466	0.537	0.491	0.081	1.453	1.585	1.607	1.55	0.054	0.349	0.363	0.312	0.341	0.078	1.029	0.972	1.098	1.033	0.061	0.54	0.545	0.6	0.562	0.059	0.445	0.418	0.413	0.425	0.04	2.041	2.185	2.167	2.131	0.0368
test	TS-7	0.993	1.13	1.113	1.079	0.07	1.667	1.789	1.721	1.726	0.035	1.836	1.855	1.997	1.896	0.046	0.452	0.513	0.492	0.49	0.064	0.287	0.316	0.271	0.291	0.078	1.112	1.016	1.161	1.096	0.067	0.385	0.352	0.371	0.369	0.045	0.217	0.231	0.219	0.222	0.034	0.941	0.888	0.934	0.921	0.0315
test	TS-8	1.112	1.028	1.136	1.092	0.052	1.606	1.677	1.5	1.594	0.056	1.71	1.644	1.681	1.678	0.02	0.541	0.522	0.54	0.53	0.02	0.752	0.644	0.659	0.685	0.085	1.032	1.121	1.101	1.085	0.043	0.603	0.599	0.569	0.59	0.031	0.199	0.175	0.194	0.189	0.067	2.013	1.991	1.866	1.957	0.0405
test	TS-9	1.345	1.283	1.304	1.311	0.024	1.176	1.075	1.036	1.096	0.066	3.164	3.026	2.96	3.05	0.034	1.317	1.353	1.4	1.36	0.031	0.877	0.899	0.869	0.882	0.018	1.035	1.033	1.105	1.058	0.039	0.642	0.67	0.651	0.654	0.021	0.157	0.173	0.159	0.163	0.054	2.071	2.299	2.161	2.177	0.0527
test	TS-10	1.179	1.136	1.217	1.177	0.034	1.117	0.987	1.07	1.058	0.062	0.442	0.451	0.411	0.435	0.048	0.365	0.342	0.321	0.34	0.065	0.648	0.666	0.673	0.662	0.019	1.1	1.06	1.006	1.055	0.045	0.153	0.17	0.166	0.163	0.056	0.33	0.337	0.353	0.34	0.034	1.909	1.802	1.795	1.835	0.0348
test	TS-11	1.689	1.747	1.709	1.715	0.017	0.602	0.585	0.56	0.582	0.036	1.763	1.65	1.682	1.698	0.034	0.234	0.226	0.218	0.23	0.037	0.914	0.925	0.935	0.925	0.012	1.105	1.185	1.143	1.144	0.035	1.022	1.123	1.017	1.054	0.056	0.358	0.353	0.383	0.365	0.044	2.498	2.269	2.178	2.315	0.0712
test	TS-12	1.16	1.223	1.172	1.185	0.028	0.674	0.581	0.684	0.646	0.088	1.826	1.961	1.952	1.913	0.039	1.066	0.925	0.988	0.99	0.071	0.708	0.716	0.649	0.691	0.053	1.083	1.053	1.04	1.059	0.021	0.125	0.132	0.119	0.125	0.053	0.27	0.267	0.296	0.278	0.058	2.221	2.369	2.349	2.313	0.0347
test	TS-13	0.99	1.034	1.055	1.026	0.032	1.373	1.349	1.364	1.362	0.009	1.125	1.209	1.096	1.143	0.051	1.274	1.27	1.186	1.24	0.04	0.789	0.868	0.843	0.833	0.049	1.085	1.073	1.137	1.098	0.031	0.589	0.536	0.548	0.558	0.051	0.41	0.406	0.396	0.404	0.018	2.44	2.56	2.535	2.512	0.0252
test	TS-14	1.324	1.307	1.274	1.302	0.02	1.234	1.189	1.147	1.19	0.037	2.629	2.648	2.652	2.643	0.005	2.164	2.098	2.456	2.24	0.085	0.241	0.237	0.24	0.239	0.007	1.153	1.029	1.107	1.096	0.057	0.552	0.583	0.62	0.585	0.058	0.287	0.307	0.28	0.291	0.048	2.073	2.174	2.209	2.152	0.0327
test	TS-15	0.861	0.788	0.887	0.845	0.061	1.003	1.056	1.002	1.02	0.03	2.49	2.493	2.589	2.524	0.022	1.672	1.669	1.556	1.63	0.04	0.287	0.287	0.272	0.282	0.032	1.251	1.198	1.219	1.223	0.022	0.094	0.088	0.097	0.093	0.049	0.112	0.113	0.108	0.111	0.026	1.311	1.335	1.223	1.29	0.0455
test	TS-16	0.898	0.872	0.81	0.86	0.053	1.257	1.276	1.222	1.252	0.022	0.9	0.846	0.823	0.856	0.047	0.276	0.304	0.289	0.29	0.048	0.393	0.362	0.407	0.387	0.06	0.958	0.906	0.919	0.928	0.029	0.812	0.831	0.904	0.849	0.057	0.176	0.183	0.188	0.182	0.033	1.406	1.427	1.505	1.446	0.036
test	TS-17	1.615	1.742	1.864	1.74	0.072	1.375	1.467	1.328	1.39	0.051	0.577	0.567	0.601	0.582	0.031	0.91	0.906	0.908	0.91	0.002	0.741	0.748	0.677	0.722	0.054	1.091	1.091	1.079	1.087	0.007	0.176	0.16	0.156	0.164	0.065	0.594	0.59	0.581	0.588	0.011	2.438	2.596	2.534	2.523	0.0316
test	TS-18	1.317	1.328	1.253	1.299	0.031	1.762	1.785	1.867	1.805	0.031	0.884	0.917	0.878	0.893	0.023	0.911	0.861	0.921	0.9	0.036	0.871	0.921	0.877	0.89	0.031	0.77	0.778	0.743	0.764	0.024	0.783	0.754	0.742	0.76	0.028	0.164	0.151	0.152	0.156	0.048	1.836	1.748	1.731	1.772	0.0319
test	TS-19	1.554	1.746	1.556	1.619	0.068	2.766	2.846	2.652	2.755	0.035	1.457	1.419	1.342	1.406	0.042	0.95	0.922	0.996	0.96	0.039	0.578	0.527	0.562	0.556	0.047	0.328	0.312	0.347	0.329	0.052	1.381	1.272	1.404	1.352	0.052	0.087	0.086	0.092	0.088	0.034	1.545	1.613	1.747	1.635	0.0631
test	TS-20	1.013	0.988	1.049	1.017	0.03	1.332	1.313	1.172	1.272	0.069	0.972	1.006	0.895	0.958	0.06	1.332	1.256	1.316	1.3	0.031	0.611	0.566	0.514	0.564	0.086	1.115	1.057	1.121	1.098	0.032	0.291	0.285	0.264	0.28	0.05	0.149	0.156	0.145	0.15	0.037	0.773	0.825	0.798	0.799	0.033
test	Tri-1	1.18	1.112	1.213	1.168	0.044	1.251	1.245	1.293	1.263	0.021	1.664	1.835	1.702	1.734	0.052	1.251	1.279	1.282	1.27	0.014	0.37	0.403	0.386	0.386	0.043	1.089	1.08	1.227	1.132	0.073	0.494	0.481	0.512	0.496	0.032	0.347	0.337	0.326	0.337	0.031	1.159	1.073	1.064	1.099	0.0478
test	Tri-2	1.332	1.176	1.244	1.251	0.062	1.047	1.016	1.032	1.032	0.015	1.833	1.538	1.658	1.676	0.088	1.062	0.976	0.926	0.99	0.07	0.587	0.589	0.564	0.58	0.024	1.174	1.155	1.141	1.157	0.014	0.555	0.551	0.513	0.54	0.042	0.419	0.461	0.425	0.435	0.053	1.428	1.391	1.358	1.392	0.0252
test	Tri-3	1.368	1.435	1.297	1.367	0.05	1.25	1.181	1.277	1.236	0.04	1.674	1.801	1.662	1.712	0.045	1.292	1.312	1.363	1.32	0.028	0.639	0.602	0.56	0.6	0.066	1.094	1.018	1.011	1.041	0.044	0.413	0.403	0.389	0.402	0.03	0.396	0.41	0.411	0.406	0.02	1.869	1.774	1.967	1.87	0.0514
test	Tri-4	1.473	1.449	1.439	1.454	0.012	1.106	1.191	1.128	1.142	0.039	1.875	1.671	1.763	1.77	0.058	1.09	1.027	0.961	1.03	0.063	0.263	0.262	0.24	0.255	0.05	1.104	1.085	1.09	1.093	0.009	0.21	0.193	0.191	0.198	0.051	0.247	0.283	0.261	0.264	0.068	1.322	1.209	1.27	1.267	0.0448
test	Tri-5	1.244	1.115	1.198	1.186	0.055	0.982	1.006	1.001	0.996	0.013	0.26	0.267	0.277	0.268	0.032	1.377	1.376	1.266	1.34	0.048	0.786	0.78	0.802	0.789	0.014	1.152	1.144	1.096	1.131	0.027	0.455	0.451	0.454	0.453	0.005	0.205	0.193	0.191	0.196	0.039	1.245	1.307	1.238	1.263	0.0301
test	Tri-6	1.067	1.05	1.049	1.055	0.01	0.941	1.007	1.104	1.017	0.081	0.598	0.523	0.528	0.55	0.076	0.759	0.806	0.864	0.81	0.065	0.661	0.723	0.716	0.7	0.048	1.133	1.186	1.002	1.107	0.085	0.319	0.296	0.274	0.296	0.075	0.475	0.475	0.497	0.482	0.026	2.114	2.266	2.145	2.175	0.0368
test	Tri-7	1.191	1.206	1.244	1.214	0.022	1.366	1.49	1.412	1.423	0.044	0.761	0.759	0.801	0.774	0.031	0.816	0.855	0.827	0.83	0.024	0.896	0.89	0.864	0.883	0.019	1.141	1.031	1.136	1.103	0.056	0.182	0.19	0.197	0.19	0.04	0.362	0.315	0.343	0.34	0.069	2.174	2.316	2.48	2.323	0.0658
test	Tri-8	0.801	0.807	0.807	0.805	0.005	0.682	0.681	0.7	0.688	0.015	1.877	1.902	1.922	1.9	0.012	2.104	2.013	2.121	2.08	0.028	0.817	0.872	0.829	0.839	0.035	1.048	1.009	1.028	1.028	0.019	0.628	0.64	0.651	0.64	0.018	0.207	0.223	0.22	0.217	0.038	2.104	1.905	2.067	2.025	0.0524
test	Tri-9	0.772	0.797	0.761	0.777	0.024	1.176	1.127	1.27	1.191	0.061	0.814	0.841	0.877	0.844	0.038	0.773	0.779	0.806	0.79	0.022	0.623	0.574	0.601	0.599	0.041	1.048	1.017	1.171	1.079	0.075	0.557	0.574	0.527	0.553	0.042	0.055	0.055	0.062	0.057	0.069	2.198	2.015	2.191	2.135	0.0486
test	Tri-10	0.951	0.95	0.974	0.958	0.014	0.913	0.808	0.921	0.881	0.071	0.202	0.21	0.214	0.209	0.029	1.483	1.455	1.52	1.49	0.022	0.675	0.725	0.709	0.703	0.037	1.001	1.028	0.992	1.007	0.019	0.169	0.149	0.155	0.158	0.067	0.553	0.525	0.533	0.537	0.027	1.611	1.595	1.755	1.654	0.0533
test	Tri-11	1.442	1.479	1.383	1.435	0.034	2.317	2.157	2.001	2.158	0.073	1.061	0.98	1.039	1.027	0.041	0.203	0.216	0.228	0.22	0.058	0.415	0.39	0.371	0.392	0.056	1.224	1.141	1.13	1.165	0.044	0.524	0.503	0.514	0.514	0.021	0.127	0.136	0.122	0.128	0.055	2.155	2.386	2.559	2.367	0.0856
test	Tri-12	0.735	0.728	0.684	0.716	0.039	1.022	1.116	1.174	1.104	0.07	0.86	0.845	0.946	0.884	0.061	0.948	0.926	0.862	0.91	0.049	0.848	0.93	0.874	0.884	0.047	0.433	0.434	0.449	0.439	0.021	0.281	0.295	0.265	0.28	0.052	0.096	0.095	0.098	0.096	0.013	1.597	1.533	1.461	1.53	0.0446
test	Tri-13	0.464	0.393	0.429	0.429	0.084	1.152	1.17	1.251	1.191	0.045	0.83	0.803	0.805	0.813	0.018	0.716	0.806	0.798	0.77	0.065	0.53	0.557	0.558	0.548	0.029	0.532	0.56	0.529	0.54	0.032	0.458	0.442	0.451	0.45	0.018	0.249	0.226	0.252	0.242	0.058	1.619	1.727	1.53	1.625	0.0607
