# Supplementary material for: Patient Plasma–Based Immunoproteomics Reveals Novel Echinococcus granulosus Antigens for Diagnosis of Cystic Echinococcosis
Source: Mol Cell Proteomics. 2025 Dec 8;25(1):101485. doi: 10.1016/j.mcpro.2025.101485 (PMC12809694; doi:10.1016/j.mcpro.2025.101485)
Supplement: Supplemental Table 8 [file mmc8.xlsx]

## Sheet: Sheet1
Antigen	AUC	CI_low	CI_high	Cutoff	F1	PPV	NPV	Kappa	Sensitivity	Specificity
CST	0.9957	0.9909	1	0.1021	0.943	0.901	0.9948	0.915	0.9891	0.95
HSPG	0.997	0.994	0.9999	0.2387	0.957	0.9468	0.9848	0.9369	0.9674	0.975
MG21	0.9953	0.9907	1	0.17	0.9479	0.91	0.9948	0.9225	0.9891	0.955
MG22	0.993	0.9872	0.9989	0.2058	0.9485	0.902	1	0.9229	1	0.95
NDR	0.8856	0.8472	0.924	0.1778	0.7203	0.5903	0.9527	0.5456	0.9239	0.705
PSAP3	0.9952	0.9901	1	0.4487	0.9617	0.967	0.9801	0.9443	0.9565	0.985
SPON11	0.965	0.944	0.986	0.3824	0.8989	0.9302	0.9417	0.8546	0.8696	0.97
VAT1L	0.8667	0.8238	0.9096	0.2257	0.6818	0.5859	0.8963	0.4976	0.8152	0.735
Egr	0.953	0.9261	0.9798	0.2849	0.8497	0.8119	0.9476	0.7758	0.8913	0.905
