# Supplementary material for: Patient Plasma–Based Immunoproteomics Reveals Novel Echinococcus granulosus Antigens for Diagnosis of Cystic Echinococcosis
Source: Mol Cell Proteomics. 2025 Dec 8;25(1):101485. doi: 10.1016/j.mcpro.2025.101485 (PMC12809694; doi:10.1016/j.mcpro.2025.101485)
Supplement: Supplemental Table 9 [file mmc9.xlsx]

## Sheet: Sheet1
Antigen	AUC	CI_low	CI_high	Cutoff	F1	PPV	NPV	Kappa	Sensitivity	Specificity
CST	0.9936	0.9875	0.9998	0.1743	0.9513	0.9361	0.9847	0.9285	0.967	0.9699
HSPG	0.9839	0.9735	0.9944	0.4207	0.9438	0.9797	0.9604	0.9195	0.9104	0.9914
MG21	0.9961	0.9935	0.9987	0.3617	0.9606	0.9452	0.9891	0.9421	0.9764	0.9742
MG22	0.9926	0.9886	0.9967	0.0891	0.9272	0.8714	0.9954	0.8908	0.9906	0.9333
NDR	0.8322	0.7986	0.8659	0.2528	0.6998	0.6048	0.9067	0.5292	0.8302	0.7527
PSAP3	0.9865	0.9801	0.9928	0.595	0.9151	0.9151	0.9613	0.8764	0.9151	0.9613
SPON11	0.9402	0.9202	0.9601	0.4034	0.8297	0.8439	0.9174	0.754	0.816	0.9312
VAT1L	0.8404	0.8095	0.8714	0.2709	0.6802	0.5957	0.8886	0.5022	0.7925	0.7548
Egr	0.9464	0.9255	0.9673	0.435	0.8517	0.8641	0.9278	0.7855	0.8396	0.9398
